# Supplementary material for: Integrated analysis of time- and concentration-dependent metabolomics unravel metabolic changes in raw beef preserved using bacteriocin XJS01
Source: Food Chem X. 2025 Nov 19;32:103303. doi: 10.1016/j.fochx.2025.103303 (PMC12682151; doi:10.1016/j.fochx.2025.103303)
Supplement: Supplementary material 2 — Supplementary tables. [file mmc2.xls]

## Sheet: Table S1
Table S1 The list of metabolites identified in this study.
ID	Metabolite	Metab ID	Formula	Retention time	M/Z	Mass Error
pos_10	Creatine	metab_1	C4H9N3O2	0.5859	132.077	-0.212608
pos_100	Omphalotin C	metab_2	C76H125N13O19	4.6004	516.309	1.77379
pos_10002	PA(8:0/8:0)	metab_6	C19H37O8P	2.2917	469.192	-3.01048
pos_10006	Asn Phe	metab_9	C13H17N3O4	2.2917	280.129	-0.875838
pos_10020	8-Cyclopentyl-1,3-dipropylxanthine	metab_13	C16H24N4O2	2.2838	318.203	3.82412
pos_10027	N-Acetyl-D-tryptophan	metab_14	C13H14N2O3	2.2758	269.088	-7.75384
pos_10038	L-Glutamyl-L-valine	metab_19	C9H17NO3	2.2678	229.155	-0.828746
pos_10049	Kemptide	metab_22	C32H61N13O9	2.2599	408.726	3.05688
pos_10056	(R)-Laudanidine	metab_25	C20H25NO4	2.2519	709.35	6.63229
pos_10062	Gentamicin A sulfate	metab_28	C18H36N4O10	2.2519	433.229	-1.13356
pos_10089	Melanotan II	metab_33	C50H69N15O9	2.236	512.774	-6.16687
pos_1010	Ile Leu	metab_39	C12H24N2O3	3.2539	245.186	-0.931579
pos_10110	Pamapimod	metab_42	C19H20F2N4O4	2.228	439.182	7.61868
pos_10124	Methylmalonylcarnitine	metab_46	C11H19NO6	2.2201	262.128	-1.24203
pos_1017	Physagulin C	metab_58	C30H38O9	3.1819	575.282	-6.33685
pos_10175	His Val Leu	metab_61	C17H29N5O4	2.1881	368.229	-1.06477
pos_10177	Tyr Met	metab_63	C14H20N2O4S	2.1881	313.121	-1.31739
pos_10193	Bemegride	metab_68	C8H13NO2	2.1801	197.128	-1.08294
pos_10206	Octa-3,5-dienedioylcarnitine	metab_73	C15H23NO6	2.1641	296.149	-1.00879
pos_10209	Pro Glu Tyr	metab_74	C19H25N3O7	2.1641	408.176	-0.981163
pos_1021	Gln Ile Val Glu	metab_75	C21H37N5O8	3.1499	488.271	-1.08519
pos_10218	23-Hydroxyphysalolactone	metab_76	C28H39ClO9	2.1561	537.23	9.02913
pos_10220	HMDB0240697	metab_78	C20H42NO7P	2.1561	478.233	-0.332054
pos_10224	Asp Val Lys	metab_79	C15H28N4O6	2.1561	361.207	-2.16306
pos_10238	3-O-Sulfogalactosylceramide (d18:1/14:0)	metab_82	C38H73NO11S	2.1481	398.738	8.25888
pos_1024	PC(DiMe(13,5)/PGJ2)	metab_84	C52H88NO11P	3.1419	489.79	-9.41594
pos_1025	Asp Pro Phe	metab_85	C18H23N3O6	3.1419	378.167	2.7174
pos_10250	Tylosin	metab_86	C46H77NO17	2.1401	458.766	-2.49824
pos_10251	Glu Met Lys	metab_87	C16H30N4O6S	2.1401	407.195	-1.37766
pos_1026	Zaldaride	metab_88	C26H28N4O2	3.1259	446.259	9.98213
pos_10266	Ile Val	metab_91	C11H22N2O3	2.1321	231.17	-0.643338
pos_1029	Pro Pro Phe	metab_97	C19H25N3O4	3.1179	360.192	0.428127
pos_10296	Isotetrandrine	metab_98	C38H42N2O6	2.1161	623.314	4.65359
pos_10298	Asp Leu Ala	metab_99	C13H23N3O6	2.1161	318.166	-1.2727
pos_10311	Etodolac acyl glucuronide	metab_103	C23H29NO9	2.1081	505.214	-9.45914
pos_10313	Epsilon-(Carboxyethyl)lysine	metab_104	C9H18N2O4	2.1081	201.123	-0.829539
pos_10325	Pro Phe Gln	metab_105	C19H26N4O5	2.1001	391.197	-1.17837
pos_10338	2-Aminoadipic acid	metab_107	C6H11NO4	2.0921	144.066	0.0485774
pos_10346	[3-(2-Aminopropyl)-6-methylidenecyclohexa-1,3-dien-1-yl]methanediol	metab_109	C11H17NO2	2.0841	454.266	-4.60357
pos_10347	PS(PGF1alpha/15:0)	metab_110	C41H76NO13P	2.0841	422.747	-8.58091
pos_10350	2-hydroxymethylolanzapine	metab_112	C17H20N4OS	2.0841	361.171	6.20395
pos_10360	Asp Glu Ile Asp	metab_114	C19H30N4O11	2.0762	491.198	-1.64179
pos_10362	Ogyline	metab_115	C20H22O2	2.0762	308.176	9.73932
pos_10369	Astragaloside III	metab_116	C41H68O14	2.0682	829.44	9.69624
pos_10375	Vanylglycol	metab_118	C9H12O4	2.0682	202.107	-1.10989
pos_10414	(S)-Edulinine	metab_124	C16H21NO4	2.0443	605.278	-9.75077
pos_1043	Ile Ile	metab_126	C12H24N2O3	3.0614	245.186	-0.805342
pos_10455	Glu Leu Lys	metab_129	C17H32N4O6	2.0284	389.239	-1.2263
pos_10483	ALANYL-dl-PHENYLALANINE	metab_133	C12H16N2O3	2.0125	237.123	-0.906217
pos_10499	Ala Asp Tyr	metab_134	C16H21N3O7	1.9966	368.145	-1.00918
pos_10501	Melatonin	metab_137	C13H16N2O2	1.9966	233.128	-0.724278
pos_10511	Butyrylcarnitine	metab_139	C11H21NO4	1.9886	463.301	-1.49926
pos_10515	Trans-4-Aminocyclohexanecarboxylic acid	metab_141	C7H13NO2	1.9886	144.102	-0.423312
pos_1055	N-[(3a,5b,7a,12a)-3,12-dihydroxy-24-oxo-7-(sulfooxy)cholan-24-yl]-Glycine	metab_153	C26H43NO9S	2.9807	546.276	6.03259
pos_10566	3'-Hydroxyropivacaine	metab_157	C17H26N2O2	1.9567	598.428	-8.46921
pos_10580	(S)-scoulerine	metab_162	C19H21NO4	1.9489	655.304	3.24734
pos_10599	Val Met	metab_166	C10H20N2O3S	1.941	249.127	-0.787137
pos_1060	Glu Leu Met	metab_168	C16H29N3O6S	2.9647	392.183	-4.33855
pos_10611	3-(Benzylamino)-3-methylbutanoic Acid	metab_170	C12H17NO2	1.933	478.267	-1.97773
pos_10623	PA(5-iso PGF2VI/14:0)	metab_174	C35H63O11P	1.9251	346.216	8.74277
pos_10631	1-Hydroxyepiacorone	metab_176	C15H24O3	1.9171	543.313	9.28892
pos_10639	Cyclohexa-2,4-dienylmethanol	metab_181	C7H10O	1.9171	93.0702	3.22812
pos_1064	Asp Trp	metab_182	C15H17N3O5	2.9328	320.124	-1.05848
pos_10655	5-Hydroxyvalproic acid	metab_191	C8H16O3	1.9094	202.144	-0.889675
pos_10674	CDP-DG(18:2(9Z,11Z)/i-24:0)	metab_198	C54H97N3O15P2	1.9014	567.811	3.36164
pos_10696	6-(2,2-Diphenylethylamino)-9-[(2r,3r,4s,5s)-5-(Ethylcarbamoyl)-3,4-Dihydroxy-Oxolan-2-Yl]-N-[2-[(1-Pyridin-2-Ylpiperidin-4-Yl)carbamoylamino]ethyl]purine-2-Carboxamide	metab_208	C40H47N11O6	1.9014	389.69	-8.29951
pos_10703	Ile Ile Lys	metab_214	C18H36N4O4	1.9014	373.281	-1.14688
pos_1071	N-Valylphenylalanine	metab_216	C14H20N2O3	2.8843	265.154	-1.01371
pos_10719	4-Hydroxyhexanoycarnitine	metab_220	C13H25NO5	1.9014	276.18	-0.655097
pos_10723	Hydroxyprolyl-Proline	metab_222	C10H16N2O4	1.9014	211.108	-0.656224
pos_10726	1-Methylguanine	metab_225	C6H7N5O	1.9014	166.073	1.36938
pos_10742	PI(PGJ2/16:2(9Z,12Z))	metab_230	C45H73O15P	1.8934	454.228	-9.28358
pos_1075	8-Hydroxy-5,6-octadienoic acid	metab_232	C8H12O3	2.8763	174.112	-0.234238
pos_10751	Leu Pro His	metab_233	C17H27N5O4	1.8934	366.213	-1.1331
pos_10758	Retinyl beta-glucuronide	metab_234	C26H38O7	1.8934	232.136	-7.585
pos_10771	Phe Val Lys	metab_239	C20H32N4O4	1.8854	393.249	-0.950537
pos_1079	Globotriaosylsphingosine from porcine blood	metab_242	C36H67NO17	2.8603	393.727	-2.82083
pos_10806	PGP(LTE4/20:4(5Z,8Z,11Z,14Z))	metab_248	C49H81NO16P2S	1.8694	517.748	6.32331
pos_10813	Nateglinide	metab_253	C19H27NO3	1.8694	381.213	-6.71557
pos_10815	Beta-D-ribosylnicotinate	metab_254	C11H13NO6	1.8694	297.108	-0.924055
pos_10817	Aminoadipic acid	metab_256	C6H11NO4	1.8694	144.066	0.026295
pos_10861	Netilmicin	metab_268	C21H41N5O7	1.8456	458.297	-1.38952
pos_10864	Oxypurinol	metab_269	C5H4N4O2	1.8456	153.041	-0.536739
pos_10871	Trinexapac-ethyl	metab_273	C13H16O5	1.8376	505.203	-7.02529
pos_10883	Sarmentosin	metab_278	C11H17NO7	1.8296	592.235	0.627973
pos_10884	Blumenol C O-[apiosyl-(1->6)-glucoside]	metab_279	C24H40O11	1.8296	527.245	-1.59462
pos_109	N-Undecanoylglycine	metab_282	C13H25NO3	5.7038	266.172	-0.816825
pos_1090	Pectenotoxin 7	metab_283	C47H68O16	2.8037	445.229	-9.23604
pos_10916	DG(TXB2/i-15:0/0:0)	metab_285	C38H68O9	1.8057	357.231	-3.90126
pos_10928	Gln Phe Lys	metab_287	C20H31N5O5	1.7977	422.239	-1.07847
pos_10937	Asp Leu Ser	metab_288	C13H23N3O7	1.7897	334.16	-1.27514
pos_10938	Zedoarol	metab_289	C15H18O3	1.7897	310.14	-7.39333
pos_10952	Val Val	metab_294	C10H20N2O3	1.7817	217.155	-0.601803
pos_1096	Gln Trp	metab_295	C16H20N4O4	2.7797	333.155	-1.32878
pos_1097	PA(i-15:0/PGE2)	metab_296	C38H67O11P	2.7718	366.231	8.32192
pos_110	Farnesyl acetone	metab_300	C18H30O	6.0147	280.263	-1.21604
pos_11003	Testosterone 17b-(b-D-glucuronide)	metab_302	C25H36O8	1.7579	506.275	0.775771
pos_11005	3-Oxododecanoic acid	metab_303	C12H22O3	1.7579	253.118	-9.36678
pos_11012	PA(19:2(10Z,13Z)/5-iso PGF2VI)	metab_305	C40H69O11P	1.7499	379.237	2.62191
pos_1102	(S)-3-{4-[2-(5-Methyl-2-phenyl-oxazol-4-yl)-ethoxy]-phenyl}-2-propylamino-propionic acid	metab_306	C24H28N2O4	2.7472	391.198	-9.81274
pos_11022	Didesmethylsibutramine	metab_308	C15H22ClN	1.7419	503.294	-3.80116
pos_11025	Crassostrea Secocarotenoid	metab_310	C40H56O5	1.7419	331.197	4.43881
pos_11029	Pro-Pro-Pro	metab_311	C15H23N3O4	1.7419	310.176	-1.2234
pos_1103	Ala Glu Phe	metab_312	C17H23N3O6	2.7392	366.166	-1.19174
pos_11033	(5Z)-7-[(1R,2R,3R)-3-Hydroxy-2-[(1E,3S)-3-hydroxy-5-phenylpent-1-en-1-yl]-5-oxocyclopentyl]hept-5-enoylcarnitine	metab_314	C30H43NO7	1.7419	265.657	-6.84893
pos_11039	6-Carboxy-5,6,7,8-tetrahydropterin	metab_318	C7H9N5O3	1.7419	194.067	-0.219449
pos_11052	3-Ketopetromyzonol sulfate	metab_322	C24H40O7S	1.734	490.286	6.18347
pos_11055	Gln Leu Tyr	metab_323	C20H30N4O6	1.734	423.223	-0.901667
pos_11060	Glu Ile Ser	metab_325	C14H25N3O7	1.734	348.176	-0.811426
pos_11062	Saccharopine	metab_326	C11H20N2O6	1.734	318.166	-1.02101
pos_11068	8-Amino-7-oxononanoic acid	metab_327	C9H17NO3	1.734	229.155	-0.895402
pos_1107	Glu Ala Leu Val Lys	metab_328	C25H46N6O8	2.6992	559.344	-1.03809
pos_11096	Succinylacetone	metab_334	C7H10O4	1.726	159.065	-0.549896
pos_111	(+/-)-(Z)-2-(5-Tetradecenyl)cyclobutanone	metab_335	C18H32O	6.0667	282.279	-1.34318
pos_1110	Hept-4-enedioylcarnitine	metab_336	C14H23NO6	2.6912	266.138	-0.962123
pos_11111	Arginyl-glycyl-glutamyl-serine	metab_338	C16H29N7O8	1.7182	465.245	7.7457
pos_11116	Guanosine	metab_339	C10H13N5O5	1.7182	284.099	-1.14849
pos_11127	Arabinosylhypoxanthine	metab_342	C10H12N4O5	1.7102	575.124	-1.39872
pos_1113	Lys Ala Leu Glu	metab_343	C20H37N5O7	2.6668	460.276	-1.01107
pos_11139	DG(20:4(8Z,11Z,14Z,17Z)-2OH(5S,6R)/0:0/12:0)	metab_346	C35H60O7	1.7102	308.213	-8.22071
pos_11157	Cinncassiol C2	metab_351	C20H28O6	1.7022	397.219	-8.25864
pos_11166	Cerulenin	metab_355	C12H17NO3	1.7022	241.154	-1.37617
pos_11182	Lys Ile Gln	metab_357	C17H33N5O5	1.6943	388.255	-1.02289
pos_11188	(3beta,5alpha,9alpha,14alpha,22E,24R)-3,5,9,14-Tetrahydroxyergosta-7,22-dien-6-one	metab_360	C28H44O5	1.6943	253.147	-5.41897
pos_11191	7-Methylxanthine	metab_362	C6H6N4O2	1.6943	184.083	-0.555173
pos_11200	Oxoxylopine	metab_365	C18H11NO4	1.6864	649.105	6.13377
pos_11202	Ceanothine C	metab_366	C26H38N4O4	1.6864	471.292	-9.65425
pos_11205	DG(12:0/PGJ2/0:0)	metab_368	C35H58O7	1.6864	307.205	-8.31854
pos_11245	Fumonisin FP2	metab_372	C39H62NO15+	1.6704	415.193	-5.24484
pos_1126	Bioside	metab_374	C38H62O15	2.4996	380.215	9.83751
pos_11260	Janthitrem F	metab_375	C39H51NO7	1.6624	323.692	3.61099
pos_11261	Cholylglutamine	metab_376	C29H48N2O7	1.6624	280.169	-8.93126
pos_11264	Hydrocinnamic acid	metab_378	C9H10O2	1.6624	192.102	-1.01688
pos_11278	Lysyltyrosine	metab_380	C15H23N3O4	1.6545	348.133	3.46283
pos_11279	N(6)-(Octanoyl)lysine	metab_381	C14H28N2O3	1.6545	336.228	7.08817
pos_11299	Butenoylcarnitine	metab_385	C11H19NO4	1.6465	459.267	-6.90737
pos_113	Lauryldiethanolamine	metab_386	C16H35NO2	5.6959	274.274	-1.38976
pos_11325	Bufuralol	metab_389	C16H23NO2	1.6307	284.16	-7.64055
pos_11326	Ile Gln	metab_390	C11H21N3O4	1.6307	260.16	-1.06198
pos_11364	Morph	metab_398	C10H16N2O4	1.6147	261.144	-1.33026
pos_11397	Pro Glu Ala	metab_404	C13H21N3O6	1.591	316.15	-1.03993
pos_11398	Hydroxyprolyl-Valine	metab_405	C10H18N2O4	1.591	213.123	-0.936349
pos_11402	Tiopronin	metab_408	C5H9NO3S	1.583	205.064	-0.955952
pos_11413	Glycyl-Methionine	metab_409	C7H14N2O3S	1.5752	207.08	-0.630847
pos_11414	L-Norleucine	metab_410	C6H13NO2	1.5752	132.102	-0.223856
pos_1144	PE(LTE4/22:1(13Z))	metab_414	C50H89N2O11PS	2.372	501.284	-2.15238
pos_11445	Arg Ile Gln	metab_416	C17H33N7O5	1.5592	416.261	-2.01589
pos_1148	SM(d20:1/22:6(4Z,7Z,10Z,13E,15E,19Z)-OH(17))	metab_422	C47H83N2O7P	2.3559	432.289	6.54698
pos_11490	Prometon	metab_424	C10H19N5O	1.5275	248.149	3.69629
pos_11491	METAMITRON	metab_425	C10H10N4O	1.5275	235.119	-0.989768
pos_1158	Hordatine A glucoside	metab_436	C34H48N8O10	2.2201	729.356	-1.32586
pos_1165	CDP-DG(20:4(5Z,8Z,11Z,14Z)/18:0)	metab_446	C50H85N3O15P2	2.1881	537.764	3.36732
pos_11653	2-Hydroxy-L-methionine	metab_447	C5H11NO3S	1.3928	207.08	-1.38272
pos_11741	Bisoprolol	metab_459	C18H31NO4	1.3134	389.239	-6.67697
pos_11750	Tangeraxanthin	metab_461	C34H44O2	1.3055	243.176	5.84682
pos_11806	3-Hydroxybutyrylcarnitine	metab_469	C11H21NO5	1.2658	248.149	-0.942427
pos_1185	Gln Ile	metab_473	C11H21N3O4	2.0682	260.16	-0.742096
pos_1186	Pantothenic Acid	metab_474	C9H17NO5	2.0602	220.118	-0.882173
pos_11952	3-Octanol	metab_485	C8H18O	1.1232	175.108	5.24836
pos_11975	Val Glu	metab_487	C10H18N2O5	1.0993	247.129	-1.05984
pos_11976	Epsilon-(Carboxymethyl)lysine	metab_488	C8H16N2O4	1.0993	187.108	-0.578584
pos_1199	3H-Dopamine	metab_492	C8H13NO2	1.9094	188.128	-0.411965
pos_11993	Ile Arg	metab_493	C12H25N5O3	1.0835	288.203	-1.24402
pos_11994	N-alpha-Acetyl-L-lysine	metab_494	C8H16N2O3	1.0835	189.123	-1.02225
pos_11996	Niacinamide	metab_495	C6H6N2O	1.0835	123.055	0.735362
pos_12030	2-S-glutathionyl acetate	metab_502	C12H19N3O8S	1.0517	330.073	-7.93465
pos_12116	2-Hydroxyadipic acid	metab_515	C6H10O5	0.9565	145.049	-0.537928
pos_12150	Adenine	metab_526	C5H5N5	0.9091	136.062	-0.166774
pos_12161	1,2,3-Trihydroxybenzene	metab_528	C6H6O3	0.9012	127.039	0.461736
pos_12169	Tyr Lys	metab_529	C15H23N3O4	0.8934	310.176	-1.31435
pos_12180	4-Acetamido-2-aminobutanoic acid	metab_533	C6H12N2O3	0.8854	384.187	5.57259
pos_1223	His Glu Leu	metab_541	C17H27N5O6	1.9014	398.204	0.684273
pos_1225	Concanamycin	metab_543	C39H64O10	1.9014	358.226	8.24738
pos_12288	Histidinyl-Alanine	metab_547	C9H14N4O3	0.7662	114.061	1.93964
pos_12304	Lys Pro Leu	metab_556	C17H32N4O4	0.7426	357.249	-1.52197
pos_1233	N-Lactoylvaline	metab_562	C8H15NO4	1.9014	190.107	-0.513124
pos_12370	Propionylcarnitine	metab_571	C10H19NO4	0.6631	218.139	-0.574496
pos_12399	Arginylphenylalaninamide	metab_575	C15H24N6O2	0.6241	321.202	-5.68749
pos_12401	Imidazoleacetic acid riboside	metab_578	C10H14N2O6	0.6241	276.119	-1.36927
pos_12402	Hydroxyprolyl-Leucine	metab_579	C11H20N2O4	0.6241	245.149	-0.770246
pos_12404	(R)-3-hydroxybutyrylcarnitine	metab_580	C11H21NO5	0.6241	248.149	-1.16473
pos_12405	Pro-leu	metab_581	C11H20N2O3	0.6241	229.154	-0.994602
pos_12415	Oxoadipic acid	metab_587	C6H8O5	0.6163	178.071	-0.864284
pos_12417	METHACHOLINE	metab_588	C8H17NO2	0.6163	160.133	-0.6727
pos_12418	Methylimidazoleacetic acid	metab_589	C6H8N2O2	0.6163	141.066	-0.686273
pos_1242	Metabolite A	metab_590	C41H62O15	1.8934	398.215	8.48165
pos_12424	L-Proline	metab_592	C5H9NO2	0.6087	116.071	1.23426
pos_12441	Imidazole-4-Acetic Acid	metab_603	C5H6N2O2	0.5859	127.05	0.144704
pos_12444	L-Isoleucine	metab_605	C6H13NO2	0.578	263.196	-1.36747
pos_12445	3-ureido-isobutyrate	metab_606	C5H10N2O3	0.578	129.066	0.229466
pos_12449	Proline betaine	metab_608	C7H13NO2	0.5702	144.102	-0.602191
pos_1247	Leu Ala Met Glu Arg	metab_621	C25H46N8O8S	1.8854	619.327	6.53685
pos_12480	5-Hydroxypentanoic acid	metab_625	C5H10O3	0.5466	160.097	0.15526
pos_12489	N-Acetyl-1-methylhistidine	metab_627	C9H13N3O3	0.5386	212.103	-1.09518
pos_12491	4-Trimethylammoniobutanoic acid	metab_629	C7H15NO2	0.5386	184.073	-1.52726
pos_12493	L-Histidine	metab_631	C6H9N3O2	0.5386	156.077	-0.428729
pos_1250	Ile Pro Arg	metab_635	C17H32N6O4	1.8854	385.255	-1.24716
pos_12502	Anserine	metab_637	C10H16N4O3	0.5308	241.129	-1.20781
pos_12509	2-Amino-4-[carbamimidoyl(methyl)amino]butanoic acid	metab_642	C6H14N4O2	0.5308	175.119	-0.510152
pos_12525	N-Stearoyl Arginine	metab_650	C24H48N4O3	0.5228	243.176	0.935792
pos_1253	Glu Tyr	metab_652	C14H18N2O6	1.8854	311.123	-1.07681
pos_12567	1-Hydroxy-2,2,5,5-tetramethylpyrrolidine-3-carboxylic acid	metab_669	C9H17NO3	0.499	205.155	-0.686979
pos_12609	Asp Lys	metab_687	C10H19N3O5	0.4752	262.14	-0.547444
pos_12613	3-Methyl-1-butylamine	metab_691	C5H13N	0.4752	129.139	0.422399
pos_12617	Lys Ala	metab_693	C9H19N3O3	0.4673	218.15	-0.833895
pos_12619	Spermidine	metab_695	C7H19N3	0.4673	146.165	-0.551907
pos_12620	Pipecolic Acid	metab_697	C6H11NO2	0.4673	130.086	0.0814409
pos_12627	2,6-Diamino-5-hydroxyhexanoic acid	metab_699	C6H14N2O3	0.4593	204.134	-0.947541
pos_12631	N(6)-Methyllysine	metab_702	C7H16N2O2	0.4593	161.128	-0.716439
pos_1267	4-Hydroxyisovaleric acid	metab_722	C5H10O3	1.7419	254.161	4.57027
pos_12670	Isodesmosine	metab_723	C24H40N5O8+	0.4434	264.15	-3.45671
pos_12699	D-Galactosamine	metab_736	C6H13NO5	0.4034	180.086	-0.95257
pos_127	PE(20:5(5Z,8Z,11Z,14Z,17Z)/18:4(6Z,9Z,12Z,15Z))	metab_737	C43H68NO8P	3.8958	780.458	0.16663
pos_12707	Cis,cis-Muconic acid	metab_743	C6H6O4	0.3714	143.034	-0.390335
pos_1273	D-Ornithine	metab_763	C5H12N2O2	1.734	303.145	7.53564
pos_1274	Ile Thr Gly	metab_772	C12H23N3O5	1.734	290.171	-0.606449
pos_1275	Ile Glu	metab_779	C11H20N2O5	1.734	261.144	-0.82667
pos_1279	9H-Purine-9-ol	metab_796	C5H4N4O	1.7182	137.046	-0.384768
pos_1309	Coumarin	metab_822	C9H6O2	0.1869	147.044	-0.352486
pos_1323	L-Allothreonine	metab_832	C4H9NO3	0.3714	102.055	2.39937
pos_1325	(R)-(+)-2-Pyrrolidone-5-carboxylic acid	metab_833	C5H7NO3	0.3874	130.05	0.0858179
pos_1360	Deoxycholylcysteine	metab_846	C27H45NO5S	0.4434	259.65	3.39942
pos_1361	Phoenicoxanthin	metab_847	C40H52O3	0.4434	302.194	1.38612
pos_1373	Primaquine	metab_852	C15H21N3O	0.4514	273.179	-3.16152
pos_1382	Palustrine	metab_855	C17H31N3O2	0.4593	166.618	-5.6559
pos_1415	1-Methylhistamine	metab_870	C6H11N3	0.499	126.103	0.351018
pos_1416	Apo-[3-methylcrotonoyl-CoA:carbon-dioxide ligase (ADP-forming)]	metab_871	C7H15N3O2	0.499	369.224	5.82118
pos_1426	N6,N6,N6-Trimethyl-L-lysine	metab_877	C9H20N2O2	0.507	189.16	-0.838041
pos_1427	Spermine	metab_878	C10H26N4	0.507	203.223	-0.688039
pos_1433	Zilpaterol	metab_882	C14H19N3O2	0.515	523.3	-5.33367
pos_1446	Carnosine	metab_887	C9H14N4O3	0.5308	227.114	-1.06069
pos_145	Val Asp Gly Thr Ile	metab_888	C21H37N5O9	3.359	504.266	-1.70658
pos_1458	1-(5-Fluoropentyl)-1H-indole-3-carboxylic acid 8-quinolinyl ester	metab_890	C23H21FN2O2	0.5466	359.156	0.515678
pos_1462	Pyroglutamic Acid	metab_892	C5H7NO3	0.5544	130.05	0.317882
pos_1478	Lys Pro Ile	metab_897	C17H32N4O4	0.578	357.249	-1.37753
pos_1480	Neramexane	metab_899	C11H23N	0.5933	72.0562	-1.20399
pos_149	Leu-LHRH-EA	metab_902	C61H87N17O13	2.9647	633.845	6.42797
pos_1491	4-Amino-3-hydroxybutyrate	metab_903	C4H9NO3	0.6087	161.092	-0.80122
pos_1494	N-Ethylguanidine	metab_904	C3H9N3	0.6163	88.0873	4.38531
pos_1495	3-Hydroxyvaleric acid	metab_905	C5H10O3	0.6163	101.06	2.51519
pos_1496	Ergothioneine	metab_906	C9H15N3O2S	0.6163	230.096	-0.973639
pos_15	L-Valine	metab_907	C5H11NO2	0.5624	118.086	1.13614
pos_1507	2,4-Thiazolidinedicarboxylic acid, 2-methyl-	metab_913	C6H9NO4S	0.6318	192.032	-0.861205
pos_151	Glu Trp	metab_916	C16H19N3O5	2.8843	334.139	-1.27327
pos_16	L-Tryptophan	metab_929	C11H12N2O2	2.3878	205.097	-0.586335
pos_164	Hovenine A	metab_938	C27H42N4O4	1.8934	531.287	-9.95266
pos_1687	Alpha-Methylene-Gamma-Butyrolactone	metab_944	C5H6O2	0.8298	99.0444	3.13185
pos_169	Inosine 2'-phosphate	metab_946	C10H13N4O8P	0.6241	387.01	-1.59191
pos_171	L-Serine	metab_950	C3H7NO3	0.5466	147.076	-0.873316
pos_1712	(3Z)-2-Propylpent-3-enoic acid	metab_951	C8H14O2	0.8775	160.133	-0.74364
pos_172	Glycerylphosphorylcholine	metab_952	C8H20NO6P	0.5386	258.11	-1.20693
pos_1720	Imidazolepropionic acid	metab_953	C6H8N2O2	0.8854	141.066	-0.750618
pos_1732	Glycylproline	metab_955	C7H12N2O3	0.8934	173.092	-0.220651
pos_1762	Cytosine	metab_960	C4H5N3O	0.9171	112.051	1.62864
pos_18	L-Carnitine	metab_968	C7H15NO3	0.5544	162.112	-0.843115
pos_1823	Methionine sulfoxide	metab_970	C5H11NO3S	0.996	148.043	-0.673684
pos_1836	Betamethasone 17,21-dipropionate	metab_972	C28H37FO7	1.0279	253.134	3.20573
pos_1893	Guanosine monophosphate	metab_981	C10H14N5O8P	1.0835	364.065	-1.14903
pos_1911	Hydroxyprolyl-Isoleucine	metab_986	C11H20N2O4	1.1072	245.149	-0.886616
pos_1980	4-Methylumbelliferyl phosphate	metab_998	C10H9O6P	1.1787	220.998	-7.05937
pos_2	N-[2-(azepan-1-yl)ethyl]-1-(1-methylindol-5-yl)sulfonylpiperidine-3-carboxamide	metab_1000	C23H34N4O3S	3.0454	447.244	4.50694
pos_2036	Asn Leu Lys	metab_1006	C16H31N5O5	1.2342	374.239	-1.46424
pos_207	L-Lysine	metab_1008	C6H14N2O2	0.4673	147.113	-0.740233
pos_2073	Pyridoxine	metab_1009	C8H11NO3	1.2658	170.081	-0.590114
pos_2127	Ile Ser	metab_1015	C9H18N2O4	1.3055	219.134	-0.530394
pos_2147	Succinylcarnitine	metab_1019	C11H19NO6	1.3214	262.128	-0.992289
pos_2228	Pro Glu Glu	metab_1032	C15H23N3O8	1.3928	374.155	-1.00527
pos_2259	Xanthine	metab_1037	C5H4N4O2	1.4165	153.041	-0.6568
pos_227	4-Methylimidazole	metab_1039	C4H6N2	0.5308	83.0608	5.34243
pos_239	O-Acetylcarnitine	metab_1050	C9H17NO4	0.9326	204.123	-0.59941
pos_2392	Valine lactate	metab_1052	C8H15NO5	1.5275	247.129	-1.27967
pos_2404	Adipate semialdehyde	metab_1055	C6H10O3	1.5354	95.0495	2.61949
pos_2417	Ile Thr	metab_1057	C10H20N2O4	1.5433	233.149	-0.86633
pos_249	Acetophenone	metab_1066	C8H8O	1.6227	121.065	0.989991
pos_2504	QUISQUALIC ACID	metab_1068	C5H7N3O5	1.6068	231.072	-0.785023
pos_2528	Ser Tyr Lys Asp	metab_1072	C22H33N5O9	1.6227	512.234	-1.39192
pos_2552	5-(Galactosylhydroxy)-L-Lysine	metab_1078	C12H24N2O8	1.6386	289.139	-1.04137
pos_2554	D-Alanyl-l-alanine	metab_1079	C6H12N2O3	1.6386	384.187	6.01833
pos_256	Asp Ile Lys	metab_1080	C16H30N4O6	1.6624	375.223	-1.16574
pos_2587	Gly Leu Arg	metab_1081	C14H28N6O4	1.6545	345.224	-2.03576
pos_2588	Gln Ser Ile Lys	metab_1082	C20H38N6O7	1.6545	475.287	-1.06912
pos_2599	Cycluron	metab_1085	C11H22N2O	1.6624	216.207	-0.850672
pos_2600	Alanylmethionine	metab_1088	C8H16N2O3S	1.6624	221.095	-0.668149
pos_2601	Hovenidulcigenin A	metab_1089	C32H48O7	1.6624	273.179	7.99636
pos_2606	3-Hydroxy-Hexanoyl-DL-Homoserine Lactone	metab_1090	C10H17NO4	1.6704	233.149	-0.964128
pos_2611	Herbimycin a	metab_1092	C30H42N2O9	1.6704	619.256	-6.91329
pos_263	3,4,5-Trihydroxypentanoylcarnitine	metab_1094	C12H23NO7	1.7102	276.144	-0.820859
pos_2634	Arg Phe	metab_1095	C15H23N5O3	1.6784	322.187	-1.29759
pos_2644	Arg Leu	metab_1097	C12H25N5O3	1.6864	288.203	-1.14385
pos_2645	Tyr Glu	metab_1098	C14H18N2O6	1.6864	311.123	-1.30254
pos_2659	Pilocarpine	metab_1102	C11H16N2O2	1.6943	226.155	-0.856325
pos_2661	Ile Lys	metab_1104	C12H25N3O3	1.6943	260.197	-0.91098
pos_2663	1-(4-ethylphenyl)-3-[(2-thiomorpholin-4-ylpyridin-4-yl)methyl]urea	metab_1105	C19H24N4OS	1.6943	357.176	5.82955
pos_2664	Val Leu His	metab_1106	C17H29N5O4	1.6943	368.229	-1.08969
pos_2692	Pro Val	metab_1113	C10H18N2O3	1.7102	215.139	-0.52447
pos_2693	Carbadox	metab_1114	C11H10N4O4	1.7102	307.044	8.26668
pos_27	Citral propylene glycol acetal	metab_1116	C13H22O2	5.7355	228.196	-0.981457
pos_2707	Guanine	metab_1118	C5H5N5O	1.7182	152.057	-0.494976
pos_274	Leu Asn Ala Lys	metab_1126	C19H36N6O6	1.6624	445.276	-1.22265
pos_2744	Gly-Ile	metab_1129	C8H16N2O3	1.734	189.123	-0.63309
pos_2745	Ile Ala	metab_1130	C9H18N2O3	1.734	203.139	-0.453206
pos_276	Val Leu Lys	metab_1135	C17H34N4O4	1.6624	359.265	-1.39472
pos_2764	(+/-)-2-Hydroxy-4-(methylthio)butanoic acid	metab_1136	C5H10O3S	1.7419	192.069	-0.950856
pos_2767	Gamma-Glutamyl-beta-aminopropiononitrile	metab_1138	C8H13N3O3	1.7419	232.129	-0.88151
pos_277	His Ala Ile	metab_1139	C15H25N5O4	1.6624	340.198	-1.0616
pos_2771	Cyclopentolate	metab_1141	C17H25NO3	1.7419	314.171	-7.15041
pos_2785	Serylproline	metab_1143	C8H14N2O4	1.7579	405.198	-0.910328
pos_285	Glutamylalanine	metab_1151	C8H14N2O5	0.6163	219.097	-1.03814
pos_2873	Phe Gln	metab_1155	C14H19N3O4	1.8137	294.145	-0.972416
pos_288	1-(2-Hydroxyethoxy)methyl-5-methyluracil	metab_1156	C8H12N2O4	0.6163	218.113	-0.878141
pos_289	4-Imidazolone-5-propionic acid	metab_1160	C6H8N2O3	0.6241	139.05	-0.753627
pos_2891	5-Fluorouridine	metab_1161	C9H11FN2O6	1.8296	263.069	7.45312
pos_2893	His Phe Gly	metab_1162	C17H21N5O4	1.8296	360.166	-1.01719
pos_292	Hallacridone	metab_1166	C18H13NO4	1.0358	308.091	-3.3639
pos_2921	Lupinic acid	metab_1168	C10H17NO2	1.8535	389.239	-5.99359
pos_2931	Goshonoside F7	metab_1169	C32H54O12	1.8615	316.186	-5.44623
pos_2935	PS(5-iso PGF2VI/15:0)	metab_1171	C39H70NO13P	1.8615	407.724	-8.23907
pos_2978	Phe Asp	metab_1180	C13H16N2O5	1.8854	281.113	-0.990866
pos_2993	1,2,10-Trihydroxydihydro-trans-linalyl oxide 7-O-beta-D-glucopyranoside	metab_1184	C16H30O10	1.8934	383.192	2.25875
pos_30	Glutathione, oxidized	metab_1187	C20H32N6O12S2	1.591	613.158	-1.42707
pos_3033	(2R,2'S)-Isobuteine	metab_1198	C7H13NO4S	1.9094	190.053	-0.737227
pos_3047	Ethyl-4-hydroxymethyl-3(2H)-Furanone	metab_1202	C7H10O3	1.9171	107.049	1.7904
pos_3050	Micronomicin	metab_1205	C20H41N5O7	1.9171	486.291	3.42199
pos_3064	P-Aminophenazone	metab_1208	C12H9N3O	1.933	250.038	3.52246
pos_3089	Asp His Phe	metab_1210	C19H23N5O6	1.9489	418.172	-1.14483
pos_3121	Pro Leu Asp	metab_1217	C15H25N3O6	1.9726	344.181	-1.07815
pos_3125	Ethyl 7-epi-12-hydroxyjasmonate glucoside	metab_1218	C20H32O9	1.9726	417.209	-7.57695
pos_3157	Indolepyruvate	metab_1225	C11H9NO3	1.9966	221.092	-1.5147
pos_3167	L-Pipecolic acid	metab_1227	C6H11NO2	2.0046	281.149	7.97093
pos_3170	Neuromedin N (1-4)	metab_1229	C26H40N4O6	2.0046	527.282	-4.17802
pos_3174	Phe Gly	metab_1230	C11H14N2O3	2.0125	223.108	-0.679594
pos_318	N-Acetyl-L-Histidine	metab_1232	C8H11N3O3	0.5386	198.087	-0.631837
pos_3183	Leu Thr Ala	metab_1233	C13H25N3O5	2.0204	304.186	-1.40309
pos_32	2,4-Dihydroxy-2,5-dimethyl-3(2H)-furanone	metab_1238	C6H8O4	0.3554	145.049	-0.538868
pos_3215	(2S)-2-Amino-3-[(2S)-2-amino-5-(diaminomethylideneamino)pentanoyl]oxypropanoic acid	metab_1241	C9H19N5O4	2.0363	275.155	-1.45861
pos_326	Ala Leu Lys	metab_1250	C15H30N4O4	1.2658	331.233	-1.51037
pos_327	Adouetine X	metab_1252	C28H44N4O4	0.5308	501.339	-9.11607
pos_3284	Asp Ile Thr	metab_1258	C14H25N3O7	2.0841	348.176	-0.588341
pos_3304	PA(20:5(7Z,9Z,11E,13E,17Z)-3OH(5,6,15)/16:1(9Z))	metab_1262	C39H65O11P	2.1001	393.2	-6.40735
pos_3313	Betaxolol	metab_1265	C18H29NO3	2.1081	330.202	-6.60637
pos_333	Homocarnosine	metab_1266	C10H16N4O3	0.5308	279.085	-1.37914
pos_3341	Pro Ile Ala	metab_1267	C14H25N3O4	2.1241	300.191	-1.21587
pos_3364	N-(2-Hydroxyisobutyl)-2,4,8,10,12-tetradecapentaenamide	metab_1275	C18H27NO2	2.1401	312.191	-6.81133
pos_3400	3-Hydroxyhexanoylcarnitine	metab_1281	C13H25NO5	2.1641	276.18	-0.943091
pos_341	(2S)-3-(4H-Imidazol-4-yl)-2-[[(2S)-5-oxopyrrolidine-2-carbonyl]amino]propanoic acid	metab_1283	C11H14N4O4	0.5228	249.096	-9.9973
pos_3415	Ile Ile Ser	metab_1285	C15H29N3O5	2.1801	332.218	-1.27142
pos_3418	Muzanzagenin	metab_1286	C27H38O5	2.1801	456.287	7.45674
pos_3427	Leu Val Ala	metab_1287	C14H27N3O4	2.1881	302.207	-1.21861
pos_3431	PG(i-13:0/PGD2)	metab_1290	C39H69O13P	2.1881	389.228	-8.0816
pos_3433	SM(d18:2(4E,14Z)/PGE1)	metab_1291	C43H79N2O9P	2.1881	422.268	6.48482
pos_3442	N(epsilon)-(carboxyethyl)lysine	metab_1294	C9H18N2O4	2.1961	201.123	-0.753087
pos_3452	Vomifoliol	metab_1296	C13H20O3	2.2041	247.129	-8.27974
pos_3467	Pinolidoxin	metab_1299	C18H26O6	2.2121	699.331	-6.60911
pos_3474	Physangulide	metab_1301	C28H42O9	2.2201	505.28	0.557305
pos_3501	Moxidectin	metab_1309	C37H53NO8	2.236	678.345	6.90662
pos_3551	Methyldopa	metab_1323	C10H13NO4	2.2758	253.118	-1.00219
pos_3552	Ergocornine	metab_1324	C31H39N5O5	2.2758	594.324	-8.15004
pos_3604	Silodosin	metab_1342	C25H32F3N3O4	2.3077	478.233	3.08645
pos_3619	Leu Val	metab_1346	C11H22N2O3	2.3156	231.17	-0.773789
pos_365	DGDP	metab_1355	C10H15N5O10P2	0.8377	428.036	-1.18811
pos_3653	L-Threo-3-Phenylserine	metab_1357	C9H11NO3	2.3396	223.108	-1.04366
pos_3659	4-Hydroxyretinoic acid glucuronide	metab_1361	C26H36O9	2.3396	534.268	-3.75082
pos_3666	Trp Gly	metab_1363	C13H15N3O3	2.348	262.119	-0.391951
pos_3689	Ultram	metab_1369	C16H25NO2	2.3639	286.176	-7.14869
pos_3690	Gly Glu Leu	metab_1370	C13H23N3O6	2.3639	318.166	-1.27327
pos_3691	Phe Asp Ala	metab_1371	C16H21N3O6	2.3639	352.15	-1.24451
pos_370	Tyr Asp	metab_1374	C13H16N2O6	1.5118	297.108	-1.17025
pos_3712	2-Naphthylamine	metab_1377	C10H9N	2.3878	144.081	-0.253742
pos_3714	Butyl (S)-3-hydroxybutyrate [arabinosyl-(1->6)-glucoside]	metab_1378	C19H34O12	2.3878	472.24	2.43978
pos_372	4-Hydroxybenzaldehyde	metab_1381	C7H6O2	1.5275	123.044	0.815906
pos_3728	MG(PGF1alpha/0:0/0:0)	metab_1383	C23H42O7	2.3956	159.092	-9.28305
pos_3729	Sterigmatocystin	metab_1384	C18H12O6	2.3956	289.049	-0.932553
pos_375	3-Pyridinamine	metab_1390	C5H6N2	0.4673	112.087	2.03186
pos_3755	Val Glu Met	metab_1392	C15H27N3O6S	2.4276	378.169	-1.44477
pos_3756	Gentamicin B	metab_1393	C19H38N4O10	2.4276	447.244	-1.45107
pos_3757	Gentamicin C	metab_1394	C19H39N5O7	2.4276	472.276	3.5395
pos_3765	Sphingosylphosphorylcholine	metab_1398	C23H49N2O5P	2.436	487.323	-8.51636
pos_3770	Fructose lactate	metab_1399	C9H16O9	2.4439	291.07	3.64045
pos_3771	Allopurinol riboside	metab_1400	C10H12N4O5	2.4439	307.044	-1.51061
pos_378	PS(20:5(5Z,8Z,11Z,14Z,17Z)/14:0)	metab_1403	C40H68NO10P	1.5592	399.721	7.03684
pos_3784	Epothilone D	metab_1406	C27H41NO5S	2.4519	536.237	-8.63808
pos_3794	Goshonoside F2	metab_1408	C26H44O8	2.4598	517.334	-6.76114
pos_3801	Uridine 5'-diphosphate	metab_1410	C9H14N2O12P2	2.4678	437.034	-4.96953
pos_3837	Thr Ala Ile	metab_1415	C13H25N3O5	2.4916	304.186	-2.01645
pos_3838	Fumonisin B1	metab_1416	C34H59NO15	2.4916	383.684	1.44592
pos_384	Glu Met	metab_1417	C10H18N2O5S	1.726	279.101	-0.696857
pos_3856	4-oxo-Retinoic acid	metab_1419	C20H26O3	2.5075	378.202	-6.76466
pos_3864	1-Deoxynojirimycin	metab_1421	C6H13NO4	2.5155	390.187	5.84681
pos_3869	Lysylleucine	metab_1423	C12H25N3O3	2.5155	541.37	3.354
pos_3897	L-phenylalanyl-L-proline	metab_1427	C14H18N2O3	2.5392	263.139	-0.443512
pos_3901	Goshonoside F6	metab_1431	C31H52O12	2.5392	680.358	-6.20041
pos_3927	Thr Glu Ile	metab_1433	C15H27N3O7	2.5631	362.192	-1.50844
pos_3947	(1R,9S,14S,18E,21S,23S,24R)-1,14-Dihydroxy-12-[(E)-1-[(3R)-4-hydroxy-3-methoxycyclohexyl]prop-1-en-2-yl]-23,25-dimethoxy-13,19,21,27-tetramethyl-17-prop-2-enyl-11,28-dioxa-4-azatricyclo[22.3.1.04,9]octacos-18-ene-2,3,10,16-tetrone	metab_1438	C44H69NO12	2.5791	402.752	9.47188
pos_3960	Asp Ala Phe	metab_1441	C16H21N3O6	2.595	352.15	-1.52012
pos_399	2-[[(2S)-1-[(2S)-2-[[(2S)-1-[(2S)-2-Amino-3-(4-hydroxyphenyl)propanoyl]pyrrolidin-2-yl]methylamino]-3-phenylpropanoyl]pyrrolidine-2-carbonyl]amino]acetic acid	metab_1447	C30H39N5O6	1.7419	566.293	-8.29857
pos_3995	Pro Asp Leu	metab_1449	C15H25N3O6	2.6269	344.181	-1.06146
pos_4	Hypoxanthine	metab_1450	C5H4N4O	1.1707	137.046	-0.470212
pos_40	Zilascorb	metab_1451	C13H12O6	0.515	303.025	-4.74617
pos_4009	Ile Phe Gln	metab_1453	C20H30N4O5	2.6428	407.228	-1.68861
pos_4012	Microcystin-LR	metab_1454	C49H74N10O12	2.6428	498.279	-6.35173
pos_4018	N-Methyl-L-Glutamic Acid	metab_1455	C6H11NO4	2.6508	144.066	0.187693
pos_4028	5'-Deoxy-5-fluorouridine	metab_1456	C9H11FN2O5	2.6588	247.075	8.67234
pos_4029	3-Hydroxycotinine glucuronide	metab_1457	C16H20N2O8	2.6588	410.155	-1.58749
pos_4040	N(4)-Oleylcytosine arabinoside	metab_1460	C27H47N3O5	2.6668	557.365	-4.81643
pos_4046	Phe-Phe-Pro-Arg	metab_1462	C29H39N7O5	2.6748	610.271	-3.31216
pos_4051	Alanylvaline	metab_1466	C8H16N2O3	2.6832	440.25	5.0304
pos_407	Leu Pro Lys	metab_1472	C17H32N4O4	1.7419	357.249	-1.76655
pos_4071	Glycine, N-[1-(phenylacetyl)-L-prolyl]-	metab_1473	C15H18N2O4	2.7072	581.256	-8.09881
pos_4085	Butabarbital	metab_1477	C10H16N2O3	2.7232	442.266	-1.02878
pos_4097	Glu Glu Phe	metab_1481	C19H25N3O8	2.7312	424.171	-1.12385
pos_4104	Gomisin D	metab_1486	C28H34O10	2.7392	563.245	-6.06567
pos_411	PS(16:0/20:4(8Z,11Z,14Z,17Z)-2OH(5S,6R))	metab_1487	C42H74NO12P	1.8296	430.734	-5.41882
pos_4110	(2R,4S)-4-Carbamimidamido-3-acetamido-2-((1R,2R)-2-hydroxy-1-methoxy-3-(octanoyloxy)propyl)-3,4-dihydro-2H-pyran-6-carboxylic acid	metab_1488	C21H36N4O8	2.7472	455.25	-0.640727
pos_4128	Dimethylbenzimidazole	metab_1494	C9H10N2	2.7718	147.092	-0.40593
pos_4138	Milbemycin alpha7	metab_1500	C39H58O10	2.7797	355.197	-6.9931
pos_4145	CHEBI:69439	metab_1503	C10H16N2O2	2.7877	197.128	-0.442529
pos_4147	Galactoarabinan	metab_1505	C20H36O14	2.7877	483.208	1.33158
pos_4153	(6Z)-Oct-6-enedioylcarnitine	metab_1508	C15H25NO6	2.7957	280.154	-0.92007
pos_4158	Canarigenin 3-[glucosyl-(1->4)-6-deoxy-alloside]	metab_1509	C35H52O13	2.8117	719.308	6.15083
pos_416	6-Ketoestriol	metab_1510	C18H22O4	1.8535	646.34	3.81383
pos_4165	3-O-Sulfogalactosylceramide (d18:1/22:0)	metab_1514	C46H89NO11S	2.8277	454.8	5.76107
pos_4175	Methohexital	metab_1519	C14H18N2O3	2.8437	295.165	-1.07175
pos_4184	Gentamicin C2	metab_1524	C20H41N5O7	2.8523	486.292	3.89223
pos_4202	CDP-DG(a-21:0/PGF1alpha)	metab_1530	C53H95N3O18P2	2.8683	562.808	-6.5849
pos_4204	Acarbose	metab_1531	C25H43NO18	2.8683	610.235	0.714351
pos_4207	Kudzusaponin SA1	metab_1532	C42H68O15	2.8763	418.226	-0.985019
pos_4208	Lucyoside M	metab_1533	C44H68O15	2.8763	430.229	7.46212
pos_4209	PC(PGE2/18:4(6Z,9Z,12Z,15Z))	metab_1534	C46H76NO11P	2.8763	436.758	5.28759
pos_4223	Amperozide	metab_1543	C23H29F2N3O	2.9002	402.233	-4.45578
pos_4224	C-Telopeptide	metab_1544	C34H56N14O13	2.9002	457.198	2.53228
pos_4237	PS(6 keto-PGF1alpha/20:4(8Z,11Z,14Z,17Z))	metab_1550	C46H76NO14P	2.9162	449.758	1.90842
pos_4247	(3S)-3,6-Diaminohexanoate	metab_1555	C6H14N2O2	2.9328	74.0605	6.89608
pos_4249	CDP-DG(PGJ2/20:1(11Z))	metab_1556	C52H85N3O17P2	2.9328	543.78	9.31965
pos_4263	CDP-DG(20:3(8Z,11Z,14Z)-2OH(5,6)/16:0)	metab_1562	C48H83N3O17P2	2.9487	529.762	6.65868
pos_4277	Isoleucyl-Glutamate	metab_1567	C11H20N2O5	2.9727	243.134	-0.804248
pos_4278	Ile Glu Lys	metab_1568	C17H32N4O6	2.9727	389.239	-2.06158
pos_4284	Phenethylamine glucuronide	metab_1572	C14H19NO6	2.9807	636.28	6.54458
pos_4291	7-Amino-4-methylcoumarin	metab_1577	C10H9NO2	3.0047	217.097	-0.561813
pos_4292	Ala Leu Met	metab_1578	C14H27N3O4S	3.0047	334.179	-2.33285
pos_43	Citrulline	metab_1582	C6H13N3O3	0.5624	176.103	-0.386607
pos_4304	3-O-Protocatechuoylceanothic acid	metab_1586	C37H50O8	3.0127	686.371	8.10327
pos_4313	PE(DiMe(11,3)/22:6(4Z,7Z,11E,13Z,15E,19Z)-2OH(10S,17))	metab_1588	C47H76NO11P	3.0294	442.757	3.24075
pos_4325	Biolimus	metab_1592	C51H79NO13	3.0454	479.763	-7.599
pos_4336	Mabioside E	metab_1599	C48H78O22S	3.0614	520.24	-5.50887
pos_4344	Asp Ile Tyr	metab_1602	C19H27N3O7	3.0774	410.192	-1.2518
pos_4354	3-Hydroxylidocaine	metab_1607	C14H22N2O2	3.0934	251.175	-1.03336
pos_4363	Prolylhydroxyproline	metab_1609	C10H16N2O4	3.1099	474.255	-1.1899
pos_4372	DG(PGF1alpha/0:0/8:0)	metab_1616	C31H56O8	3.1259	601.366	-4.37328
pos_4374	Febarbamate	metab_1618	C20H27N3O6	3.1339	423.223	-1.49158
pos_4376	15-Octadecene-9,11,13-triynoic acid	metab_1619	C18H22O2	3.1339	541.334	4.27002
pos_4378	Val Trp	metab_1620	C16H21N3O3	3.1419	304.165	-1.04923
pos_4388	12-Ketoporrigenin 3-[4'-(2''-glucosyl-3''-xylosyl)-glucosyl)-galactoside]	metab_1626	C50H80O24	3.1579	533.264	8.3378
pos_44	Streptidine	metab_1630	C8H18N6O4	0.5933	525.285	-1.04055
pos_4403	3-[4-(1-Imidazolylmethyl)phenyl]-2-propenoic acid	metab_1634	C13H12N2O2	3.1819	229.097	-1.14222
pos_4405	N6-beta-Aspartyllysine	metab_1635	C10H19N3O5	3.1819	540.302	6.14263
pos_4408	(+)-Dehydrovomifoliol	metab_1636	C13H18O3	3.1899	261.09	6.40618
pos_4418	Phthalic Anhydride	metab_1640	C8H4O3	3.2059	149.023	-0.238157
pos_4436	3-Oxo-alpha-ionol 9-[apiosyl-(1->6)-glucoside]	metab_1649	C24H38O11	3.2219	520.276	1.12179
pos_4441	Pro Val Leu	metab_1653	C16H29N3O4	3.2299	328.223	-1.25773
pos_4448	PGP(20:1(11Z)/PGJ2)	metab_1657	C46H80O15P2	3.2379	490.24	5.11257
pos_4459	Deltorphin II	metab_1662	C38H54N8O10	3.2539	846.407	-6.39641
pos_4460	Met Phe	metab_1664	C14H20N2O3S	3.2619	297.126	-1.02548
pos_4478	Beta-Tyrosine	metab_1674	C9H11NO3	3.2944	164.07	-0.601342
pos_4480	Glu Val Phe	metab_1677	C19H27N3O6	3.2944	394.197	-0.653489
pos_4483	CDP-DG(i-12:0/i-21:0)	metab_1679	C45H83N3O15P2	3.3024	484.77	-3.72308
pos_4486	Val Thr Leu	metab_1681	C15H29N3O5	3.3184	332.218	-1.37739
pos_4487	3-((((-Oxoheptyl)amino)acetyl)amino)methyl-7-oxobicyclo(2.2.1)hept-2-yl-5-heptenoic acid	metab_1682	C23H38N2O5	3.3184	461.243	3.51041
pos_4489	Lys Leu Phe	metab_1684	C21H34N4O4	3.3264	407.265	-1.51826
pos_4514	Lys Ile Trp	metab_1698	C23H35N5O4	3.367	446.275	-2.08361
pos_4517	Pro Phe Tyr	metab_1701	C23H27N3O5	3.375	426.202	-1.48289
pos_4520	Tanacetol A	metab_1704	C17H26O4	3.3829	308.195	-0.490228
pos_4521	Pro Phe Val	metab_1705	C19H27N3O4	3.3829	362.207	-0.902353
pos_4539	PE(PGJ2/18:4(6Z,9Z,12Z,15Z))	metab_1711	C43H68NO10P	3.4069	417.716	-5.48465
pos_4541	PGP(i-22:0/18:1(9Z)-O(12,13))	metab_1713	C46H88O14P2	3.4069	486.269	-5.38553
pos_4549	Tyr Asp Leu	metab_1716	C19H27N3O7	3.4229	410.192	-1.56739
pos_455	Ile Glu Ala	metab_1717	C14H25N3O6	2.0284	332.181	-1.31595
pos_4552	Pro Tyr Leu	metab_1718	C20H29N3O5	3.4309	392.217	-1.38481
pos_4554	Demethyloleuropein	metab_1719	C24H30O13	3.4309	527.18	7.76761
pos_4558	Val Glu Phe	metab_1721	C19H27N3O6	3.4389	394.197	-1.26389
pos_4565	1,1'-(Tetrahydro-6a-hydroxy-2,3a,5-trimethylfuro[2,3-d]-1,3-dioxole-2,5-diyl)bis-ethanone	metab_1723	C12H18O6	3.4469	534.256	2.46283
pos_4572	Cycloheximide	metab_1727	C15H23NO4	3.4629	295.176	6.41959
pos_4573	Aspartylglycosamine	metab_1728	C12H21N3O8	3.4629	336.137	-8.89197
pos_4598	13-Demethyl tacrolimus	metab_1739	C43H67NO12	3.5109	812.45	-7.17722
pos_4601	Ziziphin	metab_1741	C51H80O18	3.5196	513.254	-4.13914
pos_4602	Phenylalanylhydroxyproline	metab_1742	C14H18N2O4	3.5196	574.289	3.84093
pos_4611	Met Asp Leu	metab_1747	C15H27N3O6S	3.5355	378.169	-2.138
pos_4624	S-(PGA2)-glutathione	metab_1751	C30H47N3O10S	3.5594	606.28	-7.33955
pos_4630	Val Ala Ile Glu	metab_1753	C19H34N4O7	3.5674	431.25	-1.11583
pos_4644	Dermorphin	metab_1756	C40H50N8O10	3.5914	767.355	5.12062
pos_4646	Glu Leu Leu	metab_1758	C17H31N3O6	3.5994	374.228	-1.21186
pos_4649	Neuromedin B (1-3)	metab_1760	C12H22N4O5	3.5994	646.355	5.59449
pos_465	PI(6 keto-PGF1alpha/20:1(11Z))	metab_1761	C49H87O17P	2.0762	512.272	-3.11745
pos_4663	Bax inhibitor peptide V5	metab_1765	C27H50N6O6S	3.6394	631.318	-6.86342
pos_4707	Octaethyleneglycol monododecyl ether	metab_1770	C28H58O9	3.6714	292.194	2.63961
pos_4713	Collagen	metab_1772	C36H60N10O11	3.6794	841.477	-1.52761
pos_4718	N-Arachidonoyl Asparagine	metab_1774	C24H38N2O4	3.6874	463.254	0.416729
pos_472	Ala Ile	metab_1775	C9H18N2O3	2.1081	203.139	-0.414145
pos_4738	Ethyl maltol	metab_1779	C7H8O3	3.7114	173.081	-0.107968
pos_4742	NeuAc(alpha->6)GalNAc(alpha1->O)Ser	metab_1780	C22H37N3O16	3.7114	663.237	7.18788
pos_4772	Pro-Pro-Phe	metab_1789	C19H25N3O4	3.7514	401.218	-2.06142
pos_4781	DG(LTE4/10:0/0:0)	metab_1795	C36H61NO8S	3.7681	706.373	-2.94364
pos_479	Glycyl-leucine	metab_1798	C8H16N2O3	2.1321	189.123	-0.642349
pos_4794	Leu Trp	metab_1802	C17H23N3O3	3.7999	318.181	-0.895036
pos_48	Formycin b	metab_1803	C10H12N4O5	1.7182	269.088	-1.1307
pos_4800	Citrusin II	metab_1805	C37H44N8O7	3.8079	735.322	-1.1374
pos_4817	Ile Phe Tyr	metab_1811	C24H31N3O5	3.8318	442.233	-1.57872
pos_4825	Ile Asn Phe	metab_1815	C19H28N4O5	3.8478	393.212	-3.27813
pos_4832	PIP(6 keto-PGF1alpha/20:3(8Z,11Z,14Z))	metab_1818	C49H84O20P2	3.8558	550.238	-6.01878
pos_4834	DG(8:0/20:5(7Z,9Z,11E,13E,17Z)-3OH(5,6,15)/0:0)	metab_1819	C31H50O8	3.8638	583.381	-6.3243
pos_4835	Thienamycin	metab_1820	C11H16N2O4S	3.8718	305.116	-1.63385
pos_4839	Ile Gln Ile	metab_1821	C17H32N4O5	3.8798	373.244	-1.38293
pos_485	(11S,14S,17R,20S,23R)-20-Benzyl-17-[3-(diaminomethylideneamino)propyl]-14-(1H-indol-3-ylmethyl)-2,5,13,16,19,22-hexaoxo-1,6,12,15,18,21-hexazabicyclo[21.3.0]hexacosane-11-carboxamide	metab_1826	C41H55N11O7	2.1721	407.718	-7.57424
pos_4857	Phe Phe	metab_1829	C18H20N2O3	3.9198	313.154	-1.50959
pos_486	4-Amino-3-hydroxybutanoylcarnitine	metab_1831	C11H22N2O5	2.1801	563.268	-2.55624
pos_4871	SM(d16:2(4E,8Z)/20:5(6E,8Z,11Z,14Z,17Z)-OH(5))	metab_1835	C41H71N2O7P	3.9444	379.248	0.453886
pos_4874	Convallamaroside	metab_1837	C57H94O27	3.9444	606.307	1.12811
pos_4877	Leu Asp Phe	metab_1839	C19H27N3O6	3.9524	394.196	-2.24424
pos_4881	Ala Val Trp	metab_1841	C19H26N4O4	3.9604	375.202	-1.15383
pos_4885	Schidigerasaponin D3	metab_1843	C45H74O18	3.9684	463.242	-0.994576
pos_4888	Ala Val Leu	metab_1845	C14H27N3O4	3.9764	302.207	-1.22105
pos_4897	LysoPC(18:3(6Z,9Z,12Z)/0:0)	metab_1851	C26H48NO7P	4.0003	562.287	-2.72967
pos_4907	Niveusin C	metab_1855	C20H26O7	4.0323	774.369	-1.3376
pos_4909	SM(d18:2(4E,14Z)/PGJ2)	metab_1857	C43H75N2O8P	4.0403	401.262	0.668459
pos_4910	Adouetine Y	metab_1859	C34H40N4O4	4.0403	601.337	-2.50851
pos_4914	Pro Leu Leu	metab_1862	C17H31N3O4	4.0483	342.238	-1.23754
pos_4925	PE(LTE4/P-18:1(9Z))	metab_1867	C46H81N2O10PS	4.0723	443.272	-6.25347
pos_4954	Ile Glu Leu	metab_1877	C17H31N3O6	4.1443	374.228	-1.2126
pos_4962	Cyclo(L-Phe-L-Pro)	metab_1879	C14H16N2O2	4.1603	245.128	-0.737707
pos_4967	Glucosylgalactosyl hydroxylysine	metab_1881	C18H34N2O13	4.1683	469.206	5.55896
pos_4968	PGP(a-25:0/20:5(7Z,9Z,11E,13E,17Z)-3OH(5,6,15))	metab_1882	C51H92O16P2	4.1683	512.304	8.08025
pos_4974	Permetin A	metab_1885	C54H92N12O12	4.1843	562.343	-6.2322
pos_4975	SM(d20:1/TXB2)	metab_1886	C45H85N2O10P	4.1923	445.288	3.0639
pos_4994	Dibutyryl adenosine	metab_1896	C18H25N5O6	4.2243	878.38	3.68502
pos_5	Digitoxigenin bisdigitoxide	metab_1897	C35H54O10	3.7354	652.41	7.81525
pos_50	Ala Glu Ile Lys	metab_1898	C20H37N5O7	1.734	460.275	-2.60297
pos_5010	PI(PGF2alpha/18:2(9Z,12Z))	metab_1904	C47H81O16P	4.2563	489.249	-7.46452
pos_5018	3-O-p-trans-Coumaroylalphitolic acid	metab_1909	C39H54O6	4.2643	583.381	3.94545
pos_5022	Depreotide	metab_1912	C65H96N16O12S2	4.2723	679.354	7.17129
pos_5027	Deoxycholylarginine	metab_1913	C30H52N4O5	4.2803	566.427	-1.23206
pos_5043	Ergobasin	metab_1920	C19H23N3O2	4.3123	651.361	-6.69909
pos_505	Cyclosomatostatin	metab_1921	C44H57N7O6	2.2678	412.706	-5.19355
pos_5079	Pro Phe Ile	metab_1932	C20H29N3O4	4.3924	376.223	-1.34215
pos_5080	Metapro	metab_1933	C22H36N2O6	4.3924	488.271	-5.40486
pos_5098	Simonin IV	metab_1937	C68H120O24	4.4243	672.408	1.69199
pos_51	1-(beta-D-Ribofuranosyl)-1,4-dihydronicotinamide	metab_1938	C11H16N2O5	1.734	257.113	-1.164
pos_5107	Phenylalanylglutamic acid	metab_1942	C14H18N2O5	4.4403	277.118	-0.871561
pos_512	Aconitinum	metab_1947	C34H47NO11	2.2917	646.318	-5.80424
pos_5155	PGP(20:4(6E,8Z,11Z,13E)-2OH(5S,15S)/i-24:0)	metab_1960	C50H92O15P2	4.5364	520.282	-6.41369
pos_5167	PG(i-24:0/20:4(6E,8Z,11Z,13E)-2OH(5S,15S))	metab_1964	C50H91O12P	4.5524	469.308	-6.42931
pos_5234	Glycyl-histidyl-arginyl-proline	metab_1996	C19H31N9O5	4.6884	507.281	4.56887
pos_5235	Lablabsaponin I	metab_1997	C54H82O22	4.6884	542.277	8.2395
pos_5272	Triethyl Phosphate	metab_2016	C6H15O4P	4.7604	183.078	-0.44375
pos_5279	Pro Trp Phe	metab_2019	C25H28N4O4	4.7684	449.218	-1.22663
pos_5285	Portulacaxanthin II	metab_2022	C18H18N2O7	4.7844	339.101	8.04437
pos_5314	Neuronostatin	metab_2038	C64H110N20O16	4.8244	719.412	-9.11685
pos_532	Indoleacrylic acid	metab_2042	C11H9NO2	2.3878	188.07	-0.641615
pos_5336	Erythromycin A enol ether	metab_2051	C37H65NO12	4.8564	754.412	-2.56527
pos_539	Balagyptin	metab_2071	C39H64O16	2.436	395.216	-3.15676
pos_5400	Ethyl 3-hydroxydodecanoate	metab_2074	C14H28O3	4.9844	262.237	-1.22083
pos_5409	N-Arachidonoyl Lysine	metab_2076	C26H44N2O3	5.0004	455.322	-5.38086
pos_5420	Bisacurone epoxide	metab_2081	C15H24O4	5.0324	286.201	-1.3512
pos_5539	Lucidenic acid J	metab_2104	C27H38O8	5.2804	523.291	1.29689
pos_558	Val Ile	metab_2110	C11H22N2O3	2.5392	231.17	-0.722379
pos_5647	Tramadol	metab_2124	C16H25NO2	5.4804	302.15	-8.28999
pos_5707	8-Hydroxydecanoylcarnitine	metab_2134	C17H33NO5	5.5524	332.243	-1.48174
pos_5763	16-Hydroxyhexadecanoic acid	metab_2145	C16H32O3	5.6162	290.269	-1.5405
pos_5764	1,3-octanediol	metab_2146	C20H38O12	3.3211	494.295	-1.71047
pos_5788	3-(L-Menthoxy)-2-methylpropane-1,2-diol	metab_2153	C14H28O3	5.6401	262.237	-1.31026
pos_579	4-Dodecylbenzenesulfonic Acid	metab_2154	C18H30O3S	2.6832	344.228	6.65018
pos_5795	Trolamine	metab_2155	C6H15NO3	5.6481	150.112	-0.432633
pos_5796	Decanoylcarnitine	metab_2156	C17H33NO4	5.6481	316.248	-1.25029
pos_5823	Phenylethyl 2-glucoside	metab_2166	C16H30O7	5.672	299.182	-8.58581
pos_583	Isolimonic acid glucoside	metab_2169	C32H44O15	2.7152	669.272	-5.5662
pos_5878	3-(6-Aminopurin-9-yl)-5-(hydroxymethyl)cyclopentane-1,2-diol	metab_2180	C11H15N5O3	5.7355	283.151	-1.34301
pos_5897	P-Tolualdehyde	metab_2189	C8H8O	5.7514	121.065	0.741108
pos_59	DG(8:0/0:0/20:5(7Z,9Z,11E,13E,17Z)-3OH(5,6,15))	metab_2191	C31H50O8	2.1321	589.318	8.67039
pos_5903	(3R-(3alpha,4alpha(2R*,3R*),5beta,6beta))-5-Methoxy-4-(2-methyl-3-(3-methyl-2-butenyl)oxiranyl)-1-oxaspiro(2.5)octan-6-ol carbamate	metab_2196	C17H27NO5	5.7514	673.373	8.58802
pos_5914	Cyclohexane	metab_2199	C6H12	5.7673	102.128	3.1411
pos_5920	(2E)-Decenoyl-ACP	metab_2202	C6H11NO2	5.7753	94.0655	2.66866
pos_5921	N-Methylaniline	metab_2203	C7H9N	5.7753	108.081	2.05372
pos_5924	1-Nonanol	metab_2204	C9H20O	5.7753	330.336	-1.66216
pos_5939	Cinnamaldehyde	metab_2207	C9H8O	5.7991	133.065	0.428021
pos_5940	Mycorradicin	metab_2209	C14H16O4	5.7991	281.138	-1.3741
pos_5941	(Z)-5-[(2R,3S,4S)-4-Hydroxy-2-[(E)-3-hydroxyoct-1-enyl]oxan-3-yl]pent-3-enoic acid	metab_2210	C18H30O5	5.7991	327.214	-9.14
pos_5942	Harmaline	metab_2211	C13H14N2O	5.7991	446.253	-4.52573
pos_5944	Cinobufagin	metab_2213	C26H34O6	5.7991	460.269	-1.25402
pos_5945	Cabergoline	metab_2214	C26H37N5O2	5.7991	474.285	1.26268
pos_5982	2',5'-Dideoxyadenosine	metab_2221	C10H13N5O2	5.8309	253.141	-0.935146
pos_5995	Alanyllysine	metab_2225	C9H19N3O3	5.8467	452.321	4.80521
pos_60	Glu Leu	metab_2228	C11H20N2O5	2.1801	261.144	-0.823102
pos_6004	Cetyl recinoleate	metab_2231	C34H66O3	5.8626	540.534	-1.33257
pos_601	Pulchinenoside B4	metab_2232	C59H96O26	2.9082	633.304	7.99568
pos_6024	1-(5Z,8Z,11Z,14Z-eicosatetraenoyl)-sn-glycero-3-phosphate	metab_2236	C23H39O7P	5.8946	500.277	-1.27463
pos_6053	15-Deoxyprostaglandin J2	metab_2242	C20H30O3	5.9106	678.478	7.41288
pos_6059	O-Arachidonoyl Glycidol	metab_2244	C23H36O3	5.9352	361.273	-1.29998
pos_6060	N-Arachidonoyl Arginine	metab_2246	C26H44N4O3	5.9352	502.373	-3.99425
pos_6079	LysoPE(0:0/22:5(4Z,7Z,10Z,13Z,16Z))	metab_2253	C27H46NO7P	5.9512	528.308	-1.013
pos_6088	5-Hydroxyicosa-6,8,11-trienoic acid	metab_2258	C20H32O3	5.9647	658.509	7.50431
pos_6175	Alfentanil	metab_2295	C21H32N6O3	6.13	449.287	0.884477
pos_62	Pentaethylene glycol	metab_2301	C10H22O6	2.228	239.149	-0.940445
pos_6218	Floionolic acid	metab_2312	C18H36O5	6.2531	315.253	-1.1779
pos_6238	LysoPC(16:1(9Z)/0:0)	metab_2315	C24H48NO7P	6.3077	516.306	-0.711605
pos_6264	Butylisopropylamine	metab_2321	C7H17N	6.3642	116.144	1.26151
pos_6304	(4S,8R)-8,9-Dihydroxy-p-menth-1(6)-en-2-one	metab_2330	C10H16O3	6.5364	207.099	-2.49944
pos_6307	Choline Phosphate	metab_2331	C5H14NO4P	6.5522	184.073	-0.627292
pos_631	Val Asp Ile	metab_2332	C15H27N3O6	3.2139	346.197	-1.13142
pos_6323	PE(14:0/18:1(9Z))	metab_2336	C37H72NO8P	6.7478	690.506	-1.87091
pos_6342	3-ethyl-N-propan-2-yl-[1,2,4]triazolo[4,3-b]pyridazin-6-amine	metab_2353	C10H15N5	7.2114	206.139	-7.35542
pos_6344	Trimethylamine	metab_2355	C3H9N	7.2193	101.108	4.99313
pos_6354	PC(18:1(11Z)/16:0)	metab_2362	C42H82NO8P	7.2273	782.566	-1.22445
pos_6358	Methenamine	metab_2364	C6H12N4	7.2353	141.113	-0.696685
pos_6374	4-Mercapto-ethyl-pyridine	metab_2376	C7H9NS	7.2679	81.521	-0.186926
pos_64	1-(4-Biphenylyl)-4(S)-hydroxy-5(S)-2,5-bis((N-(methoxycarbonyl-)-L-tert-leucinyl)amino)-6-phenyl-2-azahexane	metab_2394	C39H53N5O7	2.1561	374.684	-5.84344
pos_6412	Beta-Hydroxy-gamma-trimethylaminobutyric acid	metab_2404	C7H15NO3	7.3317	144.102	-0.354246
pos_6415	D-Glucamine	metab_2407	C6H15NO5	7.3562	146.081	0.0525158
pos_6417	3-Methylpyrazole	metab_2409	C4H6N2	7.3801	83.0608	5.38284
pos_6434	Dimethylethanolamine	metab_2426	C4H11NO	7.5881	90.0917	4.28148
pos_6447	Sclareol oxide	metab_2440	C18H30O	7.8204	280.263	-1.18395
pos_6458	2-Propylglutaric acid	metab_2452	C8H14O4	7.9482	216.123	-0.883476
pos_6485	Phthalic Acid	metab_2482	C8H6O4	7.8682	149.023	-0.329734
pos_6498	N-ethylmaleimide	metab_2494	C6H7NO2	7.6367	108.045	1.95952
pos_6501	Ectoine	metab_2498	C6H10N2O2	7.5641	107.061	1.79147
pos_6506	2-Aminobenzoic Acid	metab_2502	C7H7NO2	7.5242	120.045	0.951421
pos_651	Ile Phe	metab_2506	C15H22N2O3	3.4869	279.17	-1.19797
pos_6519	4-Methyl-1H-Benzotriazole	metab_2515	C7H7N3	7.3961	134.071	-0.19498
pos_6530	4-Methoxyamphetamine	metab_2524	C10H15NO	7.3237	148.112	-0.589899
pos_6531	Oxindole	metab_2525	C8H7NO	7.3237	134.06	-0.138234
pos_6537	Vigabatrin	metab_2529	C6H11NO2	7.3157	94.0655	2.75103
pos_6544	Policapram	metab_2535	C6H13NO	7.3078	98.0967	2.75418
pos_6546	Triethanolamine	metab_2537	C6H15NO3	7.2998	150.112	-0.413407
pos_6547	Acrylonitrile	metab_2538	C3H3N	7.2998	107.061	2.3196
pos_6557	L-2-Amino-3-methylenehexanoic acid	metab_2546	C7H13NO2	7.2838	108.081	1.62646
pos_656	Val Val Leu	metab_2547	C16H31N3O4	3.5514	330.238	-1.51498
pos_660	Ile Trp	metab_2587	C17H23N3O3	3.5914	318.181	-1.14567
pos_6601	LysoPC(20:4(5Z,8Z,11Z,14Z)/0:0)	metab_2589	C28H50NO7P	7.2353	544.337	-5.56655
pos_6615	4-Hydroxymethylpyrazole	metab_2600	C4H6N2O	7.2273	116.082	1.5262
pos_6632	2,6-Diamino-9-(2-hydroxyethoxymethyl)purine	metab_2614	C8H12N6O2	7.1387	207.099	-0.728255
pos_6644	(1'R)-Nepetalic acid	metab_2626	C10H16O3	6.8033	207.099	-2.34151
pos_67	Glu Phe	metab_2642	C14H18N2O5	2.4598	295.129	-1.09418
pos_674	Ser Leu Ile	metab_2649	C15H29N3O5	3.7194	332.218	-1.4305
pos_6751	Cucurbic acid	metab_2651	C12H20O3	6.2422	245.174	-1.14815
pos_6764	LysoPC(20:4(8Z,11Z,14Z,17Z)/0:0)	metab_2655	C28H50NO7P	6.2146	566.321	-1.45456
pos_6789	Geranylcitronellol	metab_2661	C20H36O	6.1436	310.31	-1.4942
pos_6790	1-hexadecyl-glycero-3-phosphate	metab_2663	C19H41O6P	6.1395	438.297	-1.16318
pos_6811	LysoPA(0:0/18:0)	metab_2672	C21H43O7P	6.0667	480.308	-0.801381
pos_682	Pro Tyr Trp	metab_2679	C25H28N4O5	3.9038	465.214	2.64941
pos_687	Tyrosylhydroxyproline	metab_2700	C14H18N2O5	4.0403	277.118	-1.1095
pos_688	Ile Glu Phe	metab_2701	C20H29N3O6	4.0403	408.212	-1.20064
pos_6887	LysoPA(0:0/18:1(9Z))	metab_2706	C21H41O7P	5.9647	478.292	-1.10422
pos_6888	LysoPE(16:1(9Z)/0:0)	metab_2707	C21H42NO7P	5.9587	452.277	-1.25101
pos_6903	LysoPA(20:3(5Z,8Z,11Z)/0:0)	metab_2714	C23H41O7P	5.9432	502.293	-0.434278
pos_6904	Acetolein	metab_2715	C25H44O6	5.9432	458.347	-1.57011
pos_6915	Chenodeoxycholylarginine	metab_2721	C30H52N4O5	5.9186	590.426	-3.76395
pos_6918	(3S,3'S,5R,5'R,6R)-3,6-Epoxy-5,6-dihydro-3',5,8'-trihydroxy-beta,kappa-caroten-6'-one	metab_2722	C40H56O5	5.9106	634.451	7.92787
pos_6930	Gamma-Linolenic Acid	metab_2728	C18H30O2	5.9026	296.258	-1.21821
pos_6978	Trigonelline	metab_2740	C3H6O4	5.8547	297.203	-9.94983
pos_6982	Cer(d18:0/14:0)	metab_2743	C32H65NO3	5.8467	512.503	-1.17132
pos_6983	Stearidonic acid	metab_2744	C18H28O2	5.8467	294.242	-1.01037
pos_699	Gly Phe Ile	metab_2745	C17H25N3O4	4.2403	336.191	-1.48688
pos_6990	FAHFA(16:0/12-O-18:0)	metab_2746	C34H66O4	5.8388	556.529	-1.28628
pos_6993	17-N,N-Diethylcarbamoyl-4-methyl-4-azaandrostane-3-one	metab_2749	C24H40N2O2	5.8388	430.346	8.16557
pos_6998	Alpha-Bisabolol oxide A	metab_2751	C15H26O2	5.8309	256.227	-0.969079
pos_7027	O-Stearoylcarnitine	metab_2758	C25H49NO4	5.807	428.373	-1.60101
pos_7028	Cycloheptyl	metab_2759	C7H14	5.807	116.144	1.46475
pos_7036	Asi-222	metab_2761	C29H45NO7	5.7991	502.315	-1.7043
pos_7038	Psilocin	metab_2763	C12H16N2O	5.7991	472.269	1.33987
pos_7043	P-Coumaryl Alcohol 4-O-Glucoside	metab_2768	C15H20O7	5.7991	295.117	-1.14401
pos_7044	Chavicol	metab_2769	C9H10O	5.7991	135.08	-0.417647
pos_7045	4-Propylphenol	metab_2770	C9H12O	5.7991	119.086	0.852957
pos_7046	M-Xylene	metab_2771	C8H10	5.7991	107.086	2.00479
pos_7067	3-Hydroxyheptadecanoylcarnitine	metab_2781	C24H47NO5	5.7753	412.342	-1.31393
pos_7070	1-Heptanol	metab_2784	C7H16O	5.7753	158.154	-1.06545
pos_7082	3,4,4-Trimethyl-1,2-cyclopentanedione	metab_2791	C8H12O2	5.7593	163.073	-3.18124
pos_7090	Eplerenone	metab_2794	C24H30O6	5.7514	432.238	-1.31152
pos_7091	Rubschisandrin	metab_2795	C23H28O6	5.7514	418.222	-1.53094
pos_7093	Tetradecanoylcarnitine	metab_2797	C21H41NO4	5.7514	372.31	-1.21553
pos_7096	2',3'-Dideoxyadenosine	metab_2799	C10H13N5O2	5.7514	253.14	-1.56301
pos_7106	4-Hydroxybenzoic acid	metab_2804	C10H22O2	5.7435	390.357	-1.61275
pos_7107	Sphinganine	metab_2805	C18H39NO2	5.7435	302.305	-1.30951
pos_7108	2-Aminopurine	metab_2806	C5H5N5	5.7435	177.088	-0.952258
pos_7117	Cibaric acid	metab_2810	C18H28O5	5.7355	357.224	-9.18402
pos_7118	Polyoxyethylene 40 monostearate	metab_2811	C20H40O3	5.7355	346.331	-1.32991
pos_7119	2-Amino-6-methoxypurine	metab_2812	C6H7N5O	5.7355	207.099	-1.15943
pos_7126	Tetradecenoylcarnitine	metab_2816	C21H39NO4	5.7276	370.295	-1.18
pos_7134	Pelargonidin 3-sophoroside	metab_2819	C28H33O14+	5.7196	616.176	-0.921216
pos_714	Streptomycin	metab_2822	C21H39N7O12	4.3924	582.276	5.4503
pos_7143	10-Epijunenol	metab_2824	C15H26O	5.7116	240.232	-1.33183
pos_7160	Cis-Quinceoxepane	metab_2830	C12H20O	5.6959	198.185	-0.705766
pos_7174	2,3-Dihydroxypropyl octanoate	metab_2836	C11H22O4	5.672	241.14	-2.45678
pos_7179	Lubiprostone	metab_2838	C20H32F2O5	5.664	413.211	0.848189
pos_720	Chaps	metab_2848	C32H58N2O7S	4.3924	615.407	4.6653
pos_7201	Sterebin A	metab_2849	C18H30O4	5.6481	328.248	-1.53041
pos_7203	5-Methyl-1H-Benzotriazole	metab_2851	C7H7N3	5.6481	134.071	-0.184701
pos_721	Actinomycin D	metab_2852	C62H86N12O16	4.4564	639.314	1.76515
pos_722	Val Phe Leu	metab_2856	C20H31N3O4	4.4644	378.238	-1.16882
pos_7231	Prostaglandin I2	metab_2859	C20H32O5	5.6162	393.208	-9.16413
pos_7232	6-Hydroxypentadecanedioic acid	metab_2860	C15H28O5	5.6162	311.182	-2.48349
pos_7233	Myristic acid	metab_2861	C14H28O2	5.6162	246.242	-1.12561
pos_7246	Nornicotine	metab_2865	C9H12N2	5.6003	314.232	-6.04624
pos_7254	Ketoleucine	metab_2868	C6H10O3	5.5843	148.097	-0.508486
pos_7265	Isobutyryl-L-carnitine	metab_2870	C11H21NO4	5.5764	480.326	-4.22841
pos_7266	Flumethasone	metab_2871	C22H28F2O5	5.5764	443.222	-5.38128
pos_7267	Venlafaxine	metab_2872	C17H27NO2	5.5764	341.222	6.97602
pos_7276	Piperidines	metab_2874	C6H14NO4+	5.5684	329.193	2.59905
pos_7278	N-Acetyl-b-glucosaminylamine	metab_2875	C8H16N2O5	5.5684	253.14	4.74064
pos_7290	2-Propenyl 3-methylbutanoate	metab_2878	C8H14O2	5.5604	302.232	-1.38974
pos_7311	Alpha-Codeimethine	metab_2884	C19H23NO3	5.5365	331.205	9.94812
pos_7342	12(S)-HETrE	metab_2893	C20H34O3	5.5045	345.238	-7.1468
pos_7391	L-Octanoylcarnitine	metab_2905	C15H29NO4	5.4245	288.217	-1.36012
pos_7394	4-Hydroxyisoleucine	metab_2906	C6H13NO3	5.4164	148.097	-0.555371
pos_7420	Hypoglycin B	metab_2913	C12H18N2O5	5.3684	309.087	6.81506
pos_7497	(1R)-Hydroxy-(2R)-glutathionyl-1,2-dihydronaphthalene	metab_2925	C20H25N3O7S	5.2404	452.148	-1.49544
pos_750	CL(8:0/8:0/18:2(9Z,11Z)/18:2(9Z,11Z))	metab_2928	C61H110O17P2	4.9124	600.354	-8.81536
pos_7502	Crocin 3	metab_2929	C32H44O14	5.2324	670.307	-0.144027
pos_7538	Urobilin	metab_2932	C33H42N4O6	5.1364	591.317	-1.59177
pos_758	Trp Pro Trp	metab_2942	C27H29N5O4	5.0084	488.229	-1.20257
pos_7583	Glu Glu Val Leu Ile	metab_2943	C27H47N5O10	5.0644	602.339	-1.49063
pos_7594	(S)-10,16-Dihydroxyhexadecanoic acid	metab_2946	C16H32O4	5.0484	306.263	-1.35374
pos_7615	(11E,13E)-9-Hydroxyoctadeca-11,13-dienoylcarnitine	metab_2951	C25H45NO5	4.9924	453.343	3.38081
pos_763	Pro Phe Phe	metab_2957	C23H27N3O4	4.4964	410.207	-1.12908
pos_764	Asp Ile Phe	metab_2960	C19H27N3O6	4.4964	394.197	-1.46108
pos_7645	PI(20:0/6 keto-PGF1alpha)	metab_2962	C49H89O17P	4.9444	491.302	5.61289
pos_7658	(11R,12S,13S)-Epoxy-hydroxyoctadeca-cis-9-cis-15-dien-1-oic acid	metab_2968	C18H30O4	4.9204	333.201	-7.61515
pos_769	CDP-DG(i-12:0/i-13:0)	metab_2976	C37H67N3O15P2	4.3684	428.713	8.18663
pos_7692	Monensin	metab_2978	C36H62O11	4.8644	635.409	-9.81153
pos_7701	17a-Ethynylestradiol	metab_2985	C20H24O2	4.8564	615.349	7.65279
pos_7721	(3b,16a,20R)-25-Acetoxy-3,16,20,22-tetrahydroxy-5-cucurbiten-11-one 3-glucoside	metab_2994	C38H62O12	4.8244	733.412	-2.48871
pos_7744	Leu Leu Phe	metab_3006	C21H33N3O4	4.8004	392.254	-1.63433
pos_7749	PI(PGF1alpha/22:3(10Z,13Z,16Z))	metab_3008	C52H91O16P	4.7924	502.312	5.29032
pos_7789	Arctiopicrin	metab_3032	C19H26O6	4.7204	718.38	-0.238147
pos_7791	CDP-DG(PGF1alpha/i-19:0)	metab_3035	C51H91N3O18P2	4.7204	548.792	-6.76543
pos_7797	PE-NMe2(22:4(7Z,10Z,13Z,16Z)/20:4(8Z,11Z,14Z,17Z))	metab_3038	C49H82NO8P	4.7124	433.789	3.31501
pos_78	Cholic acid glucuronide	metab_3039	C30H48O11	3.1419	585.324	-5.7962
pos_780	Thr Val Phe	metab_3040	C18H27N3O5	4.3123	366.202	-1.21252
pos_7820	Pantolactone	metab_3051	C7H12O2	4.6804	274.201	-1.33116
pos_783	N-Eicosapentaenoyl Tryptophan	metab_3055	C31H40N2O3	5.3204	489.306	-9.64877
pos_7832	Cinncassiol C1 19-glucoside	metab_3057	C26H38O12	4.6484	525.237	7.43922
pos_7833	13(S)-Hydroperoxylinolenic acid	metab_3058	C18H30O4	4.6484	333.201	-7.46788
pos_7843	Troponin I (104-115)	metab_3061	C70H123N27O13	4.6324	532.321	-1.06198
pos_7856	1-(1-(Tert-Butoxycarbonyl)piperidin-4-yl)azetidine-3-carboxylic acid	metab_3067	C14H24N2O4	4.6164	586.38	-2.01226
pos_7869	Pro Trp Ile	metab_3071	C22H30N4O4	4.5924	415.233	-1.25793
pos_7885	Mytilus Small cardioactive peptide	metab_3076	C56H85N15O12	4.5684	602.812	-4.25033
pos_7911	Goshonoside F4	metab_3089	C32H54O12	4.5364	631.365	-5.52963
pos_792	Esculentoside E	metab_3093	C35H54O11	4.1683	651.37	-5.53502
pos_7924	CDP-DG(18:0/22:6(4Z,7Z,10Z,13Z,16Z,19Z))	metab_3095	C52H85N3O15P2	4.5204	549.762	0.612301
pos_7929	N(2)-(4-Hydroxy-1-(1-methyl-1H-indol-3-yl)carbonyl-L-prolyl)-N-methyl-N-phenylmethyl-3-(2-naphthyl)-L-alaninamide	metab_3097	C36H36N4O4	4.5123	606.313	9.57145
pos_7930	Bradykinin hydroxyproline	metab_3099	C50H73N15O12	4.5123	538.783	-4.80504
pos_7938	Isoachifolidiene	metab_3104	C20H24O5	4.4964	689.328	-6.20491
pos_7961	Val Leu Glu Ser Phe	metab_3117	C28H43N5O9	4.4564	594.312	-1.44368
pos_7964	Taraxinic acid glucosyl ester	metab_3119	C21H28O9	4.4564	457.208	1.69367
pos_7968	Riboprine	metab_3123	C15H21N5O4	4.4484	336.166	-1.36355
pos_7969	Cyclohexanecarboxylic acid	metab_3124	C7H12O2	4.4484	274.201	-1.37473
pos_7982	7-Hydroxyflumequine	metab_3133	C14H12FNO4	4.4323	295.111	6.89095
pos_7987	PA(5-iso PGF2VI/P-16:0)	metab_3136	C37H67O10P	4.4243	363.22	-4.24729
pos_8008	Phe Asp Ile	metab_3147	C19H27N3O6	4.3924	394.196	-2.03714
pos_8009	Citrusin III	metab_3148	C36H53N7O9	4.3924	375.696	6.59431
pos_8040	N-lactoyl-phenylalanine	metab_3164	C12H15NO4	4.3444	238.107	-0.728649
pos_8046	D-Pantothenoyl-L-cysteine	metab_3169	C12H22N2O6S	4.3363	305.116	-1.21324
pos_8075	PG(PGE2/i-22:0)	metab_3182	C48H87O13P	4.3043	463.289	-7.96491
pos_8079	Polymyxin B2	metab_3184	C55H96N16O13	4.2964	606.368	5.19518
pos_8086	4,5-Dihydroniveusin A	metab_3187	C20H28O8	4.2803	834.397	8.29215
pos_8099	Paxilline	metab_3192	C27H33NO4	4.2643	499.254	-5.21649
pos_8117	7-Hydroxyoctanoylcarnitine	metab_3201	C15H29NO5	4.2403	304.211	-1.21881
pos_8120	Gluten exorphin B5	metab_3203	C30H38N6O11	4.2323	691.292	-1.36652
pos_8128	Nigericin	metab_3206	C40H68O11	4.2243	769.444	-4.20544
pos_8129	Propofol glucuronide	metab_3207	C18H26O7	4.2243	709.34	-4.82884
pos_8140	PI(TXB2/16:1(9Z))	metab_3215	C45H79O17P	4.2083	484.242	0.656861
pos_8154	Ent-6R,16bOH,17-Trihydroxy-7-oxo-6,7-seco-19,6-kauranolide 6-O-glucoside	metab_3221	C26H40O11	4.1843	570.292	2.38871
pos_8159	Ile Glu Trp	metab_3223	C22H30N4O6	4.1763	447.223	-1.01821
pos_8177	PE(LTE4/20:1(11Z))	metab_3231	C48H85N2O11PS	4.1443	465.285	-5.97273
pos_8181	Polidocanol	metab_3234	C30H62O10	4.1363	621.396	-2.56225
pos_8196	SM(d18:1/PGF2alpha)	metab_3242	C43H81N2O9P	4.1203	423.274	3.08985
pos_8200	Histidyllysine	metab_3247	C12H21N5O3	4.1123	605.292	0.138679
pos_8209	Ile Asp Phe	metab_3251	C19H27N3O6	4.0883	394.196	-2.93391
pos_8213	Thapsigargin	metab_3252	C34H50O12	4.0803	673.318	-1.95304
pos_822	Icariside ii	metab_3254	C19H32O8	5.5684	421.24	-8.27468
pos_8242	Leucyl-Glutamate	metab_3265	C11H20N2O5	4.0403	243.134	-0.932299
pos_825	Leu Gln Leu	metab_3267	C17H32N4O5	4.0723	373.244	-1.51034
pos_8251	5-Hydroxyoctanoylcarnitine	metab_3268	C15H29NO5	4.0243	304.211	-1.24582
pos_8267	SM(d18:1/20:5(7Z,9Z,11E,13E,17Z)-3OH(5,6,15))	metab_3275	C43H77N2O9P	3.9843	421.259	3.20384
pos_8269	Cellulose hydroxyethylate	metab_3277	C36H70O19	3.9843	404.232	-1.56036
pos_828	Alpha-Terpineol acetate	metab_3282	C12H20O2	5.672	214.18	-1.19764
pos_8291	Erythromycin 2'-acetate	metab_3285	C39H69NO14	3.9444	740.463	6.28028
pos_8295	Thr Leu Phe	metab_3288	C19H29N3O5	3.9444	380.217	-1.76497
pos_831	Dodecanamide	metab_3294	C19H34O4	5.7116	344.279	-1.21254
pos_8310	PS(22:6(4Z,7Z,11E,13Z,15E,19Z)-2OH(10S,17)/20:2(11Z,14Z))	metab_3295	C48H78NO12P	3.9198	468.756	7.45735
pos_8311	N-Methoxysuccinyl-Ala-Ala-Pro-Val	metab_3296	C21H34N4O8	3.9198	453.231	-6.33053
pos_8312	Leu Ser Ile	metab_3297	C15H29N3O5	3.9198	332.217	-1.5467
pos_8318	Dethiobiotin	metab_3299	C10H18N2O3	3.9038	215.139	-1.07193
pos_8322	PGP(PGD2/a-21:0)	metab_3301	C47H86O16P2	3.8958	496.265	-5.28219
pos_8330	Deoxycholylhistidine	metab_3306	C30H47N3O5	3.8878	512.344	-8.65275
pos_8344	PIP(20:1(11Z)/6 keto-PGF1alpha)	metab_3310	C49H88O20P2	3.8638	530.277	4.84345
pos_8349	Milbemycin A3	metab_3314	C31H44O7	3.8558	542.317	-6.52726
pos_8352	PE(18:4(6Z,9Z,12Z,15Z)/18:4(6Z,9Z,12Z,15Z))	metab_3317	C41H66NO8P	3.8478	696.437	-2.83116
pos_8364	PI(PGJ2/22:2(13Z,16Z))	metab_3328	C51H85O15P	3.8318	485.284	-9.84438
pos_8365	N-Stearoyl Tryptophan	metab_3329	C29H46N2O3	3.8318	453.343	-9.80915
pos_838	3-Hydroxylinoleoylcarnitine	metab_3337	C25H45NO5	5.7514	422.326	-1.39921
pos_8382	Ile Pro Ile	metab_3340	C17H31N3O4	3.8159	342.238	-1.26787
pos_8395	1-Dehydro-[6]-gingerdione	metab_3344	C17H22O4	3.7919	644.321	3.58453
pos_8400	PS(20:4(5Z,8Z,11Z,14Z)-OH(20)/18:0)	metab_3348	C44H78NO11P	3.7919	436.753	-5.40498
pos_8406	Pro Trp Met	metab_3352	C21H28N4O4S	3.784	433.19	-1.08373
pos_8419	Gly Leu Leu	metab_3357	C14H27N3O4	3.7681	302.207	-1.31404
pos_8421	Rubiscolin-6	metab_3359	C39H54N6O10	3.7594	731.38	4.82346
pos_8423	Gln Ile Ile	metab_3361	C17H32N4O5	3.7594	373.244	-1.35651
pos_8424	Leu Phe	metab_3362	C15H22N2O3	3.7594	279.17	-1.29641
pos_8425	Isoleucylproline	metab_3363	C11H20N2O3	3.7594	211.144	-0.620485
pos_8453	PI(16:1(9Z)/PGJ2)	metab_3375	C45H75O15P	3.7194	466.229	-5.01492
pos_8455	(10betaH,11xi)-11-Hydroxy-13-nor-6-eremophilen-8-one	metab_3377	C14H22O2	3.7194	261.126	5.99257
pos_8461	PGP(6 keto-PGF1alpha/16:0)	metab_3379	C42H78O17P2	3.7114	481.224	-2.09816
pos_8484	DG(22:6(4Z,7Z,10Z,12E,16Z,19Z)-OH(14)/0:0/10:0)	metab_3388	C35H56O6	3.6954	298.2	-8.5436
pos_8489	Pacific Ciguatoxin 4A	metab_3390	C60H84O16	3.6874	542.284	-3.48902
pos_850	N,N-Dimethyldodecylamine-N-oxide	metab_3396	C14H31NO	5.7038	230.248	-0.934899
pos_851	8-methylnonadecanoylcarnitine	metab_3399	C27H53NO4	5.8229	456.404	-1.09606
pos_8516	PGP(22:6(4Z,7Z,10Z,12E,16Z,19Z)-OH(14)/i-22:0)	metab_3400	C50H88O14P2	3.6634	499.281	0.389407
pos_8519	L-Hexanoylcarnitine	metab_3402	C13H25NO4	3.6634	260.185	-0.965544
pos_8552	Glucoconvallasaponin B	metab_3407	C38H62O15	3.6394	380.215	9.79744
pos_856	Mikamycin B	metab_3410	C45H54N8O10	4.0483	867.408	4.93046
pos_8569	Leu Thr Tyr	metab_3414	C19H29N3O6	3.6074	396.21	-7.36017
pos_8570	Leucylproline	metab_3416	C11H20N2O3	3.6074	211.144	-0.675626
pos_8594	Candicidin	metab_3422	C59H84N2O18	3.5674	566.279	-8.94259
pos_8596	Piriprost	metab_3423	C26H35NO4	3.5674	489.27	-4.66399
pos_8597	Sibrafiban	metab_3424	C20H28N4O6	3.5674	453.232	-5.69488
pos_8606	Val Leu Leu Gly Thr	metab_3430	C23H43N5O7	3.5594	502.323	-1.37652
pos_8614	(2s)-1-[1-(4-Phenylbutanoyl)-L-Prolyl]pyrrolidine-2-Carbonitrile	metab_3433	C20H25N3O2	3.5435	701.382	5.01943
pos_8615	[6]-Gingerdiol 5-O-beta-D-glucopyranoside	metab_3434	C23H38O9	3.5435	491.286	1.6295
pos_8625	Isoetharine	metab_3439	C13H21NO3	3.5355	272.185	-1.44983
pos_8631	Ptaquiloside	metab_3443	C20H30O8	3.5276	399.202	2.0687
pos_8636	Tert-butyl N-[2-(prop-2-enamido)ethyl]carbamate	metab_3446	C10H18N2O3	3.5196	429.27	-1.12079
pos_8641	Pro Val Phe	metab_3448	C19H27N3O4	3.5109	362.207	-1.33317
pos_8644	Gly-Pro-Gly-Arg-Ala-Phe	metab_3449	C27H41N9O7	3.5029	586.307	-4.43579
pos_8645	Dynorphin A 9-17	metab_3450	C53H85N17O14	3.4949	603.821	-0.526946
pos_8647	Ile Leu Tyr	metab_3451	C21H33N3O5	3.4949	408.249	-1.38513
pos_8676	Glutamylisoleucine	metab_3465	C11H20N2O5	3.4629	243.134	-0.665036
pos_8679	PS(14:1(9Z)/14:0)	metab_3466	C34H64NO10P	3.4549	716.392	3.69083
pos_8682	Ile Gly	metab_3470	C8H16N2O3	3.4549	189.123	-0.894899
pos_8685	Demethoxyrapamycin	metab_3472	C50H77NO12	3.4469	453.773	6.48409
pos_8691	PS(15:0/20:3(8Z,11Z,14Z)-2OH(5,6))	metab_3475	C41H74NO12P	3.4389	424.736	-1.00034
pos_8692	Val Thr Phe	metab_3476	C18H27N3O5	3.4389	366.202	-1.12453
pos_8696	Blumenol C O-[rhamnosyl-(1->6)-glucoside]	metab_3478	C25H42O11	3.4309	536.307	1.0195
pos_8697	1-Phenyl-2-decanoylamino-3-morpholino-1-propanol	metab_3479	C23H38N2O3	3.4309	413.275	-5.39642
pos_8708	Mcp-tva-argipressin	metab_3484	C51H74N12O10S2	3.4149	540.266	7.0245
pos_872	Rifametane	metab_3487	C44H60N4O12	3.9524	837.434	6.88623
pos_8723	CDP-DG(20:3(5Z,11Z,14Z)-O(8,9)/a-25:0)	metab_3490	C57H99N3O16P2	3.3989	594.809	-9.52014
pos_8724	Parsalmide	metab_3491	C14H18N2O2	3.3989	534.312	8.42121
pos_873	Leu Glu Leu	metab_3495	C17H31N3O6	3.9843	374.228	-1.16536
pos_8748	3-Methyldioxyindole	metab_3504	C9H9NO2	3.367	368.16	-0.894488
pos_8758	N-(8-Amino-1-carboxyoctyl)-alanyl-proline	metab_3509	C17H31N3O5	3.359	399.26	-1.54718
pos_876	Ganoderic acid V1	metab_3511	C30H42O7	3.9524	547.331	8.92513
pos_8762	Ethyl n-allyl-n-[(e)-2-methyl-3-[4-(4-amidinophenoxycarbonyl)-phenyl]propenoyl]amino acetate	metab_3512	C25H27N3O5	3.351	916.424	0.061318
pos_8776	Ginsenoside I	metab_3515	C48H82O20	3.3344	512.258	-1.6413
pos_8777	Ile Val Leu Glu	metab_3516	C22H40N4O7	3.3344	473.297	-0.549267
pos_8778	Asp Phe Tyr	metab_3517	C22H25N3O7	3.3344	444.176	-1.1836
pos_8784	12-O-D-Glucuronoside-13-hydroxyoctadec-9Z-enoate	metab_3520	C24H42O10	3.3264	508.312	1.31622
pos_879	Ala Leu Leu	metab_3524	C15H29N3O4	3.9365	316.223	-1.36126
pos_8793	5-Acetamidovalerate	metab_3526	C7H13NO3	3.3184	360.212	-1.76465
pos_8797	Fungizone	metab_3527	C47H73NO17	3.3104	473.745	5.3437
pos_8799	PG(22:6(4Z,8Z,10Z,13Z,16Z,19Z)-OH(7)/22:5(7Z,10Z,13Z,16Z,19Z))	metab_3528	C50H77O11P	3.3104	465.249	-0.918493
pos_8806	Agnuside	metab_3531	C22H26O11	3.2944	499.185	7.96121
pos_8813	Gein	metab_3534	C21H30O11	3.2864	476.213	1.85507
pos_8818	11-Hydroxyprogesterone 11-glucuronide	metab_3535	C27H38O9	3.2785	570.267	-0.198501
pos_8831	Asn Tyr Leu	metab_3539	C19H28N4O6	3.2705	409.208	-0.908371
pos_8832	Beta-Alanyl-L-arginine	metab_3540	C9H19N5O3	3.2705	210.135	-0.790161
pos_8834	Asp Gln Val Leu Ser	metab_3542	C23H40N6O10	3.2619	561.287	-0.695711
pos_8836	Sirolimus	metab_3543	C51H79NO13	3.2619	479.763	-7.23036
pos_8838	Phenylacetylglycine	metab_3544	C10H11NO3	3.2619	194.081	-0.344557
pos_8840	Melilotussaponin O1	metab_3547	C53H86O22	3.2539	538.285	-5.87768
pos_8846	Grapiprant	metab_3550	C26H29N5O3S	3.2459	492.209	4.60992
pos_885	CL(8:0/8:0/a-13:0/18:0)	metab_3551	C56H108O17P2	3.8798	580.339	-6.20801
pos_8855	Etimicin	metab_3553	C21H43N5O7	3.2379	541.334	3.69058
pos_886	LysoPE(0:0/18:0)	metab_3556	C23H48NO7P	6.2106	482.324	-1.12417
pos_8864	1-(1-ethylindol-5-yl)sulfonyl-N-(3-pyrrolidin-1-ylbutyl)piperidine-4-carboxamide	metab_3557	C24H36N4O3S	3.2299	461.26	3.5124
pos_8865	(2R,3R)-2-Aminooctadecane-1,3-diol	metab_3558	C18H39NO2	3.2299	340.259	-7.22954
pos_8866	Asp Leu	metab_3559	C10H18N2O5	3.2299	247.129	-0.759858
pos_8867	DL-p-Chlorophenylalanine methyl ester hydrochloride	metab_3560	C10H12ClNO2	3.2299	214.063	-0.972753
pos_887	Glu Ile Leu	metab_3562	C17H31N3O6	3.8558	374.228	-1.28871
pos_8887	Val Gln Ile	metab_3570	C16H30N4O5	3.2139	359.228	-1.49503
pos_8898	Dimerum acid	metab_3575	C22H36N4O8	3.1979	502.286	-1.3422
pos_89	Gln Val Trp	metab_3576	C21H29N5O5	4.1763	432.224	-1.1271
pos_891	Isophorone	metab_3583	C9H14O	6.2422	139.112	-0.581344
pos_8910	4-Hydroxy-3-methoxy-2,10-bisaboladien-9-one	metab_3584	C16H26O3	3.1819	571.345	9.32775
pos_892	Dioctyl succinate	metab_3591	C26H50O4	6.2362	427.378	-1.14595
pos_8926	H-Gly-Arg-Gly-Asp-D-Ser-Pro-OH	metab_3594	C22H37N9O10	3.1659	570.267	6.37026
pos_8943	P-Octopamine	metab_3602	C8H11NO2	3.1499	329.149	6.48248
pos_8949	Capsianoside V	metab_3605	C26H42O10	3.1419	547.309	-4.84254
pos_8953	4(1H)-Pyridinone, 2-ethyl-3-hydroxy-1-(2-hydroxyethyl)-	metab_3607	C9H13NO3	3.1419	201.123	-0.798612
pos_898	LysoPC(0:0/18:2(9Z,12Z))	metab_3619	C26H50NO7P	6.3376	520.339	-1.18398
pos_8980	Tyrosyl-Glutamate	metab_3620	C14H18N2O6	3.102	638.266	-1.1378
pos_8984	Cyclo(D-trp-D-asp-pro-D-val-leu)	metab_3623	C31H42N6O7	3.0934	643.344	-0.836724
pos_8985	Milbemycin alpha10	metab_3624	C37H49NO9	3.0934	616.33	4.44543
pos_8991	PS(20:5(5Z,8Z,11Z,14Z,17Z)/TXB2)	metab_3627	C46H74NO14P	3.0934	459.737	-8.02598
pos_9	Histidylalanine	metab_3629	C9H14N4O3	0.5386	114.061	1.83982
pos_9000	Prenalterol	metab_3632	C12H19NO3	3.0854	258.17	-1.05166
pos_9004	5-Hydroxytrideca-8,11-dienoylcarnitine	metab_3634	C20H35NO5	3.0774	433.266	-4.731
pos_9006	(3Z,5E)-Hepta-3,5-dienoylcarnitine	metab_3636	C14H23NO4	3.0774	302.196	-0.670547
pos_9008	Nepetariaside	metab_3637	C16H28O8	3.0694	719.344	-2.41586
pos_9016	Suspensolide F	metab_3641	C21H34O12	3.0614	542.222	1.77653
pos_9018	Benzoyl-DL-arginine-naphthylamide	metab_3642	C23H25N5O2	3.0614	467.213	-9.00404
pos_9032	CDP-DG(i-20:0/20:4(8Z,11Z,14Z,17Z)-2OH(5S,6R))	metab_3647	C52H89N3O17P2	3.0454	556.782	0.650194
pos_9035	PS(22:6(4Z,7Z,10Z,13Z,16Z,19Z)/PGD2)	metab_3649	C48H74NO13P	3.0454	474.735	1.46971
pos_9041	[[(3R,4R,5S,6R)-3-Acetamido-4,5-dihydroxy-6-(hydroxymethyl)oxan-2-yl]amino] N-phenylcarbamate	metab_3652	C15H21N3O7	3.0374	711.283	-0.324253
pos_9045	Ser Leu Leu	metab_3655	C15H29N3O5	3.0374	332.218	-1.31048
pos_905	1,4-Ipomeadiol	metab_3656	C9H14O3	3.7919	153.091	-0.761631
pos_9057	Gly Pro Phe	metab_3660	C16H21N3O4	3.0214	320.161	2.70451
pos_906	LysoPE(0:0/20:1(11Z))	metab_3662	C25H50NO7P	6.4549	508.339	-1.06307
pos_9065	Ecgonine	metab_3666	C9H15NO3	3.0127	227.139	-1.14282
pos_9074	Asp Asp Trp	metab_3671	C19H22N4O8	3.0047	435.151	-0.953491
pos_9075	Leu Ser Tyr	metab_3672	C18H27N3O6	3.0047	382.195	-4.95733
pos_9085	Ile Asp Met	metab_3678	C15H27N3O6S	2.9887	378.168	-2.39806
pos_9090	ROSAMICIN	metab_3680	C31H51NO9	2.9807	626.329	2.59982
pos_9093	4-Hydroxy-6-octenoylcarnitine	metab_3681	C15H27NO5	2.9807	302.196	-1.06305
pos_9096	CDP-DG(18:2(9Z,11Z)/i-19:0)	metab_3683	C49H87N3O15P2	2.9727	532.772	3.43257
pos_910	Lys Glu Ile	metab_3686	C17H32N4O6	3.776	389.239	-1.47843
pos_9109	Ile Thr Tyr	metab_3691	C19H29N3O6	2.9647	396.213	-0.944283
pos_9110	5-Hydroxyheptanoylcarnitine	metab_3693	C14H27NO5	2.9647	290.196	-1.17825
pos_913	LysoPC(18:1(11Z)/0:0)	metab_3700	C26H52NO7P	6.6478	522.355	-0.920663
pos_9132	PS(20:4(5Z,8Z,11Z,14Z)-OH(20)/15:0)	metab_3702	C41H72NO11P	2.9407	415.728	-7.70391
pos_9134	2-Hexenoylcarnitine	metab_3704	C13H23NO4	2.9407	258.17	-0.943514
pos_9136	Physapruin B	metab_3705	C34H50O9	2.9328	616.353	-7.10861
pos_9140	Hippuric Acid	metab_3709	C9H9NO3	2.9328	180.065	-0.523548
pos_9144	CDP-DG(i-16:0/18:3(10,12,15)-OH(9))	metab_3710	C46H79N3O16P2	2.9242	496.756	4.41784
pos_9145	PS(18:0/20:3(8Z,11Z,14Z)-2OH(5,6))	metab_3711	C44H80NO12P	2.9242	445.758	-5.20537
pos_9150	Metkephamid	metab_3714	C29H40N6O6S	2.9162	565.261	2.78541
pos_9157	Prolyl-Tryptophan	metab_3718	C16H19N3O3	2.9162	302.15	-0.999398
pos_9169	[(S)-1-Carboxy-2-phenyl-ethyl]-carbamoyl-Arg-Val-Arg-aldehyde	metab_3722	C27H44N10O6	2.9002	569.329	-3.50411
pos_9173	Desglymidodrine	metab_3726	C10H15NO3	2.9002	180.102	-0.249681
pos_9178	Gln Val Ile	metab_3727	C16H30N4O5	2.8923	359.228	-1.39445
pos_9227	PI(22:2(13Z,16Z)/PGJ2)	metab_3752	C51H85O15P	2.8523	496.275	-8.84742
pos_9233	CDP-DG(20:5(7Z,9Z,11E,13E,17Z)-3OH(5,6,15)/a-25:0)	metab_3756	C57H97N3O18P2	2.8437	598.811	0.495164
pos_9236	TYLVALOSIN	metab_3758	C53H87NO19	2.8437	521.798	-5.86775
pos_9254	Vincristine	metab_3767	C46H56N4O10	2.8277	424.2	5.16426
pos_9255	Ketotrilostane	metab_3768	C20H25NO3	2.8277	391.197	-6.19916
pos_9256	Thr Trp	metab_3769	C15H19N3O4	2.8277	306.145	-0.975164
pos_9259	3-Methylcrotonylglycine	metab_3770	C7H11NO3	2.8197	378.166	6.52601
pos_9261	Vinblastine	metab_3773	C46H58N4O9	2.8117	811.429	1.9469
pos_9264	Pro Phe Gly	metab_3774	C16H21N3O4	2.8117	320.16	-1.19923
pos_9266	Lys Ile Leu	metab_3775	C18H36N4O4	2.8117	373.28	-1.21042
pos_9271	Phenylalanyl-Gamma-glutamate	metab_3779	C14H19N3O4	2.8037	276.134	-0.786606
pos_9272	(3b,7b,22x)-Cucurbita-5,24-diene-3,7,23-triol 7-glucoside	metab_3780	C36H60O8	2.8037	322.21	-8.18608
pos_9274	Arginyl-Gamma-glutamate	metab_3781	C11H22N6O4	2.7957	646.376	3.06376
pos_9281	[(2S,3R)-2-Amino-3-hydroxybutanoyl] (2S)-pyrrolidine-2-carboxylate	metab_3783	C9H16N2O4	2.7957	199.108	-0.506284
pos_9286	PGP(TXB2/i-24:0)	metab_3785	C50H94O17P2	2.7877	515.304	-3.10494
pos_9288	4-(Nitrosoamino)-1-(3-pyridinyl)-1-butanone	metab_3787	C9H11N3O2	2.7877	226.118	-1.08689
pos_9295	Cyclolinopeptide B	metab_3790	C56H83N9O9S	2.7797	551.79	-2.1426
pos_9301	5-Hydroxy-L-tryptophan	metab_3794	C11H12N2O3	2.7797	262.118	-0.606788
pos_9311	Leu Ile	metab_3797	C12H24N2O3	2.7718	245.186	-0.832031
pos_9315	PI(PGF1alpha/18:3(9Z,12Z,15Z))	metab_3798	C47H81O16P	2.7632	467.273	6.13895
pos_9316	Ile Gln Tyr	metab_3799	C20H30N4O6	2.7632	423.223	-1.4478
pos_9317	Pro Ser Phe	metab_3800	C17H23N3O5	2.7632	350.171	-1.13663
pos_9325	[D-Lys3]-GHRP-6	metab_3804	C49H63N13O6	2.7552	487.743	4.64581
pos_9327	Galunisertib	metab_3805	C22H19N5O	2.7552	414.13	0.0128388
pos_9329	Asn Trp	metab_3807	C15H18N4O4	2.7552	319.14	-1.03828
pos_9337	Cichorioside I	metab_3810	C21H28O10	2.7472	473.203	2.08791
pos_9339	Fagomine	metab_3812	C6H13NO3	2.7472	358.197	6.98885
pos_9341	Glu Ile	metab_3814	C11H20N2O5	2.7472	261.144	-0.822748
pos_9345	Physagulin F	metab_3815	C30H40O9	2.7392	567.255	-1.80956
pos_9354	(4Z,7Z,10E,12E,16Z)-18-(3-Ethylcycloprop-1-en-1-yl)-14-hydroxyoctadeca-4,7,10,12,16-pentaenoylcarnitine	metab_3818	C30H45NO5	2.7312	544.297	-6.96421
pos_9368	Ser Trp	metab_3822	C14H17N3O4	2.7232	292.129	-1.24055
pos_9376	Protodioscin	metab_3825	C51H84O22	2.7152	536.268	-4.93452
pos_9377	Lucidenic acid L	metab_3826	C27H38O7	2.7152	519.229	-8.0809
pos_9391	E-64	metab_3832	C15H27N5O5	2.7072	358.207	-5.12421
pos_9405	posatirelin	metab_3836	C17H28N4O4	2.6912	385.244	-1.74466
pos_9432	Isovalerylcarnitine	metab_3844	C12H23NO4	2.6668	246.17	-0.85852
pos_9440	(Z)-2-Methyl-2-butene-1,4-diol 4-O-beta-D-Glucopyranoside	metab_3847	C11H20O7	2.6588	570.276	0.945616
pos_9442	Maculosin	metab_3848	C14H16N2O3	2.6588	261.123	-0.930927
pos_9451	PGP(PGF1alpha/i-19:0)	metab_3851	C45H86O16P2	2.6508	473.273	-7.73517
pos_9461	3-O-Sulfogalactosylceramide (d18:1/26:1(17Z))	metab_3854	C50H95NO11S	2.6428	481.823	5.36857
pos_9464	Leu-Pro-Ile	metab_3855	C17H31N3O4	2.6428	342.238	-1.13464
pos_9479	Lysylproline	metab_3858	C11H21N3O3	2.6269	487.323	-0.784643
pos_9482	Gly Pro Leu	metab_3860	C13H23N3O4	2.6269	286.176	-1.51536
pos_9492	Ser-Tyr	metab_3863	C12H16N2O5	2.619	554.245	-1.23213
pos_9507	Gln Thr Leu	metab_3871	C15H28N4O6	2.611	361.208	-1.17403
pos_9530	Lysylvaline	metab_3879	C11H23N3O3	2.5871	513.339	3.82077
pos_9550	Asn Glu Phe	metab_3884	C18H24N4O7	2.5711	409.171	-1.90108
pos_957	Pro Met Phe	metab_3888	C19H27N3O4S	3.7594	394.179	-1.12685
pos_9580	Gln Glu Phe	metab_3891	C19H26N4O7	2.5472	423.187	-1.37249
pos_9594	2-Aminohexanedioic Acid	metab_3892	C6H11NO4	2.5392	144.065	-0.215293
pos_9615	Carbamoyl cholesterol	metab_3900	C28H47NO2	2.5234	474.328	-8.97752
pos_9642	1,2-Dihydroxy-3-keto-5-methylthiopentene	metab_3907	C6H10O3S	2.5075	163.042	-1.24938
pos_9651	CL(8:0/8:0/i-15:0/18:2(9Z,11Z))	metab_3909	C58H108O17P2	2.4996	592.337	-9.95991
pos_9665	Macrolactin-A	metab_3913	C24H34O5	2.4916	447.208	-8.9361
pos_9677	Phenylalanyltryptophan	metab_3915	C20H21N3O3	2.4836	725.309	4.10913
pos_9678	Exemestane	metab_3916	C20H24O2	2.4836	615.345	1.18802
pos_9693	Myotoxin A	metab_3919	C29H38O9	2.4758	548.282	-6.22197
pos_9713	Garcinia acid	metab_3924	C6H8O8	2.4598	439.031	-5.85846
pos_9715	5-Hydroxyindoleacetylglycine	metab_3926	C12H12N2O4	2.4598	281.113	-1.31957
pos_9743	Milbemycin A4	metab_3934	C32H46O7	2.4439	294.15	-3.54811
pos_9798	Isokobusone	metab_3948	C14H22O2	2.4036	267.134	2.07645
pos_9826	Dibenzo-P-dioxin	metab_3958	C21H26N2O6	2.3878	466.193	-5.26947
pos_9853	Glycerophosphocholine	metab_3967	C8H20NO6P	2.372	258.11	-0.954884
pos_986	Ser Val Phe	metab_3969	C17H25N3O5	3.3909	352.186	-1.28008
pos_9865	3-(3-methylimidazo[4,5-b]pyridin-2-yl)-N-propan-2-ylpyrrolidine-1-carboxamide	metab_3970	C15H21N5O	2.3639	288.18	-5.57154
pos_9867	Statine	metab_3971	C8H17NO3	2.3639	158.117	-0.450427
pos_9872	(N-acetylneuraminosyl(a2-6)lactosamine)	metab_3973	C25H42N2O19	2.3559	738.26	8.79813
pos_9899	Candicine	metab_3986	C11H18NO+	2.348	244.154	-2.64486
pos_99	DG(PGE2/0:0/i-17:0)	metab_3987	C40H70O8	4.6004	679.511	-5.56815
pos_9905	Eravacycline	metab_3990	C27H31FN4O8	2.3396	576.25	7.22349
pos_9912	Ile Met	metab_3995	C11H22N2O3S	2.3396	263.142	-1.12469
pos_9927	Morpholine	metab_4000	C4H9NO	2.3316	88.0761	4.63499
pos_9938	Lyciumoside VII	metab_4002	C44H74O21	2.3236	481.236	4.48644
pos_994	Asp Val Phe	metab_4004	C18H25N3O6	3.359	380.181	-1.14572
pos_9943	Leonurine	metab_4007	C14H21N3O5	2.3236	294.144	-1.1677
pos_995	Gln Val Leu Leu Gly	metab_4008	C24H44N6O7	3.351	529.334	-1.65425
pos_9955	5'-Methylthioadenosine	metab_4009	C11H15N5O3S	2.3156	298.097	-0.82225
pos_9956	(5R)-5-Hydroxyhexanoylcarnitine	metab_4010	C13H25NO5	2.3156	276.18	-0.997413
pos_9957	FAPy-adenine	metab_4011	C5H7N5O	2.3156	136.062	-0.0275341
pos_9967	Verdamicin	metab_4013	C20H39N5O7	2.3077	525.303	4.99984
pos_9984	Cyclopamine	metab_4019	C27H41NO2	2.2997	456.281	-8.82949
pos_9998	Peridinin	metab_4024	C39H50O7	2.2917	631.365	3.50458
pos_42	2-Hydroxycinnamic acid	metab_4026	C9H8O3	1.5197	182.081	-0.491562
pos_6404	3-Methyl-2-Oxovaleric Acid	metab_4027	C6H10O3	7.3078	148.097	-0.453622
pos_11346	7-Methylguanine	metab_4028	C6H7N5O	1.6227	166.072	-0.482194
pos_6036	9,10-Epoxyoctadecanoic acid	metab_4029	C18H34O4	5.9026	279.232	-0.826802
pos_3855	Allysine	metab_4030	C6H11NO3	2.5075	332.181	-1.69592
pos_9141	Benzoic Acid	metab_4031	C7H6O2	2.9328	105.034	2.16169
pos_10905	Cortisone	metab_4032	C21H28O5	1.8137	361.198	-8.51024
pos_190	Cyclophosphamide	metab_4033	C7H15Cl2N2O2P	0.4514	261.03	-6.89829
pos_5042	Dermatan L-iduronate	metab_4034	C16H27NO11	4.3123	454.127	-5.9562
pos_7671	Dodecanoic acid	metab_4035	C12H24O2	4.9044	218.211	-0.83566
pos_5319	Hyoscyamine	metab_4037	C17H23NO3	4.8324	620.366	-5.9719
pos_9731	Indole	metab_4038	C8H7N	2.4519	118.065	1.22396
pos_9831	Indole-3-Carboxaldehyde	metab_4039	C9H7NO	2.3878	146.06	-0.612143
pos_10061	Kanamycin	metab_4040	C18H36N4O11	2.2519	449.224	-1.38931
pos_3705	Kanokoside A	metab_4041	C21H32O12	2.3799	494.224	0.844948
pos_170	L-Glutamate	metab_4043	C5H9NO4	0.5624	148.06	-0.629646
pos_6495	Methylnoradrenaline	metab_4045	C9H13NO3	7.6846	216.123	-0.674053
pos_7039	Methylprednisolone acetate	metab_4046	C24H32O6	5.7991	458.253	-1.58421
pos_1798	Nicotinic Acid	metab_4047	C6H5NO2	0.9724	124.039	0.560523
pos_374	Ornithine	metab_4048	C5H12N2O2	0.4673	133.097	-0.114103
pos_3046	Phenol	metab_4049	C6H6O	1.9171	95.0495	3.69999
pos_12705	Phloroglucinol	metab_4050	C6H6O3	0.3874	144.066	0.0176691
pos_8923	Riboflavin	metab_4051	C17H20N4O6	3.1739	377.145	-0.984694
pos_8616	S-(2-Methylpropionyl)-dihydrolipoamide-E	metab_4052	C12H23NO2S2	3.5435	555.244	5.03336
pos_7099	Styrene	metab_4053	C8H8	5.7514	105.07	2.31034
pos_53	Trans-Cinnamic acid	metab_4054	C9H8O2	1.9171	166.086	-0.501395
neg_1031	Dihydroxyacetone	metab_4077	C3H6O3	0.7575	269.088	0.118445
neg_1047	Beta-D-Glucosamine	metab_4086	C6H13NO5	0.82	214.048	-3.26637
neg_1067	Uridine-5'-Monophosphate	metab_4092	C9H13N2O9P	0.8743	323.028	-0.309066
neg_1071	Leucyl-Histidine	metab_4094	C12H20N4O3	0.8899	267.146	0.15842
neg_1077	5-Aminoimidazole-4-carboxamide-1-beta-D-ribofuranosyl 5'-monophosphate	metab_4096	C9H15N4O8P	0.9048	337.056	0.301172
neg_1084	4-(Glutamylamino) butanoate	metab_4098	C9H16N2O5	0.9123	231.098	-1.0548
neg_1134	Adenosine 5'-Monophosphate	metab_4110	C10H14N5O7P	1.0281	346.056	-0.357747
neg_1157	Hibifolin	metab_4113	C21H18O14	1.0979	539.067	-2.67691
neg_1158	Citric Acid	metab_4114	C6H8O7	1.1057	191.019	-2.84449
neg_1160	2-Furoic acid	metab_4115	C5H4O3	1.1136	111.008	-8.32879
neg_1172	L-Theanine	metab_4117	C7H14N2O3	1.137	173.093	-3.71797
neg_1191	N-Acetyl-DL-homocysteine	metab_4122	C6H11NO3S	1.1915	222.044	-1.73348
neg_1231	Ile Se	metab_4139	C9H18N2O4	1.3081	217.119	-1.61709
neg_1232	2-[4-(Carboxymethyl)-1,4,8,11-tetrazabicyclo[6.6.2]hexadecan-11-yl]acetic acid	metab_4140	C16H30N4O4	1.3081	387.225	-0.00990039
neg_1241	3-Hydroxyglutaric Acid	metab_4143	C5H8O5	1.3469	129.018	-5.9545
neg_1252	Mycobactins	metab_4146	C27H37N5O10	1.3858	590.243	-6.55577
neg_1267	6,8-Dihydroxypurine	metab_4152	C5H4N4O2	1.4405	151.025	-5.19345
neg_1286	Serylmethionine	metab_4158	C8H16N2O4S	1.5106	235.076	-0.861793
neg_1293	Glycylvaline	metab_4160	C7H14N2O3	1.5263	173.093	-3.65389
neg_1305	3-Dehydroquinic acid	metab_4164	C7H10O6	1.5653	189.04	-2.72963
neg_1317	Formiminoglutamic acid	metab_4168	C6H10N2O4	1.5859	155.045	-4.26422
neg_1318	Pretyrosine	metab_4169	C10H13NO5	1.5859	248.054	-0.611924
neg_1319	Glutaminylproline	metab_4170	C10H17N3O4	1.5859	288.12	0.200591
neg_1321	N-Acetyl-L-Alanine	metab_4172	C5H9NO3	1.5937	130.05	-6.51788
neg_1323	Penicilloic acid	metab_4174	C16H20N2O5S	1.6156	333.094	7.27654
neg_1324	Serylhydroxyproline	metab_4175	C8H14N2O5	1.6225	217.083	-1.5063
neg_1345	N-Acetylaspartylglutamic Acid	metab_4184	C11H16N2O8	1.7006	303.083	-0.08282
neg_1353	(2S)-1-[2-[[(2S)-Pyrrolidine-2-carbonyl]amino]acetyl]pyrrolidine-2-carboxylic Acid	metab_4189	C12H19N3O4	1.7148	314.136	0.443408
neg_136	L-Asparagine	metab_4193	C4H8N2O3	0.5465	131.045	-6.62667
neg_1363	Hydroxyprolyl-Lysine	metab_4195	C11H21N3O4	1.7618	258.146	-0.127733
neg_1364	Xylenol orange	metab_4196	C31H32N2O13S	1.7618	709.113	2.6232
neg_1367	Sudan II	metab_4197	C18H16N2O	1.7735	551.247	3.58415
neg_1370	Glutamylglutamic acid	metab_4199	C10H16N2O7	1.7813	257.078	0.0050487
neg_1375	Tyrosyl-Arginine	metab_4202	C15H23N5O4	1.7877	382.173	0.20758
neg_1376	Hordatine B	metab_4203	C29H40N8O5	1.7877	561.289	-9.12685
neg_1377	Dihydrostreptomycin	metab_4204	C21H41N7O12	1.7877	620.232	3.63428
neg_1389	Valproic acid glucuronide	metab_4207	C14H24O8	1.8151	699.307	-1.69118
neg_139	Tolmetin	metab_4208	C15H15NO3	0.5544	302.101	-9.43895
neg_1392	Threonylisoleucine	metab_4209	C10H20N2O4	1.8229	231.135	-1.08599
neg_1393	Ethyl 3-oxohexanoate	metab_4210	C8H14O3	1.8229	473.273	-5.72075
neg_1398	6-Keto-prostaglandin F1a	metab_4211	C20H34O6	1.8307	415.231	-7.01279
neg_14	L-Glutamine	metab_4213	C5H10N2O3	0.5465	145.061	-5.49874
neg_1404	Asp Ile Ala Lys	metab_4215	C19H35N5O7	1.8385	444.247	0.297087
neg_1408	Sativan	metab_4217	C17H18O4	1.8385	617.242	5.31209
neg_142	Carbamoyl (2R)-2,5-diaminopentanoate	metab_4224	C6H13N3O3	0.5697	174.088	-3.68003
neg_1423	Arabinogalactose	metab_4228	C11H20O10	1.8463	357.105	4.44454
neg_1424	7-Hydroxy-6-methyl-8-ribityl lumazine	metab_4229	C12H16N4O7	1.8463	365.051	0.524191
neg_1425	Gamma-L-Glutamyl-S-(2-carboxy-1-propyl)cysteinylglycine	metab_4230	C14H23N3O8S	1.8463	392.113	0.430781
neg_1439	7-Methylguanosine	metab_4239	C11H16N5O5+	1.8542	335.062	-5.67074
neg_144	Ribitol	metab_4240	C5H12O5	0.5775	151.06	-5.1242
neg_1444	Carbutamide	metab_4242	C11H17N3O3S	1.8542	601.211	-1.15987
neg_1458	Rosmarinic acid	metab_4246	C18H16O8	1.8697	397.031	-4.98187
neg_1463	L-Ala-l-Val	metab_4249	C8H16N2O3	1.8854	187.108	-2.89784
neg_1464	S-adenosyl-L-methioninamine	metab_4250	C14H24N6O3S+2	1.8854	391.129	-8.33925
neg_1467	1-Octanesulfonic acid	metab_4251	C8H18O3S	1.8918	387.189	1.42263
neg_147	Sedoheptulose 7-phosphate	metab_4252	C7H15O10P	0.5697	289.033	0.176078
neg_1471	Docebenone	metab_4254	C21H26O3	1.8996	363.135	-6.9805
neg_1478	Cenisertib	metab_4256	C24H30FN7O	1.9109	488.2	3.79302
neg_1483	Asparaginyl-Tyrosine	metab_4258	C13H17N3O5	1.9578	294.11	0.137852
neg_149	Myo-Inositol	metab_4262	C6H12O6	0.5932	179.056	-3.36384
neg_1494	Ser-Phe	metab_4264	C12H16N2O4	1.988	251.104	-0.385729
neg_1501	PA(8:0/13:0)	metab_4270	C24H47O8P	2.0384	529.274	7.77102
neg_1502	Val Gln Ala Arg	metab_4271	C19H36N8O6	2.0536	471.268	-0.36821
neg_1523	Glutaminylphenylalanine	metab_4282	C14H19N3O4	2.1711	292.13	0.292768
neg_1529	5-Hydroxyfluvastatin	metab_4285	C24H26FNO5	2.1989	448.151	-7.87782
neg_1533	N-{(2R)-2-Hydroxy-2-[(8S,11S)-8-isopropyl-6,9-dioxo-2-oxa-7,10-diazabicyclo[11.2.2]heptadeca-1(15),13,16-trien-11-YL]ethyl}-N-isopentylbenzenesulfonamide	metab_4288	C30H43N3O6S	2.2062	610.238	3.64058
neg_1537	Xylobiose	metab_4289	C10H18O9	2.214	327.095	4.91165
neg_154	Sucrose	metab_4291	C12H22O11	0.601	387.114	0.0894252
neg_1541	Dihydrofolic acid	metab_4293	C19H21N7O6	2.214	424.136	-2.75537
neg_1551	4-Hydroxyestrone-2-S-glutathione	metab_4298	C28H37N3O9S	2.2195	590.221	5.95921
neg_1554	Xanthosine	metab_4300	C10H12N4O6	2.2263	283.068	-0.047332
neg_1565	Sulfobetaine	metab_4306	C4H8O2S	2.2303	299.063	1.45681
neg_1572	Moreollin	metab_4310	C35H42O8	2.2381	589.284	5.08436
neg_158	1-(gamma-Glutamylamino)cyclopropanecarboxylic acid	metab_4315	C9H14N2O5	0.6166	275.089	0.273235
neg_1580	3-Ethoxypropanoic Acid	metab_4316	C5H10O3	2.248	117.055	-7.72666
neg_1583	Tamsulosin	metab_4318	C20H28N2O5S	2.248	389.15	-8.79307
neg_1584	S-(N,N-Diethylcarbamoyl)glutathione	metab_4319	C15H26N4O7S	2.248	405.145	-0.266533
neg_1586	Leu Glu Asp Arg	metab_4321	C21H37N7O9	2.248	530.258	0.233733
neg_1605	TRIETHYLENE GLYCOL	metab_4336	C6H14O4	2.2715	359.194	4.904
neg_1610	N-Acetylmuramate	metab_4340	C11H19NO8	2.2794	274.093	0.35377
neg_1612	(6R)-5,10-Methylenetetrahydrofolate	metab_4342	C20H23N7O6	2.2794	438.152	-2.86212
neg_1619	PI(20:5(5Z,8Z,11Z,14Z,17Z)/0:0)	metab_4347	C29H47O12P	2.2872	599.262	-1.01053
neg_1631	7-[(2-Benzyl-3-sulfanylpropanoyl)amino]heptanoic acid	metab_4353	C17H25NO3S	2.3028	645.309	8.72101
neg_1634	Glu Ile Arg Glu	metab_4356	C22H39N7O9	2.3092	544.274	0.24875
neg_1638	Ile Ser Thr Glu	metab_4359	C18H32N4O9	2.3132	447.21	0.447194
neg_1639	PA(8:0/i-13:0)	metab_4360	C24H47O8P	2.3132	529.274	7.95233
neg_164	D-Erythrose 4-phosphate	metab_4361	C4H9O7P	0.6244	445.017	3.77919
neg_1644	(5E,7E)-Undeca-2,5,7-trienedioylcarnitine	metab_4364	C18H27NO6	2.3201	374.157	-4.5999
neg_1648	Radalbuvir	metab_4366	C30H41NO6S	2.3259	588.264	0.0613061
neg_1660	8-(5-Chloro-2-(4-methylpiperazin-1-yl)isonicotinamido)-1-(4-fluorophenyl)-4,5-dihydro-1H-benzo[g]indazole-3-carboxamide	metab_4373	C29H27ClFN7O2	2.345	540.168	-6.40301
neg_1662	Gamma-L-Glutamyl-gamma-L-glutamyl-L-methionine	metab_4374	C15H25N3O8S	2.3529	406.129	0.275496
neg_1664	Carmofur	metab_4376	C11H16FN3O3	2.3529	573.253	7.04993
neg_1666	Pegorgotein	metab_4377	C7H13NO4	2.3588	524.248	2.82168
neg_1668	N-Tert-Butyl-3-(4-(2-methoxyphenyl)-piperazin-1-yl)-2-phenylpropanamide	metab_4378	C24H33N3O2	2.3666	430.231	9.83478
neg_1678	Asp Phe Ser Arg	metab_4382	C22H33N7O8	2.3822	522.232	0.588357
neg_1679	S-(PGA1)-glutathione	metab_4383	C30H49N3O10S	2.3822	688.316	6.42166
neg_1682	S-(11-hydroxy-9-deoxy-delta12-PGD2)-glutathione	metab_4387	C30H51N3O10S	2.3881	644.326	6.14663
neg_1685	Bisphenol A	metab_4389	C15H16O2	2.3984	501.231	7.04849
neg_1691	1-Aminocyclopropanecarboxylic acid	metab_4392	C4H7NO2	2.4102	302.136	0.0897295
neg_1699	Biotripyrrin-a	metab_4397	C25H27N3O6	2.4303	464.182	-1.65843
neg_1708	5-Azanonane deriv.	metab_4404	C29H49N5O7	2.4456	600.336	-3.30858
neg_1711	L-Prolinamide,D-tyrosyl-L-arginylglycyl-4-nitro-L-phenylalanyl-	metab_4408	C31H42N10O8	2.4514	703.291	-3.53461
neg_1716	Dexamethasone acetate	metab_4412	C24H31FO6	2.4661	415.195	5.32238
neg_1722	Glu Asp Lys Glu	metab_4416	C20H33N5O11	2.4725	518.21	-0.456195
neg_1730	Medroxalol	metab_4421	C20H24N2O5	2.4871	393.142	-4.2271
neg_1736	Bisphenol B	metab_4425	C16H18O2	2.5028	529.262	4.77841
neg_1742	Deoxyinosine	metab_4428	C10H12N4O4	2.5169	251.078	-0.531634
neg_1744	Lomefloxacin	metab_4430	C17H19F2N3O3	2.5169	396.141	9.46865
neg_1745	2-Acetylaminofluorene	metab_4431	C15H13NO	2.5169	445.194	5.08448
neg_1747	Fluoromethylhistidine	metab_4433	C7H10FN3O2	2.5214	560.221	1.7488
neg_1754	Histidinohydroxylysinonorleucine	metab_4437	C18H32N6O7	2.5356	443.226	0.213568
neg_1762	Valyltyrosine	metab_4442	C14H20N2O4	2.5494	279.135	-0.0570915
neg_1764	2-Azetidinecarboxylic acid, 3-(3-((aminoiminomethyl)amino)propyl)-1-((4-(((1,1-dimethylethyl)amino)carbonyl)-1-piperazinyl)carbonyl)-4-oxo-, (2S,3R)-	metab_4444	C18H31N7O5	2.5494	460.205	-7.94929
neg_1765	Leu Glu Gln Asp	metab_4445	C20H33N5O10	2.5494	502.216	0.657982
neg_1777	Acetyl-Ser-Asp-Lys-Pro	metab_4452	C20H33N5O9	2.5739	532.226	-0.0701918
neg_1784	Ala-Leu	metab_4455	C9H18N2O3	2.596	201.124	-2.15399
neg_1788	Vanillylamine	metab_4458	C8H11NO2	2.6023	458.226	-8.31332
neg_1792	DN-isobutylamide	metab_4461	C20H32N6O5	2.6097	481.242	0.0572817
neg_180	Glycyl-D-proline	metab_4467	C7H12N2O3	1.8463	389.168	0.227562
neg_1803	Serdexmethylphenidate	metab_4470	C25H29N3O8	2.6298	480.174	-7.89081
neg_1834	(9S,10S)-10-hydroxy-9-(phosphonooxy)octadecanoate	metab_4489	C18H37O7P	2.6852	433.177	2.9239
neg_1842	Dauricine	metab_4494	C38H44N2O6	2.697	661.268	-1.09619
neg_1844	Neoandrographolide	metab_4495	C26H40O8	2.7029	525.268	-5.55243
neg_1849	Benazepril	metab_4499	C24H28N2O5	2.7166	405.181	-1.80469
neg_1854	1-palmitoyl-dihydroxyacetone-phosphate	metab_4503	C19H37O7P	2.7206	429.201	-4.45643
neg_1859	Hhcfu	metab_4506	C11H16FN3O4	2.7284	318.11	-3.97377
neg_1860	3-Amino-2,3-dihydrobenzoic acid	metab_4508	C7H9NO2	2.7284	416.179	-9.53962
neg_1864	Tussilagone	metab_4510	C23H34O5	2.7358	435.236	-7.10689
neg_1874	Ramiprilat	metab_4517	C21H28N2O5	2.7515	387.189	-9.9668
neg_1876	Salsolinol	metab_4519	C10H13NO2	2.7515	536.272	-8.13015
neg_1883	Cabastine	metab_4523	C26H29FN2O2	2.7671	401.204	1.80528
neg_1885	Benzoylhypaconine	metab_4525	C31H43NO9	2.7671	610.237	-9.09057
neg_1887	CDP-DG(a-21:0/i-12:0)	metab_4526	C45H83N3O15P2	2.7671	966.527	4.26618
neg_1889	PC(2:0/20:5(7Z,9Z,11E,13E,17Z)-3OH(5,6,15))	metab_4528	C30H50NO11P	2.7745	612.3	9.15249
neg_1897	O-6-deoxy-a-L-galactopyranosyl-(1->2)-O-b-D-galactopyranosyl-(1->4)-2-(acetylamino)-1,5-anhydro-2-deoxy-D-arabino-Hex-1-enitol	metab_4533	C20H33NO14	2.7882	510.185	3.5678
neg_19	Alanylhistidine	metab_4534	C9H14N4O3	0.5309	225.099	-1.30937
neg_1908	PL	metab_4541	C28H46O10	2.8029	587.305	-4.3404
neg_1914	Milciclib	metab_4547	C25H32N8O	2.8078	481.242	-6.07498
neg_192	Gamma-Glutamylmethionine	metab_4551	C10H18N2O5S	1.8463	277.086	-0.219091
neg_1930	Remikiren	metab_4561	C33H50N4O6S	2.8187	629.334	-6.44193
neg_1935	Sar-Pro-Arg-pNA	metab_4564	C20H30N8O5	2.8324	461.226	-2.08303
neg_1936	Eriojaposide B	metab_4565	C25H40O11	2.8324	561.252	-5.9548
neg_1943	1-(4Z,7Z,10Z,13Z,16Z,19Z-docosahexaenoyl)-glycero-3-phosphate	metab_4571	C25H39O7P	2.8397	517.215	4.57452
neg_1946	2-dehydropantoate	metab_4573	C6H10O4	2.8476	437.168	3.35154
neg_1947	16-Deacetylgeyerline	metab_4574	C36H48N2O10	2.8476	703.306	8.70067
neg_1950	MPPa (Methyl pyropheophorbide-a)	metab_4577	C34H36N4O3	2.8554	529.263	3.61906
neg_1953	Pheophorbide a	metab_4578	C35H36N4O5	2.8554	627.24	3.10292
neg_1954	Lotusine	metab_4579	C19H24NO3+	2.8554	673.353	4.9839
neg_1963	Alpha-Trisaccharide	metab_4583	C20H37NO14	2.8687	560.221	2.57749
neg_1965	Traxoprodil	metab_4584	C20H25NO3	2.8765	348.16	4.71465
neg_1976	Cucurbitacin I 2-glucoside	metab_4589	C36H52O12	2.8854	697.317	-4.94381
neg_1992	Pyridin-2-ylmethyl N-[(2S)-1-[[(2S,4S,5S)-4-hydroxy-1,6-diphenyl-5-(1,3-thiazol-5-ylmethoxycarbonylamino)hexan-2-yl]amino]-3-methyl-1-oxobutan-2-yl]carbamate	metab_4596	C35H41N5O6S	2.911	658.27	-1.35376
neg_1997	Subaphylline	metab_4598	C14H20N2O3	2.9188	573.289	-7.56553
neg_2	Inosinic acid	metab_4599	C10H13N4O8P	1.0824	347.04	-0.08226
neg_2000	Leukotriene D4	metab_4602	C25H40N2O6S	2.9261	541.263	8.0502
neg_2001	Kynostatin 272	metab_4603	C33H41N5O6S2	2.9261	666.238	-6.08137
neg_2003	LysoPA(0:0/16:0)	metab_4604	C19H39O7P	2.9325	447.192	0.469536
neg_2008	8-trans-Piperamide-C-9-1	metab_4607	C20H27NO3	2.9394	350.172	-4.5451
neg_2016	Leu Ile Ser Glu	metab_4613	C20H36N4O8	2.9449	459.246	0.43113
neg_2024	Dopamine	metab_4616	C8H11NO2	2.9508	458.226	-8.13892
neg_2035	Benzenebutanoic acid, alpha-(acetylamino)-2-amino-gamma-oxo-	metab_4624	C12H14N2O4	2.9626	271.07	0.290873
neg_2040	(+/-)-Tryptophan	metab_4629	C11H12N2O2	2.968	203.082	-2.04014
neg_2042	Naltrexone	metab_4631	C20H23NO4	2.968	362.139	5.62385
neg_2064	(2R)-2-Acetyl-1-[(2S)-2-[acetyl-[(2S)-2-[[(2S)-2-amino-3-hydroxypropanoyl]amino]-3-carboxypropanoyl]amino]-6-aminohexanoyl]pyrrolidine-2-carboxylic acid	metab_4646	C22H35N5O10	2.9838	574.237	0.371416
neg_2068	N-[(2S)-3-[4-[2-(5-Methyl-2-phenyl-1,3-oxazol-4-yl)ethoxy]phenyl]-2-[[(Z)-4-oxo-4-[4-(trifluoromethyl)phenyl]but-2-en-2-yl]amino]propyl]propanamide	metab_4650	C35H36F3N3O4	2.9892	618.264	8.84233
neg_2072	Saikosaponin K	metab_4653	C54H88O22	2.9927	543.279	-4.73617
neg_2078	PGP(i-12:0/20:3(8Z,11Z,14Z)-2OH(5,6))	metab_4656	C38H70O15P2	3.0006	873.422	6.3702
neg_2089	4-Hydroxydebrisoquine	metab_4666	C10H13N3O	3.012	572.305	-9.49971
neg_2090	Leukotriene E4	metab_4668	C23H37NO5S	3.0179	484.241	8.85596
neg_2110	(2S)-2-Hexylsulfanyl-N-[6-methyl-2,4-bis(methylsulfanyl)pyridin-3-yl]decanamide	metab_4684	C24H42N2OS3	3.0366	469.241	6.02716
neg_2112	7-Acetyllycopsamine	metab_4686	C17H27NO6	3.0421	376.155	4.24203
neg_2116	(17E,19E,21E,23E,25E)-4,6,8,10,12,14,16,27-Octahydroxy-3-(1-hydroxyhexyl)-17,28-dimethyl-1-oxacyclooctacosa-17,19,21,23,25-pentaen-2-one	metab_4689	C35H58O11	3.046	689.365	-3.41006
neg_2123	PGP(i-13:0/i-15:0)	metab_4693	C34H68O13P2	3.0529	767.395	9.43364
neg_2124	Glycyl-Histidine	metab_4694	C8H12N4O3	3.0602	249.038	-7.50487
neg_2125	Pentoprilat	metab_4695	C16H19NO5	3.0602	350.122	-9.06564
neg_2127	Dihydroergocornine	metab_4696	C31H41N5O5	3.0602	598.285	7.82729
neg_2128	Phenylacetic Acid	metab_4697	C8H8O2	3.0671	135.044	-6.23731
neg_2145	LysoPS(16:0/0:0)	metab_4709	C22H44NO9P	3.0834	534.224	-0.828961
neg_2147	N-Acetylhistamine	metab_4710	C7H11N3O	3.0897	458.262	-2.54961
neg_2152	(1S,2S,3S,4R)-3-(1-Acetamido-2-ethylbutyl)-4-(diaminomethylideneamino)-2-hydroxycyclopentane-1-carboxylic acid	metab_4713	C15H28N4O4	3.1002	373.209	-0.933556
neg_2160	Postin	metab_4718	C22H40N8O5	3.1086	531.279	-6.11712
neg_2161	Octaprenyl diphosphate	metab_4719	C40H68O7P2	3.1086	757.411	-4.03767
neg_2167	Ile Asp Leu Arg	metab_4724	C22H41N7O7	3.1131	514.299	-0.0370769
neg_2168	Glycocholenate sulfate	metab_4725	C26H41NO9S	3.1131	588.252	6.25183
neg_2180	Fallypride	metab_4736	C20H29FN2O3	3.1298	399.188	7.61574
neg_2194	S-Farnesyl cysteine	metab_4745	C18H31NO2S	3.1457	360.178	2.58398
neg_2198	3-[[(2S)-2,4-Dihydroxy-3,3-dimethylbutanoyl]amino]propanoic acid	metab_4749	C9H17NO5	3.1457	656.327	2.93623
neg_2207	Phenylbutyrylglutamine	metab_4758	C15H20N2O4	3.1633	643.295	-5.83541
neg_2208	Strophanthin	metab_4759	C36H54O14	3.1633	745.316	-6.73232
neg_2210	Porphobilinogen	metab_4761	C10H14N2O4	3.1757	451.184	0.200133
neg_2212	Dihydroouabain	metab_4763	C29H46O12	3.1757	585.289	-4.16172
neg_2213	Imazamox	metab_4764	C15H19N3O4	3.1791	350.136	-0.282183
neg_2214	Adipic acid	metab_4765	C6H10O4	3.1791	437.168	3.02691
neg_2215	Lefamulin	metab_4766	C28H45NO5S	3.1791	506.298	7.19816
neg_2219	3-Hydroxytamoxifen (Droloxifene)	metab_4770	C26H29NO2	3.1851	422.189	-0.137857
neg_2224	PA(10:0/8:0)	metab_4774	C21H41O8P	3.1974	473.226	-6.46709
neg_2228	BERBAMINE	metab_4776	C37H40N2O6	3.2047	589.266	-7.3409
neg_2238	Dslet	metab_4782	C33H46N6O10	3.2146	667.306	-5.52802
neg_2241	Glu Tyr Asp Lys	metab_4785	C24H35N5O10	3.2219	552.231	0.388712
neg_2250	Dihydrozeatin-9-N-glucoside-O-glucoside	metab_4789	C22H35N5O11	3.2342	566.21	4.60423
neg_2252	(3R,4S)-1-(4-Fluorophenyl)-4-[(3S)-3-(4-fluorophenyl)-3-hydroxypropyl]-3-(4-hydroxyphenyl)azetidin-2-one	metab_4791	C24H21F2NO3	3.2401	408.141	-0.817456
neg_226	Cytidine, 2'-deoxy-2',2'-difluoro-N-(1-oxo-2-propylpentyl)-	metab_4794	C17H25F2N3O5	2.4871	388.173	9.48619
neg_2261	3-Benzyl-5-(6-carboxyhexyl)-1-(2-cyclohexyl-2-hydroxyethylamino)hydantoin	metab_4796	C25H37N3O5	3.2534	458.262	-8.44121
neg_2262	Dehydrodiisoeugenol	metab_4797	C20H22O4	3.2534	651.3	5.24156
neg_2268	Glycosides	metab_4799	C29H44O12	3.2683	605.262	6.10193
neg_227	3-Cyclohexyl-1-propylsulfonic acid	metab_4800	C9H19NO3S	2.5028	501.232	1.49014
neg_2276	All-trans-Hexaprenyl diphosphate	metab_4803	C30H52O7P2	3.2776	623.268	1.68545
neg_2278	AK toxin I	metab_4805	C23H27NO6	3.2807	394.162	-9.97874
neg_2288	Allithiamine	metab_4812	C15H22N4O2S2	3.2948	353.11	-2.00475
neg_2289	Valyl-prolyl-glycyl-valyl-glycine	metab_4813	C19H33N5O6	3.2948	472.241	0.241148
neg_2290	8-Hydroxymianserin	metab_4815	C18H20N2O	3.2948	559.31	3.9299
neg_2299	2-Oxoarginine	metab_4819	C6H11N3O3	3.3145	518.23	-6.43702
neg_2310	10-Hydroxy-8-nor-2-fenchanone glucoside	metab_4827	C15H24O7	3.3317	631.295	-3.27184
neg_2313	Armillaric acid	metab_4829	C23H28O7	3.3381	453.13	-5.62763
neg_2314	Pindolol	metab_4830	C14H20N2O2	3.3381	541.299	-7.92829
neg_2325	Chymostatin	metab_4836	C31H41N7O6	3.367	588.289	-8.78522
neg_2327	Cortolone-3-glucuronide	metab_4837	C27H42O11	3.3738	563.247	0.220616
neg_2335	PGP(i-13:0/i-17:0)	metab_4841	C36H72O13P2	3.3916	809.417	3.49069
neg_2337	Threonyltryptophan	metab_4842	C15H19N3O4	3.3979	304.13	0.144072
neg_2342	Moroxydine	metab_4844	C6H13N5O	3.4043	387.225	8.02475
neg_2352	(S)-4-[(S)-2-((S)-1-Formyl-4-guanidino-butylcarbamoyl)-pyrrolidin-1-yl]-4-oxo-3-(2-propyl-pentanoylamino)-butyric acid methyl ester	metab_4850	C24H42N6O6	3.4176	555.315	0.316931
neg_2353	10-(Phosphonooxy)decyl methacrylate	metab_4851	C14H27O6P	3.4176	689.301	-9.93524
neg_2355	Tyrosyl-Isoleucine	metab_4852	C15H22N2O4	3.423	293.151	0.420491
neg_2356	INDOPHENOL	metab_4853	C12H9NO2	3.423	443.126	2.14083
neg_236	Ala Glu Val Asp	metab_4855	C17H28N4O9	2.5812	431.178	0.0600374
neg_2361	PA(20:4(6Z,8E,10E,14Z)-2OH(5S,12R)/i-12:0)	metab_4857	C35H61O10P	3.4299	709.353	6.32423
neg_2363	2-Isopropylmalic Acid	metab_4858	C7H12O5	3.4377	175.061	-3.46399
neg_2364	Afimoxifene	metab_4859	C26H29NO2	3.4377	422.193	9.4288
neg_2373	AB-MECA	metab_4863	C18H21N7O4	3.4545	380.146	-3.25763
neg_2376	7-(3-((3-Acetylphenoxy)methyl)-1,5-dimethyl-1H-pyrazol-4-yl)-3-(3-(naphthalen-1-yloxy)propyl)-1H-indole-2-carboxylic acid	metab_4864	C36H33N3O5	3.4545	608.221	7.21846
neg_2379	Val Phe	metab_4867	C14H20N2O3	3.4584	263.14	-0.00523366
neg_238	Leukotriene F4	metab_4868	C28H44N2O8S	2.623	603.246	-9.67195
neg_239	17-Dimethylaminogeldanamycin	metab_4871	C32H48N4O8	2.6161	653.29	-8.77624
neg_2391	3-O-Acetylepisamarcandin	metab_4872	C26H34O6	3.4908	477.202	-5.96652
neg_2392	Clinofibrate	metab_4873	C28H36O6	3.4908	505.197	-5.2848
neg_2399	3h-Indole-3-propanoic acid,a-amino-	metab_4878	C11H12N2O2	3.5119	203.082	-1.94735
neg_2420	(3a,5b,7a,12a)-24-[(carboxymethyl)amino]-1,12-dihydroxy-24-oxocholan-3-yl-b-D-Glucopyranosiduronic acid	metab_4888	C32H51NO12	3.5556	686.337	-3.83279
neg_2426	Phaseollidin	metab_4889	C20H20O4	3.5698	693.274	5.39984
neg_2445	Buntanine	metab_4899	C20H21NO5	3.6278	709.27	-9.46311
neg_2449	2-Hydroxyestrone	metab_4901	C18H22O3	3.6357	571.31	5.69569
neg_2450	N-Lactoylleucine	metab_4903	C9H17NO4	3.6357	608.341	2.26928
neg_2459	Evobioside	metab_4907	C35H54O13	3.6513	717.331	8.08
neg_2461	Libenzapril	metab_4909	C18H25N3O5	3.6607	408.178	-0.176052
neg_2467	(2S)-2-Amino-4-{[(1R)-1-[(carboxymethyl)carbamoyl]-2-[(hydroxymethyl)sulfanyl]ethyl]carbamoyl}butanoylcarnitine	metab_4913	C18H32N4O9S	3.6692	461.168	-5.85708
neg_2468	Implitapide	metab_4914	C35H37N3O2	3.6692	530.283	3.45681
neg_2470	PC(PGE2/2:0)	metab_4916	C30H52NO11P	3.6731	614.316	9.58787
neg_2472	Pelubiprofen	metab_4918	C16H18O3	3.681	773.369	-0.73768
neg_2473	Tirofiban	metab_4919	C22H36N2O5S	3.6864	461.207	-4.01282
neg_2474	Gly-arg-gly-glu-ser-pro	metab_4920	C23H39N9O10	3.6864	636.252	1.8324
neg_2479	5-Hydroxyindoleacetate	metab_4921	C10H9NO3	3.702	172.04	-3.3591
neg_248	Isofloxythepin	metab_4922	C23H29FN2OS	2.7358	445.195	-4.68529
neg_2495	Triticonazole	metab_4929	C17H20ClN3O	3.7383	679.258	1.75212
neg_2496	DG(2:0/TXB2/0:0)	metab_4930	C25H42O9	3.7447	485.273	-5.58368
neg_25	Lintitript	metab_4931	C20H14ClN3O3S	1.0824	447.992	-3.48156
neg_250	Fingolimod phosphate ester, S-	metab_4932	C19H34NO5P	2.7593	422.189	6.63958
neg_2502	Lucidenic acid D1	metab_4933	C27H34O7	3.7565	505.197	-5.84871
neg_2503	Artenolide	metab_4934	C30H40O8	3.7565	573.269	-3.60506
neg_2510	N-Docosahexaenoyl Histidine	metab_4939	C28H39N3O3	3.7678	500.273	9.18832
neg_2511	(2R,3R)-3-[[(2S)-1-[4-(Diaminomethylideneamino)butylamino]-4-methyl-1-oxopentan-2-yl]carbamoyl]oxirane-2-carboxylic acid	metab_4940	C15H27N5O5	3.7678	713.395	0.285371
neg_2513	Z-Vdvad-fmk	metab_4941	C32H46FN5O11	3.7756	676.295	-6.74539
neg_2517	Histidylglycine	metab_4943	C8H12N4O3	3.7884	635.269	4.69969
neg_253	PC(2:0/PGE2)	metab_4951	C30H52NO11P	2.7818	614.315	8.03363
neg_2532	24,24-Dfhv	metab_4953	C27H42F2O2	3.8203	473.262	-5.33298
neg_2534	3-Hydroxydodec-7-enedioylcarnitine	metab_4955	C19H33NO7	3.8243	422.194	-3.57229
neg_2537	Isepamicine	metab_4956	C22H43N5O12	3.8243	606.242	4.34048
neg_2545	Tetra-methoxypropane	metab_4962	C7H16O4	3.8385	387.225	4.30175
neg_2548	Balanitesin	metab_4964	C60H98O29	3.8453	640.302	-1.41831
neg_2553	Glu-val-phe	metab_4968	C19H27N3O6	3.8718	392.183	0.393344
neg_2556	Equilenin	metab_4969	C18H18O2	3.8763	591.279	6.4723
neg_2565	Taurochenodesoxycholic acid	metab_4975	C26H45NO6S	3.9032	498.293	7.80636
neg_2566	MG(LTE4/0:0/0:0)	metab_4976	C26H43NO7S	3.9032	558.278	7.63079
neg_2568	8-Aminohexylamino cAMP	metab_4977	C16H26N7O6P	3.9106	442.162	3.0775
neg_2571	Fluoromisonidazole	metab_4979	C6H8FN3O3	3.9155	566.156	-2.20328
neg_2574	BUTHIDAZOLE	metab_4980	C10H16N4O2S	3.9219	511.187	-9.3454
neg_2575	LysoPE(24:6(6Z,9Z,12Z,15Z,18Z,21Z)/0:0)	metab_4981	C29H48NO7P	3.9219	588.288	3.11994
neg_2579	2-Methylindoline	metab_4983	C9H11N	3.9288	132.081	-6.44425
neg_2580	Nicotyrine	metab_4985	C10H10N2	3.9288	203.082	-2.57775
neg_2583	Epothilone B	metab_4986	C27H41NO6S	3.9347	506.262	7.56287
neg_2585	(2S)-2-Amino-3-[4-[(2S)-2-amino-3-(1H-indol-3-yl)propanoyl]oxyphenyl]propanoic acid	metab_4987	C20H21N3O4	3.9396	366.147	1.99478
neg_2595	Apramycin	metab_4993	C21H41N5O11	3.9618	560.257	4.29353
neg_2602	Dodec-8-enedioylcarnitine	metab_5000	C19H33NO6	3.9775	408.178	-4.84679
neg_2604	LysoPE(0:0/22:6(4Z,7Z,10Z,13Z,16Z,19Z))	metab_5001	C27H44NO7P	3.9775	546.258	-4.97082
neg_2605	Lotaustralin	metab_5002	C11H19NO6	3.9775	581.258	3.50786
neg_2614	Acetophenazine	metab_5008	C23H29N3O2S	3.9985	392.183	6.32494
neg_2615	PS(14:0/14:1(9Z))	metab_5009	C34H64NO10P	4.0034	714.379	5.85249
neg_2621	Fasoracetam	metab_5011	C10H16N2O2	4.0162	241.119	-0.909178
neg_2629	3-(N-Maleimidopropionyl)biocytin	metab_5016	C23H33N5O7S	4.0309	568.205	-6.43072
neg_2630	17-AAG	metab_5018	C31H43N3O8	4.0364	606.277	-5.01908
neg_2632	Isoleucyl-Phenylalanine	metab_5019	C15H22N2O3	4.0442	277.156	-0.309087
neg_2633	Leu-leu-tyr	metab_5020	C21H33N3O5	4.0442	406.235	0.0830521
neg_2640	2,5-Dimethylbenzenesulfonic acid	metab_5023	C8H10O3S	4.0801	185.027	-3.01075
neg_2645	Linalool oxide D 3-[apiosyl-(1->6)-glucoside]	metab_5024	C21H36O11	4.088	509.226	4.54187
neg_2646	(3a,5b)-24-oxo-24-[(2-sulfoethyl)amino]cholan-3-yl-b-D-Glucopyranosiduronic acid	metab_5025	C32H53NO11S	4.088	658.321	-9.13782
neg_2647	Ile-Val-Val	metab_5026	C16H31N3O4	4.0944	328.224	0.0683829
neg_2650	Nalbuphine	metab_5029	C21H27NO4	4.1007	378.167	-4.44074
neg_2651	Leukotriene C5	metab_5030	C30H45N3O9S	4.1007	604.266	-6.01479
neg_2661	16-Ketoestradiol	metab_5037	C18H22O3	4.1282	571.31	5.62135
neg_2663	Isoleucyl-Tryptophan	metab_5038	C17H23N3O3	4.1341	316.167	-0.178557
neg_2664	N-Acetylleucine	metab_5039	C8H15NO3	4.1391	172.097	-3.62305
neg_2675	Acetamidopropanal	metab_5043	C5H9NO2	4.1711	344.183	0.0413334
neg_2689	Selpercatinib	metab_5049	C29H31N7O3	4.2055	506.226	-8.82268
neg_2693	Abbott-195773	metab_5053	C42H59N3O10	4.2119	810.419	1.28379
neg_2697	1-Hydroxymethylnaphthalene	metab_5054	C11H10O	4.2183	473.208	-9.39457
neg_2700	Tobramycin	metab_5057	C18H37N5O9	4.2237	502.231	6.05796
neg_2717	Leucomycin	metab_5063	C35H59NO13	4.2634	682.378	-3.50498
neg_2724	LysoPE(20:2(11Z,14Z)/0:0)	metab_5068	C25H48NO7P	4.2812	526.288	-6.45374
neg_2751	Tauroursodeoxycholic acid	metab_5085	C26H45NO6S	4.378	544.299	7.67954
neg_2757	Taurochenodeoxycholate-3-sulfate	metab_5088	C26H45NO9S2	4.4143	560.236	0.935665
neg_2758	Nodulisporic acid	metab_5089	C43H53NO6	4.4143	716.33	-8.81526
neg_2771	Momordicine III	metab_5095	C36H56O10	4.4541	683.362	7.77439
neg_2779	3-Thiacytidine	metab_5099	C9H12N2O5S	4.4938	295.014	-9.66795
neg_2784	Phenylpyruvic Acid	metab_5102	C9H8O3	4.5213	163.039	-4.30512
neg_2785	N-Acetyl-D-phenylalanine	metab_5103	C11H13NO3	4.5213	206.082	-1.92035
neg_2788	DIPROTIN A	metab_5104	C17H31N3O4	4.5291	340.224	-0.19154
neg_2792	Aspartyl-Lysine	metab_5107	C10H19N3O5	4.5433	521.261	7.11328
neg_2794	(2S)-2-Cyclopentyl-2-[4-[(2,4-dimethylpyrido[2,3-b]indol-9-yl)methyl]phenyl]-N-[(1S)-2-hydroxy-1-phenylethyl]acetamide	metab_5109	C35H37N3O2	4.5571	530.283	3.37732
neg_2797	Annomuricatin A	metab_5110	C27H38N6O7	4.5639	603.279	0.524438
neg_28	L-beta-aspartyl-L-leucine	metab_5112	C10H18N2O5	2.7098	245.114	-0.526959
neg_2800	Amastatin	metab_5114	C21H38N4O8	4.5703	455.251	0.464902
neg_2801	S-Butylcysteine sulfoxide	metab_5115	C7H15NO3S	4.5777	578.229	7.45383
neg_281	O-b-D-Gal-(1->3)-O-[O-b-D-Gal-(1->4)-2-(acetylamino)-2-deoxy-b-D-Glc-(1->6)]-2-(acetylamino)-2-deoxy-D-Galactose	metab_5119	C28H48N2O21	2.9927	747.27	2.86335
neg_2813	PC(2:0/22:6(4Z,7Z,10Z,13E,15E,19Z)-OH(17))	metab_5121	C32H52NO9P	4.6105	606.315	-8.50402
neg_2814	18-hydroxyoleate	metab_5122	C18H33O3-	4.6169	342.24	-4.642
neg_2816	Ergonovine	metab_5123	C19H23N3O2	4.6169	649.357	9.35649
neg_2822	N6-(Delta2-Isopentenyl)-adenine	metab_5129	C10H13N5	4.6444	202.108	-8.88251
neg_2824	Suberic Acid	metab_5130	C8H14O4	4.6523	173.081	-3.58643
neg_2829	Rac-Sitagliptin	metab_5131	C16H15F6N5O	4.6748	452.113	-7.11739
neg_2830	4-[(2R,5R)-5-(6-Aminopurin-9-yl)-3,4-dihydroxyoxolan-2-yl]butanamide	metab_5133	C13H18N6O4	4.6748	689.279	4.52042
neg_2837	Daprodustat	metab_5138	C19H27N3O6	4.7096	392.183	0.180314
neg_2848	PE(PGJ2/14:0)	metab_5141	C39H68NO10P	4.7612	778.4	-9.62512
neg_285	L-Aspartyl-L-Phenylalanine	metab_5142	C13H16N2O5	3.0292	279.099	-0.110259
neg_2853	Cobalamin	metab_5145	C62H88CoN13O14P+	4.7764	663.269	-8.81696
neg_286	PC(20:5(7Z,9Z,11E,13E,17Z)-3OH(5,6,15)/2:0)	metab_5148	C30H50NO11P	3.0421	630.306	1.61807
neg_2870	PC(18:1(12Z)-2OH(9,10)/2:0)	metab_5152	C28H54NO10P	4.8231	632.298	0.830851
neg_2871	1,2-Dihexanoyl-sn-glycero-3-phosphoethanolamine	metab_5153	C17H34NO8P	4.829	392.183	-3.82472
neg_2872	Neryl rhamnosyl-glucoside	metab_5154	C22H38O10	4.829	507.246	2.31647
neg_2874	Streptomycin sulfate	metab_5155	C21H39N7O12	4.833	580.263	7.331
neg_2884	LysoPE(20:1(11Z)/0:0)	metab_5160	C25H50NO7P	4.8776	528.304	-6.57198
neg_2887	Dihydroergocristine	metab_5161	C35H41N5O5	4.8854	592.299	9.82907
neg_29	Glutamylleucine	metab_5168	C11H20N2O5	2.7029	259.13	-0.0556752
neg_290	Hydroxyphenyllactic acid	metab_5169	C9H10O4	3.0716	181.05	-3.20939
neg_291	Buprenorphine 3-beta-D-Glucuronide	metab_5173	C35H49NO10	3.0755	680.281	-4.75646
neg_2955	Indole-3-acetyl-glutamine	metab_5193	C15H16N3O4-	5.2496	337.086	9.83698
neg_2956	4-Carbamimidoyl-L-phenylalanine	metab_5194	C10H13N3O2	5.2496	620.294	-1.86552
neg_2970	CDP-DG(LTE4/22:5(4Z,7Z,10Z,13Z,16Z))	metab_5204	C57H88N4O18P2S	5.3045	604.255	-3.9996
neg_2987	2-Deoxystreptamine	metab_5211	C6H14N2O3	5.4031	485.298	8.25588
neg_3008	Alpha-(Dimethylaminomethyl)-2-(3-ethyl-5-methyl-4-isoxazolyl)-1H-indole-3-methanol	metab_5222	C18H23N3O2	5.4854	625.356	9.09638
neg_3010	Fungichromin	metab_5225	C35H58O12	5.5001	669.384	-2.91512
neg_3024	Ulimorelin	metab_5230	C30H39FN4O4	5.5262	519.282	8.54585
neg_3031	LysoPC(22:5(4Z,7Z,10Z,13Z,16Z)/0:0)	metab_5235	C30H52NO7P	5.5336	590.32	-4.81478
neg_3033	Janthitrem E	metab_5237	C37H49NO6	5.5336	640.3	-7.34108
neg_3038	(1S)-Hydroxy-(2S)-glutathionyl-1,2-dihydronaphthalene	metab_5238	C20H25N3O7S	5.54	450.134	0.0565836
neg_3042	Tenuifolin	metab_5243	C36H56O12	5.54	661.357	-3.47122
neg_3050	PG(22:4(7Z,10Z,13Z,16Z)/5-iso PGF2VI)	metab_5248	C46H77O13P	5.5616	905.463	4.87556
neg_3085	Sebacic Acid	metab_5274	C10H18O4	5.6399	201.113	-2.24024
neg_3102	Nitrosobenzene	metab_5286	C6H5NO	5.6766	152.035	-7.16408
neg_3152	10-Hydroxydecanoic Acid	metab_5328	C10H20O3	5.7947	187.133	-2.80452
neg_3163	Traumatic Acid	metab_5336	C12H20O4	5.8268	227.129	-1.34503
neg_3169	Dinoterb	metab_5338	C10H12N2O5	5.8357	239.067	-0.746678
neg_317	Lysyl-aspartyl-glutamyl-leucine	metab_5339	C21H37N5O9	3.3012	502.252	0.275308
neg_3181	Glycocholic acid	metab_5352	C26H43NO6	5.8823	500.278	-0.349049
neg_3184	LysoPE(0:0/16:1(9Z))	metab_5354	C21H42NO7P	5.9051	450.263	-0.0358517
neg_3200	13-Heptadecyn-1-ol	metab_5372	C17H32O	5.9873	297.243	-0.444976
neg_3205	Dodecyl Hydrogen Sulfate	metab_5376	C12H26O4S	5.9913	265.148	0.505866
neg_3207	Mulberrin	metab_5378	C25H26O6	5.9913	403.158	7.15616
neg_3210	LysoPE(18:2(9Z,12Z)/0:0)	metab_5382	C23H44NO7P	5.9913	476.278	-0.250063
neg_3211	PE(22:4/0:0)	metab_5383	C27H48NO7P	5.9913	528.309	-0.145368
neg_3212	PE(18:1(9Z)/0:0)	metab_5384	C23H46NO7P	5.9962	478.294	-0.122191
neg_3222	Sclareol	metab_5392	C20H36O2	6.0371	353.27	0.125236
neg_3224	2-Hydroxyoctadecanoic acid	metab_5394	C18H36O3	6.0419	299.259	-0.265132
neg_3236	(1R,2S,3S,4R)-p-Menthane-2,3-diol	metab_5403	C10H20O2	6.0659	209.094	-3.35871
neg_3246	6-Hydroxyhexadecanoylcarnitine	metab_5410	C23H45NO5	6.1287	450.299	-0.542919
neg_3249	PE(18:0/0:0)	metab_5413	C23H48NO7P	6.1376	480.31	0.0252867
neg_3256	LysoPE(P-18:0/0:0)	metab_5421	C23H48NO6P	6.202	464.314	-0.320964
neg_3257	Heptafluorobutyric acid	metab_5422	C4HF7O2	6.2247	426.968	4.70933
neg_3279	PE-NMe(22:2(13Z,16Z)/14:0)	metab_5444	C42H80NO8P	6.4781	802.56	-0.53576
neg_3283	PE(18:1(9Z)/16:1(9Z))	metab_5449	C39H74NO8P	6.5476	714.508	-0.108362
neg_33	Glu-Phe	metab_5463	C14H18N2O5	3.0421	293.114	0.329717
neg_3309	Dodecylbenzenesulfonic Acid	metab_5470	C18H30O3S	7.0235	325.184	-0.318114
neg_3347	2-Tiglylcarnitine	metab_5502	C12H21NO4	7.0675	485.282	-9.28206
neg_3359	Mdo-npa	metab_5507	C20H21NO2	7.083	288.14	1.75455
neg_339	Aspartyl-Tryptophan	metab_5532	C15H17N3O5	3.504	318.11	-0.136045
neg_343	Copanlisib	metab_5572	C23H28N8O4	3.5448	479.214	-3.41231
neg_3444	1-(4-Fluorophenyl)-3H-[1,3]thiazolo[3,4-a]benzimidazole	metab_5585	C15H11FN2S	7.1368	89.0136	-0.317236
neg_345	4-Hydroxy-5-(3',4'-dihydroxyphenyl)-valeric acid-O-methyl-O-glucuronide	metab_5590	C18H26O12	3.5816	433.136	2.97802
neg_36	Uridine	metab_5682	C9H12N2O6	1.6156	243.062	-0.635594
neg_3612	6-Hydroxyhexanoic Acid	metab_5691	C6H12O3	7.7556	131.07	-6.57697
neg_367	Musabalbisiane B	metab_5730	C23H30O12	3.8718	497.171	9.68409
neg_380	Rivenprost	metab_5818	C24H34O6S	4.058	449.204	8.81593
neg_387	Olopatadine n-oxide	metab_5872	C21H23NO4	4.1282	765.343	5.10679
neg_39	Oxidized glutathione	metab_5901	C20H32N6O12S2	1.7658	611.145	0.0870583
neg_3969	LysoPI(20:4(5Z,8Z,11Z,14Z)/0:0)	metab_5966	C29H49O12P	7.0995	619.289	-0.071567
neg_400	Ethylmorphine	metab_5993	C19H23NO3	3.6082	685.354	6.94403
neg_4063	4-(undecan-5-yl)benzene-1-Sulfonic Acid	metab_6044	C17H28O3S	6.9141	311.169	-0.0124464
neg_4079	PE(16:0/16:1(9Z))	metab_6060	C37H72NO8P	6.5744	688.492	-0.187019
neg_408	Leu Ile Glu Glu	metab_6061	C22H38N4O9	4.5355	501.257	0.898035
neg_4080	PE(20:4(5Z,8Z,11Z,14Z)/P-16:0)	metab_6062	C41H74NO7P	6.5516	722.513	-0.0672562
neg_4088	PE(18:2(9Z,12Z)/P-16:0)	metab_6068	C39H74NO7P	6.4449	720.497	2.74047
neg_409	Steviobioside	metab_6070	C32H50O13	4.508	641.315	-3.90149
neg_4099	1-Linoleoyl-sn-Glycero-3-Phosphocholine	metab_6079	C26H50NO7P	6.3398	564.331	-0.293108
neg_41	Cobicistat	metab_6080	C40H53N7O5S2	3.6864	774.352	6.06407
neg_410	PGP(PGD1/22:5(4Z,7Z,10Z,13Z,16Z))	metab_6081	C48H80O16P2	4.508	486.239	1.26525
neg_4129	LysoPE(P-18:1(9Z)/0:0)	metab_6111	C23H46NO6P	6.0583	462.299	0.084537
neg_4130	Palmitoylcarnitine	metab_6112	C23H45NO4	6.0583	436.283	-0.681276
neg_414	Cincassiol B	metab_6120	C20H32O8	4.6297	445.209	3.76497
neg_4142	Melleolide	metab_6123	C23H28O6	6.0464	381.174	7.60997
neg_416	Indole-3-acetaldehyde	metab_6137	C10H9NO	4.6959	204.066	-2.77048
neg_4160	PE(17:1/0:0)	metab_6138	C22H44NO7P	5.9913	464.278	-0.375869
neg_4167	Terephthalic Acid	metab_6145	C8H6O4	5.9913	165.019	-4.33456
neg_4173	Pentadecanal	metab_6150	C15H30O	5.9873	271.228	0.0569547
neg_4192	PE(22:5/0:0)	metab_6169	C27H46NO7P	5.9002	526.294	-0.334406
neg_4197	PE(22:6/0:0)	metab_6173	C27H44NO7P	5.8663	524.278	-0.603358
neg_4205	LysoPE(20:5(5Z,8Z,11Z,14Z,17Z)/0:0)	metab_6182	C25H42NO7P	5.8436	498.263	0.0988059
neg_422	CDP-DG(a-13:0/i-12:0)	metab_6196	C37H67N3O15P2	4.7907	854.406	9.68145
neg_4230	13(S)-HpODE	metab_6208	C18H32O4	5.7879	311.223	0.15349
neg_4234	Embelin	metab_6211	C17H26O4	5.7839	293.176	0.192137
neg_4252	1,11-Undecanedicarboxylic acid	metab_6224	C13H24O4	5.7618	243.16	-0.582314
neg_4256	9,10,13-TriHOME	metab_6227	C18H34O5	5.754	329.233	-0.0452108
neg_4257	Palmitic Acid	metab_6228	C16H32O2	5.754	255.233	-0.351915
neg_428	Safficinolide	metab_6247	C20H24O5	4.9389	687.314	-4.42299
neg_429	Methyl 2-(3-(((3-(6-amino-2-butoxy-8-oxo-7,8-dihydro-9H-purin-9-yl)propyl)(3-morpholinopropyl)amino)methyl)phenyl)acetate	metab_6254	C29H43N7O5	4.9507	604.3	-4.14606
neg_430	Atrolactic acid	metab_6264	C9H10O3	4.4938	165.055	-4.19797
neg_4311	Sulindac	metab_6272	C20H17FO3S	5.6531	401.088	3.58855
neg_4328	Tryptophyl-Proline	metab_6286	C16H19N3O3	5.605	300.135	-0.239295
neg_4333	Didox	metab_6289	C7H7NO4	5.5942	168.03	-3.92566
neg_4339	Janthitrem G	metab_6293	C39H51NO6	5.5828	666.315	-8.69615
neg_4346	Bpd-MA	metab_6299	C42H44N4O8	5.5743	777.314	0.0664837
neg_4347	Glycochenodeoxycholic acid 3-glucuronide	metab_6300	C32H51NO11	5.5743	624.34	2.00899
neg_4358	Lisinopril-tryptophan	metab_6310	C27H34N4O5	5.5469	539.251	-0.101858
neg_4362	(1R*,2R*,4R*,8S*)-p-Menthane-1,2,8,9-tetrol 9-glucoside	metab_6314	C16H30O9	5.54	731.366	-6.00941
neg_4369	Amikacin	metab_6317	C22H43N5O13	5.5336	584.273	-9.65594
neg_4370	Lucidenic acid G	metab_6318	C27H40O7	5.5336	521.277	2.7507
neg_4371	(14alpha,17beta,20S,22R)-14,20-Epoxy-17-hydroxy-1-oxowitha-3,5,24-trienolide	metab_6319	C28H36O5	5.5336	487.223	-5.95125
neg_4396	PC(20:3(8Z,11Z,14Z)-2OH(5,6)/2:0)	metab_6332	C30H54NO10P	5.4854	600.325	-8.85798
neg_4404	Ile-Ile-Ile-Pro	metab_6337	C23H42N4O5	5.4698	453.308	-0.0159864
neg_4416	Dodecyl-beta-D-maltoside	metab_6345	C24H46O11	5.4109	491.287	2.45678
neg_444	Avenestergenin A1	metab_6360	C38H55NO7	3.3738	672.365	-3.13862
neg_4441	20-Carboxyleukotriene B4	metab_6361	C20H30O6	5.2619	731.399	-3.40255
neg_4454	Cortistatin A	metab_6370	C30H36N2O3	5.1883	471.265	-1.18031
neg_4469	Nopalinic acid	metab_6378	C10H18N2O6	5.0999	523.223	-5.22119
neg_4481	LysoPS(18:1(9Z)/0:0)	metab_6384	C24H46NO9P	5.0125	560.236	-6.8786
neg_449	Phe Asp Glu Phe Leu	metab_6387	C33H43N5O10	5.5223	668.294	0.778571
neg_4490	Carteolol	metab_6388	C16H24N2O3	4.9723	629.352	-6.96385
neg_452	Elaterinide	metab_6400	C38H54O13	5.54	717.347	-3.25059
neg_4533	Leukotriene E3	metab_6408	C23H39NO5S	4.8231	486.257	8.67028
neg_4537	CDP-DG(22:5(7Z,10Z,13Z,16Z,19Z)/LTE4)	metab_6410	C57H88N4O18P2S	4.8177	604.255	-3.68349
neg_4547	Phaseollinisoflavan	metab_6415	C20H20O4	4.7961	647.268	5.05236
neg_4548	1-[Fluoro(methoxy)phosphoryl]oxyicosa-5,8,11,14-tetraene	metab_6416	C21H36FO3P	4.7961	421.209	3.22433
neg_4552	Digoxigenin bisdigitoxoside	metab_6418	C35H54O11	4.7828	687.314	-1.19254
neg_4565	Eplivanserin	metab_6424	C19H21FN2O2	4.7352	701.319	4.56264
neg_4578	Prolyl-Tyrosine	metab_6432	C14H18N2O4	4.689	555.246	0.167378
neg_4579	Canesceol	metab_6433	C29H44O11	4.689	589.263	-0.251616
neg_4583	(2R,3R,4R,5R)-2-Amino-4,5,6-trihydroxy-3-[(2R)-1-oxopropan-2-yl]oxyhexanal	metab_6435	C9H17NO6	4.6817	272.054	-0.425309
neg_4584	Galactosylhydroxylysine	metab_6436	C12H24N2O8	4.668	707.326	8.86849
neg_4588	Puromycin aminonucleoside	metab_6440	C12H18N6O3	4.6601	647.306	6.39047
neg_4590	Withanolide B	metab_6442	C28H38O5	4.6523	489.239	-5.81749
neg_4600	17-beta-Estradiol glucuronide	metab_6447	C24H32O8	4.6297	493.206	-4.98187
neg_4602	4'-Hydroxycilostazol, trans-	metab_6448	C20H27N5O3	4.6297	430.209	-0.327742
neg_4605	1-Nonadecanoyl-glycero-3-phosphoserine	metab_6449	C25H50NO9P	4.6169	574.292	-0.0552693
neg_4606	Leukotriene D5	metab_6450	C25H38N2O6S	4.6169	475.223	-8.37958
neg_461	Ichangic acid 17-beta-D-glucopyranoside	metab_6451	C32H44O15	3.3091	667.258	-3.57952
neg_4617	Macrocarpal C	metab_6453	C28H38O5	4.5855	489.239	-5.94145
neg_4620	PS(15:0/PGF1alpha)	metab_6455	C41H76NO13P	4.5777	866.5	-4.94686
neg_4626	Acetylsoyasaponin A3	metab_6457	C60H92O27	4.5639	621.282	-3.91704
neg_4633	Prolyl-Valine	metab_6463	C10H18N2O3	4.5355	427.256	-0.399728
neg_4640	1,1-Dimethylbiguanide	metab_6467	C4H11N5	4.5213	164.071	1.2966
neg_4642	Ecdysterone	metab_6469	C27H44O7	4.5159	525.304	-5.55291
neg_4648	LysoPE(0:0/20:2(11Z,14Z))	metab_6473	C25H48NO7P	4.5017	526.288	-5.97005
neg_4660	6-Hydroxypseudooxynicotine	metab_6484	C10H14N2O2	4.4678	447.228	8.61804
neg_4668	5-Fluoromethylornithine	metab_6489	C6H13FN2O2	4.4477	373.188	-6.94853
neg_4672	PG(22:6(5Z,8E,10Z,13Z,15E,19Z)-2OH(7S, 17S)/i-14:0)	metab_6492	C42H71O12P	4.4359	835.421	5.26362
neg_4676	Nivacortol	metab_6494	C28H31FN2O	4.429	429.235	1.403
neg_4677	4,17-Dimethyltrilostane	metab_6495	C22H31NO3	4.429	378.203	-4.61509
neg_4680	Glu-Ile-Leu-Asp-Val	metab_6498	C26H45N5O10	4.4221	586.309	0.0907615
neg_4684	Estriol-16-Glucuronide	metab_6500	C24H32O9	4.4005	463.201	8.43432
neg_4686	Penitrem A	metab_6501	C37H44ClNO6	4.3927	668.258	4.1882
neg_4687	LysoPA(19:0/0:0)	metab_6502	C22H45O7P	4.3927	489.239	-0.507583
neg_4710	Acetyl-DL-Leucine	metab_6519	C8H15NO3	4.3366	172.097	-3.71252
neg_4715	Leucyl-Tryptophan	metab_6523	C17H23N3O3	4.3146	316.167	-0.423796
neg_4719	Triterpenoid	metab_6524	C30H48O7S	4.2969	589.266	9.74193
neg_4726	1,1,3,3-Tetramethoxypropane	metab_6529	C7H16O4	4.289	387.225	4.20239
neg_4732	Fluvastatin	metab_6533	C24H26FNO4	4.2733	392.165	-3.99689
neg_4736	Hydroxychloroquine	metab_6537	C18H26ClN3O	4.2634	729.368	1.28459
neg_4742	10-Deacetylbaccatin III	metab_6539	C29H36O10	4.2419	589.227	-4.65027
neg_4760	Pectenotoxin 2	metab_6550	C47H70O14	4.1858	839.463	5.55456
neg_4762	DG(8:0/PGE1/0:0)	metab_6552	C31H54O8	4.1858	599.378	-4.579
neg_4764	Petromyzonol sulfate	metab_6554	C24H42O7S	4.1858	455.251	8.42988
neg_4770	N-(1-Carboxy-3-carboxanilidopropyl)alanylproline	metab_6557	C19H25N3O6	4.1711	390.171	8.82126
neg_4780	5-Hydroxy-6-methoxyindole glucuronide	metab_6559	C15H17NO8	4.1534	384.091	-9.04372
neg_4781	Allyl cysteine	metab_6560	C6H11NO2S	4.1534	321.095	-0.131177
neg_4783	PC(DiMe(11,5)/22:6(5Z,8E,10Z,13Z,15E,19Z)-2OH(7S, 17S))	metab_6561	C52H86NO11P	4.1421	966.563	-0.205635
neg_4784	Leu Glu Phe Glu	metab_6562	C25H36N4O9	4.1421	535.241	-0.178366
neg_4787	Suloctidil	metab_6563	C20H35NOS	4.1391	372.214	1.92626
neg_4793	Val Leu Ser Pro Ala	metab_6568	C22H39N5O7	4.1219	484.278	-0.0352295
neg_48	Nalfurafine	metab_6571	C28H32N2O5	4.2733	475.223	-1.6025
neg_4806	PGP(i-13:0/a-13:0)	metab_6576	C32H64O13P2	4.0801	699.369	6.1727
neg_4809	(+/-)-Methyl 5-acetoxyhexanoate	metab_6577	C9H16O4	4.0801	421.21	4.2341
neg_4823	Penitrem D	metab_6582	C37H45NO4	4.024	602.306	3.29447
neg_4825	L-beta-aspartyl-L-threonine	metab_6583	C8H14N2O6	4.024	467.161	-5.10237
neg_4830	Plazomicin	metab_6585	C25H48N6O10	4.0162	613.32	4.06447
neg_4831	Allyl-isopropyl-acetylharnstoff	metab_6586	C9H16N2O2	4.0162	427.256	-0.397913
neg_4841	9-Oxodecanoylcarnitine	metab_6594	C17H31NO5	3.9985	364.188	-5.21755
neg_4843	Quinapril	metab_6595	C25H30N2O5	3.9931	437.204	-9.45194
neg_4846	Sagopilone	metab_6596	C30H41NO6S	3.9853	564.235	-9.98752
neg_4854	4-[(S)-((2R,5S)-4-Allyl-2,5-dimethyl-piperazin-1-yl)-(3-methoxy-phenyl)-methyl]-N,N-diethyl-benzamide	metab_6600	C28H39N3O2	3.9697	484.278	8.99396
neg_4861	Trilostane	metab_6605	C20H27NO3	3.9569	350.172	-4.92833
neg_4863	Perilloside A	metab_6607	C16H26O6	3.9514	627.336	-4.15228
neg_4864	Corchoroside A	metab_6608	C29H42O9	3.9514	579.279	-4.72711
neg_4874	Protease-Activated Receptor-4	metab_6613	C33H46N8O7	3.9288	711.35	4.57896
neg_4878	Valorphin	metab_6616	C44H60N8O12	3.9219	873.422	7.41377
neg_4880	PE(DiMe(9,3)/PGJ2)	metab_6618	C43H70NO11P	3.9219	828.448	5.66402
neg_4887	Tryptophyl-Lysine	metab_6622	C17H24N4O3	3.9219	377.183	-0.243938
neg_4895	3-Methoxy-4-[2-(4-methylpiperazin-1-yl)ethoxy]benzaldehyde	metab_6628	C15H22N2O3	3.9032	555.315	-7.48833
neg_4906	Erythromycin	metab_6636	C37H67NO13	3.865	770.406	-5.55192
neg_4908	Hippuryl-histidyl-leucine	metab_6637	C21H27N5O5	3.865	474.2	0.219097
neg_4910	(R)-Heraclenol	metab_6639	C16H16O6	3.8581	653.189	1.88153
neg_4911	Norgalanthamine	metab_6640	C16H19NO3	3.8512	605.292	9.36577
neg_4912	Pinometostat	metab_6641	C30H42N8O3	3.8512	583.31	-5.34501
neg_4913	1-Octen-3-yl primeveroside	metab_6642	C19H34O10	3.8512	467.214	2.12281
neg_4928	Tautomycin	metab_6650	C41H66O13	3.8085	803.395	-4.8703
neg_4932	Valylhydroxyproline	metab_6653	C10H18N2O4	3.8085	459.246	0.0688304
neg_4937	LysoPA(16:0/0:0)	metab_6657	C19H39O7P	3.7962	447.192	-0.764465
neg_4945	Sarecycline	metab_6661	C24H29N3O8	3.7756	522.166	3.1426
neg_4949	Acuminoside	metab_6663	C21H36O10	3.7678	493.23	3.16472
neg_4952	Oleandomycin	metab_6665	C35H61NO12	3.7628	686.41	-3.63818
neg_4956	BATRACHOTOXIN	metab_6667	C31H42N2O6	3.7565	575.248	-9.01671
neg_4959	Ergosine	metab_6668	C30H37N5O5	3.7511	568.253	-2.80827
neg_4961	Dihydrocytochalasin B	metab_6670	C29H39NO5	3.7511	518.229	-5.491
neg_4969	Pentanoic acid, 5-(dipentylamino)-5-oxo-4-((3-quinolinylcarbonyl)amino)-, (R)-	metab_6673	C25H35N3O4	3.7305	486.257	-8.79749
neg_4973	Asn-Arg-Ala-Ile	metab_6676	C19H36N8O6	3.7241	509.225	1.93804
neg_4974	Phenylalanylmethionine	metab_6677	C14H20N2O3S	3.7241	341.118	0.00110407
neg_4979	Mupirocin	metab_6678	C26H44O9	3.7172	545.294	-5.45742
neg_4981	Valyltryptophan	metab_6680	C16H21N3O3	3.7172	302.151	-0.0114146
neg_4983	Cis-and trans-Ethyl 2,4-dimethyl-1,3-dioxolane-2-acetate	metab_6681	C9H16O4	3.7098	421.209	3.64124
neg_4987	Argatroban	metab_6684	C23H36N6O5S	3.6942	507.242	5.30064
neg_4994	Annomuricatin B	metab_6689	C35H49N9O9	3.681	760.337	-3.75546
neg_4996	3-(1-Hydroxymethyl-1-propenyl)pentanedioic acid	metab_6690	C9H14O5	3.681	403.162	3.0956
neg_4999	Haloperidol decanoate	metab_6691	C31H41ClFNO3	3.6731	550.252	2.37507
neg_5004	Cinchonidine	metab_6695	C19H22N2O	3.6567	587.341	3.13206
neg_5008	Kinetensin 4-7	metab_6697	C26H37N9O6	3.6513	616.284	-1.83205
neg_5009	Glu Thr Asp Arg	metab_6698	C19H33N7O10	3.6513	518.226	8.01395
neg_5015	Threonylasparagine	metab_6703	C8H15N3O5	3.6435	465.199	8.71765
neg_5022	Leu Leu	metab_6707	C12H24N2O3	3.6357	243.171	-0.597187
neg_5033	Sisomicin sulfate	metab_6713	C19H37N5O7	3.6082	492.268	0.050906
neg_5039	4-Butyl-5-hydroxy-1,2-diphenylpyrazol-3-one	metab_6716	C19H20N2O2	3.5925	615.3	3.44308
neg_5042	Furylacryloylalanyllysine	metab_6718	C16H23N3O5	3.5925	318.149	8.28563
neg_5045	LysoPE(0:0/18:2(9Z,12Z))	metab_6719	C23H44NO7P	3.5871	498.257	-6.38722
neg_5057	Benzarone	metab_6726	C17H14O3	3.5698	591.206	6.42558
neg_5059	Benzoylaconine	metab_6728	C32H45NO10	3.5625	638.268	-9.43128
neg_5061	3-Hydroxymandelic Acid	metab_6730	C8H8O4	3.5625	149.024	-4.37327
neg_5062	Fumonisin A1	metab_6731	C36H61NO16	3.5556	800.348	1.00866
neg_5064	Z-Leu-Leu-Norvalinal	metab_6732	C25H39N3O5	3.5556	496.257	-3.54417
neg_5066	Tridec-8-enedioylcarnitine	metab_6733	C20H35NO6	3.5556	422.193	-4.5509
neg_5071	(2E)-Hept-2-enedioylcarnitine	metab_6736	C14H23NO6	3.5448	647.305	3.30319
neg_5077	Pyroglutamyl-glutamyl-proline amide	metab_6738	C15H22N4O6	3.5334	707.301	0.737341
neg_5092	Valylphenylalanine	metab_6743	C14H20N2O3	3.4908	573.289	-7.51124
neg_5094	Lexaptepid pegol	metab_6744	C18H37N2O10P	3.4908	493.194	2.12083
neg_5106	P-Acetaminobenzoic acid	metab_6753	C9H9NO3	3.4731	178.05	-3.3475
neg_5108	Cyclo(-D-Tyr-Arg-Gly-Asp-Cys(carboxymethyl)-OH) sulfoxide	metab_6754	C26H36N8O11S	3.4663	713.224	5.79115
neg_5113	Paquinimod	metab_6757	C21H22N2O3	3.4545	745.328	5.27887
neg_5114	Aziridyl benzoquinone	metab_6758	C16H22N2O6	3.4545	675.284	-5.72257
neg_5116	Deoxycholic acid 3-glucuronide	metab_6759	C30H48O10	3.4545	603.299	9.30173
neg_5117	Prodiamine	metab_6760	C13H17F3N4O4	3.4545	395.121	6.89484
neg_5118	Gabazine	metab_6761	C15H17N3O3	3.4545	332.125	0.252027
neg_5120	PE-NMe(18:3(6Z,9Z,12Z)/18:4(6Z,9Z,12Z,15Z))	metab_6763	C42H70NO8P	3.4486	784.433	0.0244604
neg_5122	2-[2-[(1R,2R)-1-(5-Tert-butyl-2-methoxyphenyl)-2-(dimethylamino)-1-hydroxypropyl]phenoxy]acetamide	metab_6764	C24H34N2O4	3.4486	459.247	-8.58471
neg_5128	Hexapeptide analogue	metab_6766	C29H46N6O12S	3.4377	737.261	2.94028
neg_5162	Soyasapogenol B 24-O-b-D-glucoside	metab_6781	C36H60O8	3.3916	641.4	-6.41161
neg_5170	4-hydroxy-2-nonenal-[Cys-Gly] conjugate	metab_6786	C14H26N2O5S	3.3807	667.306	0.737054
neg_5175	Oxyphenbutazone	metab_6787	C19H20N2O3	3.3738	647.289	1.76058
neg_5178	Propanamide, N-((1S,2S)-2-(3-cyanophenyl)-3-(4-(2-fluoroethoxy)phenyl)-1-methylpropyl)-2-methyl-2-((5-methyl-2-pyridinyl)oxy)-	metab_6788	C29H32FN3O3	3.367	470.226	1.8855
neg_5188	Tryptophyl-Gamma-glutamate	metab_6794	C16H20N4O4	3.3458	331.141	0.109263
neg_5193	11,13-Dihydrotaraxinic acid glucosyl ester	metab_6798	C21H30O9	3.3381	471.189	3.41873
neg_5200	Mirodenafil	metab_6803	C26H37N5O5S	3.3317	530.247	4.73288
neg_5201	Val-pro-pro	metab_6804	C15H25N3O4	3.3317	356.183	0.126689
neg_5205	PA(8:0/10:0)	metab_6806	C21H41O8P	3.3239	473.226	-6.67616
neg_5209	Dovitinib	metab_6807	C21H21FN6O	3.3199	427.147	3.76462
neg_5210	Asparaginyl-Tryptophan	metab_6809	C15H18N4O4	3.3199	317.126	0.145116
neg_5213	Imidaprilat	metab_6811	C18H23N3O6	3.3145	422.157	0.509925
neg_5217	ARGININOSUCCINATE	metab_6814	C10H18N4O6	3.3091	579.242	7.25438
neg_5220	2-Hydroxy-imipramine glucuronide	metab_6816	C25H32N2O7	3.3012	517.215	-8.59919
neg_5221	Isopropyl beta-D-glucoside	metab_6817	C9H18O6	3.3012	489.221	3.75911
neg_5229	Seryltryptophan	metab_6819	C14H17N3O4	3.2875	290.115	0.262925
neg_5231	Amprenavir	metab_6821	C25H35N3O6S	3.2807	504.214	-7.11669
neg_5233	Pyridoxal	metab_6823	C8H9NO3	3.2807	166.05	-3.98213
neg_5241	Taurolithocholic acid 3-sulfate	metab_6825	C26H45NO8S2	3.2683	608.257	0.736036
neg_5244	Cyclofoxy	metab_6827	C20H24FNO3	3.2683	380.146	8.47387
neg_5248	Advantame	metab_6829	C24H30N2O7	3.2534	503.2	-8.0951
neg_5254	4,7,13,16,21,24-Hexaoxa-1,10-diazabicyclo[8.8.8]hexacosane	metab_6831	C18H36N2O6	3.2465	413.204	-4.54587
neg_5257	Asp Lys Tyr Asp	metab_6833	C23H33N5O10	3.2401	538.216	0.49167
neg_5260	Hypaconitine	metab_6835	C33H45NO10	3.2342	660.299	-5.15854
neg_5282	3-Amino-3-methyl-N-[(3R)-2-oxo-1-[[4-[2-(2H-tetrazol-5-yl)phenyl]phenyl]methyl]-4,5-dihydro-3H-1-benzazepin-3-yl]butanamide	metab_6842	C29H31N7O2	3.2106	490.234	-5.00517
neg_5289	LysoPC(14:1(9Z)/0:0)	metab_6846	C22H44NO7P	3.2047	486.257	-6.42792
neg_5294	(E)-4-(4-(4-(2-Cyanovinyl)-2,6-dimethylphenylamino)pyrimidin-2-ylamino)benzonitrile	metab_6849	C22H18N6	3.1905	731.311	0.028286
neg_5302	Fluphenazine enanthate	metab_6854	C29H38F3N3O2S	3.1851	530.247	1.463
neg_5311	1-Methyl-2-nitro-3-((tetrahydrofuran-3-yl)methyl)guanidine	metab_6860	C7H14N4O3	3.1757	605.315	4.57108
neg_5313	Flumioxazin	metab_6861	C19H15FN2O4	3.1757	399.1	-0.711158
neg_5314	Deoxypyridinoline	metab_6862	C18H28N4O7	3.1702	433.174	8.07648
neg_5316	PA(20:5(5Z,8Z,11Z,14Z,17Z)/18:4(6Z,9Z,12Z,15Z))	metab_6863	C41H63O8P	3.1633	713.421	2.85286
neg_5327	Ritalinic acid	metab_6868	C13H17NO2	3.1457	656.364	-9.69348
neg_5338	Hordatine A	metab_6873	C28H38N8O5	3.1362	587.268	-4.90753
neg_5340	Adarotene	metab_6876	C25H26O3	3.1362	409.158	0.819732
neg_5345	Latrunculin a	metab_6880	C22H31NO5S	3.1298	466.194	9.23301
neg_5349	Lisinopril	metab_6882	C21H31N3O5	3.1235	450.221	-9.30032
neg_5353	Prolylphenylalanine	metab_6884	C14H18N2O3	3.1166	261.124	-0.0762818
neg_5367	2-[(E)-2-(3-Nitrophenyl)vinyl]quinoline	metab_6893	C17H12N2O2	3.1086	297.066	6.21079
neg_5368	Valylisoleucine	metab_6894	C11H22N2O3	3.1086	229.156	-1.10435
neg_5370	PA(LTE4/8:0)	metab_6897	C34H58NO11PS	3.1037	764.348	3.76773
neg_5372	1-Hydroxy-2,2,5,5-tetramethyl-2,5-dihydro-1h-pyrrole-3-carboxamide	metab_6898	C9H16N2O2	3.1037	413.24	-0.197786
neg_5374	Racemates	metab_6900	C34H46N8O9S	3.1002	723.296	3.85642
neg_5375	Agavoside A	metab_6901	C33H52O9	3.1002	613.332	-7.17898
neg_5382	Convalloside	metab_6905	C35H52O15	3.0834	747.305	7.31123
neg_5386	{1-[2-(4-Carbamimidoyl-benzoylamino)-propionyl]-piperidin-4-yloxy}-acetic acid	metab_6907	C18H24N4O5	3.0834	421.173	0.292129
neg_5395	Glycyl-prolyl-glutamic acid	metab_6916	C12H19N3O6	3.0755	282.11	0.101077
neg_5399	Glutaminylleucine	metab_6918	C11H21N3O4	3.0716	258.146	0.03426
neg_5400	N-Acetyl-DL-Methionine	metab_6921	C7H13NO3S	3.0716	190.054	-2.64732
neg_5404	Dodec-6-enedioylcarnitine	metab_6923	C19H33NO6	3.0671	408.177	-5.27969
neg_5414	CDP-DG(i-12:0/a-13:0)	metab_6931	C37H67N3O15P2	3.0529	836.38	-7.99756
neg_5416	Filipin II	metab_6932	C35H58O10	3.0529	675.351	-1.26558
neg_5425	5,6-epoxy,18R-HEPE	metab_6941	C20H28O4	3.046	709.389	-9.70888
neg_5435	16, 17-dihydro-16alpha, 17-dihydroxy GA9	metab_6949	C19H25O6-	3.0366	394.162	-4.255
neg_5438	LysoPC(14:0/0:0)	metab_6951	C22H46NO7P	3.0332	504.249	-0.725109
neg_5439	Ile Glu Leu Lys	metab_6952	C23H43N5O7	3.0332	500.309	0.447612
neg_5440	Prolyl-Threonine	metab_6954	C9H16N2O4	3.0332	431.215	-0.290955
neg_5470	Biotripyrrin-b	metab_6972	C25H27N3O6	3.005	464.179	-8.84249
neg_5480	Alpha-Tetrasaccharide	metab_6982	C26H45NO20	2.9927	736.247	-7.02548
neg_5487	Tert-butyl (2-{7-[(2S)-3-(4-cyanophenoxy)-2-hydroxypropyl]-9-oxa-3,7-diazabicyclo[3.3.1]non-3-yl}ethyl)carbamate	metab_6986	C23H34N4O5	2.9892	491.247	-8.36903
neg_5492	Ergovaline	metab_6992	C29H35N5O5	2.9838	532.255	-2.66316
neg_5495	Dodec-2-enedioylcarnitine	metab_6995	C19H33NO6	2.9838	408.177	-5.27188
neg_5496	Cynaratriol	metab_6996	C15H22O5	2.9838	319.097	5.70435
neg_5502	Eltoprazine	metab_7003	C12H16N2O2	2.9788	265.119	0.134262
neg_5505	Leucodopachrome	metab_7005	C9H9NO4	2.9749	240.051	-0.815883
neg_5510	8'-hydroxyabscisate	metab_7008	C15H19O5-	2.968	603.245	0.772597
neg_5512	3,3'-Dimethoxybenzidine	metab_7010	C14H16N2O2	2.968	533.24	-1.08148
neg_5525	Moexipril	metab_7020	C27H34N2O7	2.9562	479.215	-8.4793
neg_5528	Ala-phe	metab_7023	C12H16N2O3	2.9562	235.109	-0.925417
neg_5532	20,26-Dihydroxyecdysone	metab_7025	C27H44O8	2.9508	477.283	-5.47266
neg_5539	Lyciumoside III	metab_7030	C32H56O13	2.9449	629.351	-4.6739
neg_5540	(2S)-2-Amino-6-[(3-formylpiperidin-1-yl)amino]hexanoic acid	metab_7032	C12H23N3O3	2.9449	559.346	0.0596484
neg_5547	Isoleucyl-Tyrosine	metab_7038	C15H22N2O4	2.9449	293.151	0.366901
neg_5548	Isoleucyl-Methionine	metab_7039	C11H22N2O3S	2.9449	261.128	0.0403067
neg_5554	2-Hydroxypentanoic Acid	metab_7044	C5H10O3	2.9394	117.055	-7.76601
neg_5556	Aconine	metab_7045	C25H41NO9	2.9325	498.269	-3.5808
neg_5571	O-Desmethyl-lacosamide	metab_7055	C12H16N2O3	2.911	707.337	-5.23179
neg_5572	Tyr Ala Thr Asp	metab_7056	C20H28N4O9	2.911	467.178	-0.323285
neg_5574	2,6-Dichloro-4-nitrophenol	metab_7057	C6H3Cl2NO3	2.911	243.899	7.74932
neg_5576	Nivalenol	metab_7059	C15H20O7	2.9031	623.232	-4.41341
neg_5578	7-Acetylintermedine	metab_7060	C17H27NO6	2.9031	376.153	-1.39037
neg_5581	Opiorphin	metab_7062	C29H48N12O8	2.8963	727.343	1.88978
neg_5584	PA(LTE4/2:0)	metab_7063	C28H46NO11PS	2.8889	680.254	3.8649
neg_5586	Threonylproline	metab_7065	C9H16N2O4	2.8889	431.215	-0.268881
neg_5588	5'-Hydroxycarvedilol	metab_7067	C24H26N2O5	2.8854	421.173	-9.10123
neg_5593	Leukotriene-D4	metab_7070	C25H39N2O6S-	2.8815	516.231	7.04547
neg_5594	Glycylglycylglycylglycine	metab_7071	C8H14N4O5	2.8815	491.182	-7.52995
neg_5607	Asparaginyl-Phenylalanine	metab_7078	C13H17N3O4	2.8618	278.115	0.0256799
neg_5608	N-Formyl-L-Methionine	metab_7079	C6H11NO3S	2.8618	176.038	-3.19642
neg_5610	PC(PGF1alpha/2:0)	metab_7082	C30H56NO11P	2.8554	674.31	3.69265
neg_5615	9-[4-[(2S,3R,4R,5S)-3,4-Dihydroxy-5-[[(2S,3S)-3-[(2S,3S)-3-hydroxybutan-2-yl]-2-oxiranyl]methyl]-2-oxanyl]-3-methyl-1-oxobut-2-enoxy]nonanoic acid	metab_7085	C26H44O9	2.8554	521.273	-0.37466
neg_5616	Versetamide	metab_7086	C20H37N5O10	2.8554	488.236	0.363067
neg_5617	Biriperone	metab_7087	C24H26FN3O	2.8554	436.205	1.89144
neg_5624	Furanodienone	metab_7093	C15H18O2	2.8476	251.104	-7.38035
neg_5634	4'-Hydroxy-5,7-dimethoxyflavan	metab_7098	C17H18O4	2.8324	617.243	5.83439
neg_5635	Quassimarin	metab_7099	C27H36O11	2.8324	535.216	-4.72663
neg_5638	Penitrem E	metab_7101	C37H45NO6	2.8251	644.326	5.75284
neg_5644	((2R,3S)-3-Amino-2-hydroxy-2-(1H-imidazol-4-ylmethyl)-5-methyl)-5-methylhexanoic Acid	metab_7104	C11H19N3O3	2.8187	481.278	0.0284041
neg_5646	Uridine, 2'-deoxy-2'-fluoro-2'-methyl-, (2'R)-	metab_7105	C10H13FN2O5	2.8187	305.081	8.62793
neg_5647	PS(14:1(9Z)/22:6(5Z,8E,10Z,13Z,15E,19Z)-2OH(7S, 17S))	metab_7106	C42H68NO12P	2.8118	844.417	-0.457572
neg_5649	Semustine	metab_7107	C10H18ClN3O2	2.8118	539.215	-1.72623
neg_5650	Tirbanibulin	metab_7109	C26H29N3O3	2.8118	476.219	-1.21028
neg_5658	Cholylcysteine	metab_7114	C27H45NO6S	2.8078	492.283	7.69756
neg_5659	7-Hydroxymitragynine	metab_7115	C23H30N2O5	2.8078	459.21	-9.35858
neg_5660	Dodeca-8,10-dienedioylcarnitine	metab_7117	C19H31NO6	2.8078	406.162	-4.36564
neg_5661	Kinetensin 1-3	metab_7118	C15H30N6O4	2.8078	393.199	-8.6193
neg_5666	Fexofenadine	metab_7122	C32H39NO4	2.8029	500.284	7.1353
neg_5671	(R)-Pronuciferine	metab_7126	C19H21NO3	2.796	621.301	5.62443
neg_5677	NPC	metab_7129	C28H30N4O6	2.7882	563.214	-1.00204
neg_5681	Naloxegol	metab_7133	C34H53NO11	2.7818	672.341	6.32815
neg_5689	Mauritine A	metab_7136	C32H41N5O5	2.7671	610.284	6.6798
neg_5697	Repaglinide aromatic amine	metab_7139	C22H28N2O4	2.7593	429.2	-7.89175
neg_5699	Coroloside	metab_7141	C35H54O12	2.7515	703.306	-6.89686
neg_57	Pretazettine	metab_7142	C18H21NO5	1.8463	661.28	5.38468
neg_5705	4-(7-Hydroxy-6,7-dihydro-5H-cyclopenta[d]pyrimidin-4-ylamino)benzonitrile	metab_7147	C14H12N4O	2.7436	503.2	9.36041
neg_5706	Tert-Butyl 3-((3S,6S,12aS)-6-isobutyl-9-methoxy-1,4-dioxo-1,2,3,4,6,7,12,12a-octahydropyrazino[1',2':1,6]pyrido[3,4-b]indol-3-yl)propanoate	metab_7148	C26H35N3O5	2.7436	450.236	-8.84891
neg_5713	Mopidamol	metab_7153	C19H31N7O4	2.7358	456.21	-7.20976
neg_5718	PA(8:0/20:5(5Z,8Z,11Z,14Z,16E)-OH(18R))	metab_7156	C31H51O9P	2.7284	643.321	-6.94816
neg_5725	Ethyl beta-D-fructofuranoside	metab_7160	C8H16O6	2.7206	461.189	4.13432
neg_5726	Isoleucyl-Valine	metab_7161	C11H22N2O3	2.7206	229.156	-1.03382
neg_5729	N-[(2R,3R,4S,6R)-4,6-Dihydroxy-6-methyl-2-[(1R,2R)-1,2,3-trihydroxypropyl]oxan-3-yl]acetamide	metab_7162	C11H21NO7	2.7166	603.264	3.34862
neg_5744	Penitrem B	metab_7172	C37H45NO5	2.697	628.331	5.82229
neg_5745	Butirosina	metab_7173	C21H41N5O12	2.697	576.253	6.53156
neg_5746	Asp Leu Glu Asp	metab_7174	C19H30N4O11	2.697	489.184	0.44759
neg_5747	N-Acetyl-3-methylhistidine	metab_7175	C9H13N3O3	2.697	210.088	-1.75041
neg_5750	5-Hydroxydec-5-enedioylcarnitine	metab_7178	C17H29NO7	2.6901	396.141	-5.19706
neg_5754	Navoximod	metab_7180	C18H21FN2O2	2.6852	361.155	-5.59753
neg_5758	8-AHA-cAMP	metab_7183	C16H26N7O6P	2.6774	424.151	1.194
neg_5763	Maitansine	metab_7186	C34H46ClN3O10	2.6622	726.26	5.41539
neg_5766	Phe Thr Glu Lys	metab_7189	C24H37N5O8	2.6548	522.257	-0.286026
neg_5767	(3S,7E,9R)-4,7-Megastigmadiene-3,9-diol 9-[apiosyl-(1->6)-glucoside]	metab_7190	C24H40O11	2.6548	485.237	-5.17137
neg_5768	5,10-Methylene-THF	metab_7191	C20H23N7O6	2.6548	438.152	-2.53536
neg_5769	N-Didesmethyl-tamoxifen	metab_7192	C24H25NO	2.6548	378.163	0.348405
neg_5772	2-[(3,17-Dihydroxy-13-methyl-8,9,11,12,14,15,16,17-octahydro-7H-cyclopenta[a]phenanthren-6-ylidene)amino]oxyacetic acid	metab_7195	C20H25NO5	2.647	380.146	-4.42551
neg_5778	Gamma-Glutamylfelinylglycine	metab_7201	C15H27N3O7S	2.6407	374.139	0.575533
neg_5781	4-[3-[3-[Bis[4-(2-methylpropyl)phenyl]methylamino]benzoyl]indol-1-yl]butanoic acid	metab_7204	C40H44N2O3	2.6348	637.284	0.790257
neg_5783	Bursin	metab_7205	C14H25N7O3	2.6348	360.178	3.07801
neg_5784	Threonylleucine	metab_7206	C10H20N2O4	2.6348	231.135	-0.999074
neg_5796	Leuphasyl	metab_7215	C29H39N5O7	2.623	568.274	-6.72543
neg_58	Inosine	metab_7218	C10H12N4O5	1.8463	267.074	0.0993266
neg_5814	Pimaricin	metab_7226	C33H47NO13	2.5891	664.295	-3.2103
neg_5818	Indoleacetyl glutamine	metab_7228	C15H17N3O4	2.5812	348.12	0.40968
neg_5819	4-(Methylnitrosamino)-1-(3-pyridyl)-1-butanol glucuronide	metab_7229	C16H23N3O8	2.5812	366.131	-0.0744755
neg_5822	Metoprolol	metab_7232	C15H25NO3	2.5739	288.157	-5.74441
neg_5833	Aminodeoxykanamycin	metab_7238	C18H37N5O10	2.5572	504.231	5.64561
neg_5835	Lupex	metab_7239	C27H35N5O7S	2.5494	572.221	4.58068
neg_5840	Guanadrel	metab_7243	C10H19N3O2	2.5494	258.146	-0.0487267
neg_5844	Loganate	metab_7245	C16H23O10-	2.5356	749.248	-3.41529
neg_5852	5-Methyldeoxycytidine	metab_7249	C10H15N3O4	2.5283	240.099	-0.720038
neg_5870	Asparaginyl-Leucine	metab_7260	C10H19N3O4	2.4871	244.13	-0.512482
neg_5873	Hippuryl-L-lysine	metab_7261	C15H21N3O4	2.4793	659.301	-5.72577
neg_5874	N-Methyl-14-O-demethylepiporphyroxine	metab_7262	C20H21NO6	2.4793	392.114	5.29275
neg_5876	Abeado	metab_7264	C15H23N7O3	2.4793	330.167	-3.64979
neg_5877	(S)-Nerolidol 3-O-[a-L-rhamnopyranosyl-(1->2)-b-D-glucopyranoside]	metab_7265	C27H46O10	2.4725	575.305	-4.3941
neg_5878	Eflucimibe	metab_7266	C29H43NO2S	2.4725	514.299	-0.517572
neg_5879	Ribostamycin	metab_7267	C17H34N4O10	2.4725	475.205	5.4723
neg_5880	Azelaic acid	metab_7269	C9H16O4	2.4725	421.209	3.67299
neg_5883	Butyl (S)-3-hydroxybutyrate glucoside	metab_7270	C14H26O8	2.4661	643.321	4.41233
neg_5886	Isoleucyl-Threonine	metab_7273	C10H20N2O4	2.4661	231.135	-0.925592
neg_5887	Teleocidin B 2	metab_7274	C28H41N3O2	2.4583	486.293	7.56919
neg_5889	3,4-Dephostatin, Ethyl-	metab_7276	C8H10N2O3	2.4583	423.152	0.53263
neg_589	Threonylphenylalanine	metab_7277	C13H18N2O4	2.214	265.119	0.13707
neg_5898	6-Hydroxymelatonin	metab_7282	C13H16N2O3	2.4377	293.114	0.501572
neg_5902	1,6-anhydro-N-acetyl-beta-muramate	metab_7285	C11H16NO7-	2.4303	607.204	9.30449
neg_5904	PA(10:0/6 keto-PGF1alpha)	metab_7286	C33H59O12P	2.4245	713.348	5.9075
neg_5910	Geneticin	metab_7289	C20H40N4O10	2.4102	531.242	-3.67007
neg_5914	Ala Val Gln Glu	metab_7290	C18H31N5O8	2.4024	444.21	0.541779
neg_5919	Val-Met	metab_7292	C10H20N2O3S	2.3916	247.112	-0.434643
neg_5922	Ala Tyr Asn Glu	metab_7294	C21H29N5O9	2.3881	494.189	-0.0159327
neg_5932	Deca-3,5,7-trienedioylcarnitine	metab_7299	C17H25NO6	2.3744	360.141	-4.14853
neg_5936	L-Coprine	metab_7302	C8H14N2O4	2.3666	403.183	-0.0565017
neg_5943	SPLA2 inhibitor	metab_7307	C31H37NO4	2.3529	486.268	7.15882
neg_5947	[6]-Gingerdiol 4'-O-beta-D-glucopyranoside	metab_7308	C23H38O9	2.345	503.247	-5.50647
neg_5948	(1R,2S,5S,6R,9S,10S)-3,6,17,20-Tetrahydroxy-6-(2-hydroxyacetyl)-1,5-dimethylpentacyclo[11.8.0.02,10.05,9.016,21]henicosa-13,16,18,20-tetraen-15-one	metab_7309	C25H30O7	2.345	477.173	9.49961
neg_5951	Gly-pro-arg-pro	metab_7311	C18H31N7O5	2.3382	460.205	-6.9833
neg_5959	Lobucavir	metab_7314	C11H15N5O3	2.3259	575.233	0.174645
neg_596	3-Methylglutaric acid	metab_7315	C6H10O4	1.8463	145.05	-5.31616
neg_5965	10-Deacetyltaxol	metab_7317	C45H49NO13	2.3132	810.316	3.84847
neg_5968	L-Tyrosine ethyl ester	metab_7318	C11H15NO3	2.3132	417.199	-8.86602
neg_5969	3'-Ketolactose	metab_7319	C12H20O11	2.3132	385.1	4.28165
neg_5981	Spirolide B	metab_7327	C42H63NO7	2.295	730.411	2.328
neg_5983	Quinagolida	metab_7328	C20H33N3O3S	2.295	430.195	2.94817
neg_5991	6-Acetylmorphine	metab_7334	C19H21NO4	2.2872	348.123	5.40688
neg_5992	Fe(II)-nicotianamine	metab_7335	C12H21N3O6	2.2872	302.136	0.0715523
neg_5994	L-Phenylalanine	metab_7337	C9H11NO2	2.2872	164.071	-4.10557
neg_5996	Aklavin	metab_7338	C30H35NO10	2.2794	590.196	-7.91423
neg_5998	Kenposide B	metab_7339	C21H36O10	2.2794	429.211	-5.56079
neg_6004	16a-Hydroxyestrone	metab_7345	C18H22O3	2.2715	617.314	4.17899
neg_6005	Epothilone C	metab_7346	C26H39NO5S	2.2715	522.257	7.22279
neg_6012	Taltirelin	metab_7351	C17H23N7O5	2.2638	440.146	0.19896
neg_6013	Indoleacetaldehyde	metab_7352	C10H9NO	2.2638	377.15	-1.98114
neg_6015	Gln Val Asp Glu	metab_7354	C19H31N5O10	2.2579	488.2	1.37862
neg_6018	Phe-Pro-Ile	metab_7355	C20H29N3O4	2.2579	396.189	-4.42491
neg_603	Inosine 5'-Phosphate	metab_7363	C10H13N4O8P	0.6244	347.04	-0.142467
neg_6040	Acotiamide	metab_7370	C21H30N4O5S	2.2435	431.179	6.22258
neg_6046	S-(9-hydroxy-PGA1)-glutathione	metab_7373	C30H51N3O10S	2.2381	644.326	6.26451
neg_6048	Leu Glu Lys Glu	metab_7374	C22H39N5O9	2.2381	516.267	-1.82683
neg_6049	N(2)-Phe-I-Glu	metab_7375	C13H16N2O4	2.2381	309.109	0.2606
neg_6053	PS(14:1(9Z)/15:0)	metab_7378	C35H66NO10P	2.2303	726.415	4.04255
neg_6056	2-Ethyl-1-hexanol sulfate	metab_7381	C8H18O4S	2.2303	419.178	1.23338
neg_6057	Asparagine-betaxanthin	metab_7382	C13H15N3O7	2.2303	346.064	-4.647
neg_6058	L-beta-aspartyl-L-phenylalanine	metab_7383	C13H16N2O5	2.2303	279.099	-0.104281
neg_6064	Rotundifoline	metab_7385	C22H28N2O5	2.2263	445.195	-8.73532
neg_6066	5'-O-Desmethyl omeprazole	metab_7386	C16H17N3O3S	2.2263	368.046	-5.55695
neg_6068	Dmean	metab_7388	C18H17N3O	2.2195	581.269	3.76123
neg_6070	Calanolide A	metab_7391	C22H26O5	2.2195	415.173	-9.68005
neg_6078	Cyclacillin	metab_7394	C15H23N3O4S	2.214	681.274	-0.798271
neg_6084	Asp Val Ala Arg	metab_7399	C18H33N7O7	2.214	458.237	0.0984856
neg_6106	10-Hydroxy-3-methoxy-1,3,5,7-cadinatetraen-9-one	metab_7416	C16H20O3	2.1711	281.114	-6.37108
neg_6120	Blasticidin S	metab_7427	C17H26N8O5	2.1049	403.183	-3.30319
neg_6125	Cortivazol	metab_7429	C32H38N2O5	2.0762	575.28	6.28967
neg_6134	Melanostatin	metab_7437	C13H24N4O3	2.01	329.183	0.290663
neg_6142	Glycyl-L-Tyrosine	metab_7442	C11H14N2O4	1.9734	237.088	-0.879264
neg_6146	Deca-2,5,8-trienedioylcarnitine	metab_7444	C17H25NO6	1.9578	360.141	-4.42209
neg_6150	Crustecdysone	metab_7447	C27H44O7	1.9343	515.283	9.6649
neg_6151	Prolyl-Alanine	metab_7448	C8H14N2O3	1.9343	417.199	0.144629
neg_6160	Aminopterin	metab_7450	C19H20N8O5	1.9064	421.14	4.61089
neg_6168	Tyrosyl-Alanine	metab_7453	C12H16N2O4	1.8918	503.211	-6.56773
neg_6184	5-Hydroxydantrolene	metab_7461	C14H10N4O6	1.862	351.035	0.608502
neg_6188	5-(N-Hexadecanoyl)aminofluorescin	metab_7462	C36H43NO6	1.8542	630.311	6.17575
neg_6189	(1S,2R)-1-C-(indol-3-yl)glycerol 3-phosphate	metab_7463	C11H14NO6P	1.8542	619.107	-5.61215
neg_6194	LysoPE(P-16:0/0:0)	metab_7466	C21H44NO6P	1.8542	458.262	-7.70972
neg_6195	2,4-Dimethylpimelic acid	metab_7467	C9H16O4	1.8542	421.209	3.30674
neg_6197	Guanosine 3'-monophosphate	metab_7468	C10H14N5O8P	1.8542	362.051	-0.0313442
neg_6198	3'-Adenylic Acid	metab_7469	C10H14N5O7P	1.8542	346.055	-1.16469
neg_6202	Cysteinyl-Proline	metab_7472	C8H14N2O3S	1.8542	217.065	-1.38093
neg_6204	2-Keto-6-acetamidocaproate	metab_7473	C8H13NO4	1.8542	186.077	-2.84581
neg_6214	Virginiamycin m1	metab_7478	C28H35N3O7	1.8463	560.221	7.01314
neg_6226	Biotinyl-p-aminobenzoate	metab_7486	C17H21N3O4S	1.8463	384.098	-4.39711
neg_6228	Undeca-3,6,9-trienedioylcarnitine	metab_7487	C18H27NO6	1.8463	374.157	-4.49008
neg_623	Asparaginyl-Proline	metab_7488	C9H15N3O4	0.6244	274.105	0.278354
neg_6234	D-Fucitol	metab_7491	C6H14O5	1.8463	331.162	3.6307
neg_6236	Esmolol	metab_7492	C16H25NO4	1.8463	316.151	-5.70981
neg_6242	2-Amino-6-(2-hydroxypropanoyl)-2,3-dihydro-1H-pteridin-4-one	metab_7499	C9H11N5O3	1.8463	282.084	-0.113803
neg_6243	Phenylalanylasparagine	metab_7500	C13H17N3O4	1.8463	278.115	-0.172119
neg_6246	Gamma-Glu-Leu	metab_7503	C11H20N2O5	1.8463	259.13	0.212715
neg_6247	Leu-Gly-Gly	metab_7504	C10H19N3O4	1.8463	244.13	-0.445038
neg_6248	Thymidine	metab_7505	C10H14N2O5	1.8463	241.083	-0.856152
neg_6249	Valylvaline	metab_7506	C10H20N2O3	1.8463	215.14	-1.54537
neg_625	Alanylproline	metab_7507	C8H14N2O3	0.6244	231.098	-1.20495
neg_6252	6-Hydroxynicotinic Acid	metab_7509	C6H5NO3	1.8463	138.019	-5.94195
neg_6253	3-(1H-Pyrrol-2-yl)propanoic Acid	metab_7510	C7H9NO2	1.8463	138.055	-5.77018
neg_626	N2-Acetyl-L-ornithine	metab_7512	C7H14N2O3	0.6244	173.093	-3.61089
neg_6262	4-(2-Nitroethyl)phenyl primeveroside	metab_7514	C19H27NO12	1.8385	506.156	9.92468
neg_6263	Dihydrozeatin	metab_7515	C10H15N5O	1.8385	501.267	-4.54297
neg_6264	2'',6''-O-Diacetyloninin	metab_7516	C9H12N4O2	1.8385	461.189	-2.19251
neg_6267	Thr Val Ala Lys	metab_7519	C18H35N5O6	1.8385	416.251	-0.667659
neg_6270	Threonylmethionine	metab_7521	C9H18N2O4S	1.8385	249.091	-0.196321
neg_6271	D-Dethiobiotin	metab_7522	C10H18N2O3	1.8385	213.124	-1.59092
neg_6276	Ala Asn Ile Lys	metab_7526	C19H36N6O6	1.8307	443.262	-0.0363191
neg_6277	N-Acetyllactosamine	metab_7527	C14H25NO11	1.8307	418.11	-4.81425
neg_6282	O-Succinyl-L-homoserine	metab_7532	C8H13NO6	1.8307	218.067	-1.43253
neg_6285	Mibefradil	metab_7534	C29H38FN3O3	1.8229	532.238	-1.55912
neg_6286	S-Adenosylhomocysteine	metab_7535	C14H20N6O5S	1.8229	383.114	0.00409524
neg_6287	4-Hydroxy Triamterene	metab_7536	C12H11N7O	1.8229	314.1	-4.49775
neg_629	D-(+)-Malic acid	metab_7538	C4H6O5	0.6244	133.013	-6.47377
neg_6290	Nelfinavir	metab_7539	C32H45N3O4S	1.8151	602.279	-6.51978
neg_6291	DG(20:4(6E,8Z,11Z,14Z)-OH(5S)/2:0/0:0)	metab_7540	C25H40O6	1.8151	457.253	-9.15357
neg_6292	Glutaminylmethionine	metab_7541	C10H19N3O4S	1.8151	276.102	-0.150729
neg_6294	M2 di-hydroxylated metabolite	metab_7542	C24H28FN3O3	1.8073	446.189	7.2123
neg_6296	Janthitrem B	metab_7544	C37H47NO5	1.8	630.347	4.91902
neg_6297	5-Hydroxytryptophol glucuronide	metab_7545	C16H21NO7	1.8	360.105	-4.25213
neg_6308	Trans-zeatin riboside	metab_7551	C15H21N5O5	1.7813	350.147	-0.0177934
neg_6311	NADHX	metab_7554	C21H31N7O15P2	1.7735	682.128	0.240188
neg_6335	N-(2,3-Dihydroxypropyl)valine	metab_7565	C8H17NO4	1.7085	572.341	2.23212
neg_6339	S-Hydroxymethylglutathione	metab_7568	C11H19N3O7S	1.7006	318.076	-0.293776
neg_6347	Glucose pyruvate lactate	metab_7573	C12H18O12	1.6649	335.065	8.69167
neg_6355	2-O-(6-Phospho-alpha-mannosyl)-D-glycerate	metab_7577	C9H17O12P	1.6382	369.022	3.75514
neg_636	3-Hydroxy-4-aminopyridine	metab_7580	C5H6N2O	0.601	155.045	-6.83893
neg_6360	Lysylhydroxyproline	metab_7581	C11H21N3O4	1.6303	258.146	-0.199158
neg_6365	Leucyl-Threonine	metab_7584	C10H20N2O4	1.6083	231.135	-1.13417
neg_6369	N2-Succinyl-L-ornithine	metab_7585	C9H16N2O5	1.5859	231.098	-1.09589
neg_637	Alanylalanine	metab_7586	C6H12N2O3	0.5932	159.077	-4.33754
neg_6370	L-Tyrosine	metab_7587	C9H11NO3	1.5859	180.066	-3.23437
neg_6375	Lichenin	metab_7588	C6H10O5	1.58	383.122	9.22074
neg_6380	Biflorin	metab_7590	C16H18O9	1.5722	399.096	8.61984
neg_6381	Isoleucyl-Aspartate	metab_7591	C10H18N2O5	1.5722	245.114	-0.589682
neg_639	3-Guanidinopropionic Acid	metab_7593	C4H9N3O2	0.5932	130.061	-6.68456
neg_6390	Tricarballylic Acid	metab_7594	C6H8O6	1.5496	175.024	-3.47952
neg_6407	D-Xylono-1,5-lactone	metab_7599	C5H8O5	1.5028	147.029	-5.26782
neg_641	Pyrophosphate	metab_7601	H4O7P2	0.5697	176.935	-3.46302
neg_6412	Glucose-6-phosphate lactate	metab_7602	C9H17O12P	1.4716	369.022	3.84375
neg_643	Ribonic acid	metab_7610	C5H10O6	0.5697	165.04	-4.20903
neg_6438	N-Acetyl-L-Glutamic Acid	metab_7613	C7H11NO5	1.3858	188.056	-2.96483
neg_6446	Trans-Aconitic Acid	metab_7615	C6H6O6	1.3547	173.008	-4.10107
neg_6462	Tyrosyl-Serine	metab_7619	C12H16N2O5	1.3003	267.099	-0.00071296
neg_6464	Maleic Acid	metab_7621	C4H4O4	1.3003	115.003	-8.08787
neg_6470	Serylvaline	metab_7623	C8H16N2O4	1.2847	203.103	-2.22996
neg_6474	Norepinephrine	metab_7625	C8H11NO3	1.277	168.066	-3.86171
neg_6476	Cyclic ADP-Ribose	metab_7626	C15H21N5O13P2	1.2691	540.054	-0.0288519
neg_6481	Ophthalmic Acid	metab_7628	C11H19N3O6	1.2304	288.12	-0.00697101
neg_6497	Pyridoxal 5'-Phosphate	metab_7634	C8H10NO6P	1.1993	246.017	-0.614184
neg_6499	Deoxyribose	metab_7636	C5H10O4	1.1993	133.05	-6.30012
neg_6501	2-Amino-9-[(2R,4S,5R)-5-(hydroperoxymethyl)-4-hydroxyoxolan-2-yl]-1H-purin-6-one	metab_7639	C10H13N5O5	1.1915	264.074	-0.0963464
neg_6503	1H-Imidazole-4-carboxamide	metab_7640	C4H5N3O	1.1915	92.0245	-8.71024
neg_6506	Theobromine	metab_7641	C7H8N4O2	1.1837	225.062	-3.134
neg_6529	Uric Acid	metab_7648	C5H4N4O3	1.1292	167.02	-4.07883
neg_6540	Hydroxyprolyl-Serine	metab_7652	C8H14N2O5	1.0901	217.083	-1.56412
neg_6546	5'-Guanylic Acid	metab_7654	C10H14N5O8P	1.0824	362.051	-0.20401
neg_6560	Deoxycytidine	metab_7658	C9H13N3O4	1.0513	272.089	0.382243
neg_6561	Citramalic Acid	metab_7659	C5H8O5	1.0513	147.029	-5.34492
neg_6583	N-acetylaspartate	metab_7664	C6H9NO5	0.9818	174.04	-3.40123
neg_6600	Hydroxyprolyl-Histidine	metab_7668	C11H16N4O4	0.9433	267.11	0.414835
neg_6618	Thymine	metab_7674	C5H6N2O2	0.9123	251.077	-5.40498
neg_663	Gamma-Glutamylvaline	metab_7676	C10H18N2O5	1.1292	245.114	-0.646593
neg_6645	Adenosine 3',5'-diphosphate	metab_7680	C10H15N5O10P2	0.8508	463.978	-0.367786
neg_6646	ADP	metab_7681	C10H15N5O10P2	0.8508	426.022	0.0716646
neg_6664	Threonic acid	metab_7687	C4H8O5	0.8124	172.985	-4.65925
neg_6689	O-Ureidohomoserine	metab_7705	C5H11N3O4	0.7341	214.023	-2.0771
neg_6692	Norleucine	metab_7708	C6H13NO2	0.7341	130.087	-6.47348
neg_6713	N-Acetyl-DL-Aspartic Acid	metab_7716	C6H9NO5	0.6793	174.04	-3.44469
neg_6751	Glutamylvaline	metab_7731	C10H18N2O5	0.6321	245.114	-0.448522
neg_6754	Trans-3-hydroxy-L-proline	metab_7733	C5H9NO3	0.6321	112.039	-7.10291
neg_677	Carcinine	metab_7742	C8H14N4O	0.5309	181.109	-3.24496
neg_6771	Uridine monophosphate (UMP)	metab_7743	C9H13N2O9P	0.6244	323.029	-0.13714
neg_6779	Valylglutamine	metab_7750	C10H19N3O4	0.6244	244.13	-0.552184
neg_6785	Glycyl-L-Proline	metab_7753	C7H12N2O3	0.6244	171.077	-3.82861
neg_6795	Linatine	metab_7759	C10H17N3O5	0.6166	304.115	0.037025
neg_6797	Gamma glutamyl ornithine	metab_7761	C10H19N3O5	0.6166	242.114	-0.556084
neg_6800	Pentose	metab_7766	C5H10O5	0.6166	149.045	-5.07434
neg_6804	Asparaginylhydroxyproline	metab_7769	C9H15N3O5	0.6088	290.099	-0.510469
neg_6805	N-(Hydroxymethyl)acrylamide	metab_7770	C4H7NO2	0.6088	247.093	-0.537789
neg_6806	Glycylhydroxyproline	metab_7771	C7H12N2O4	0.6088	169.061	-3.60497
neg_6809	Glyceric Acid	metab_7773	C3H6O4	0.6088	105.018	-8.99712
neg_6810	Glycine formate	metab_7775	C3H5NO4	0.6088	100.003	-7.85012
neg_6821	2-Amino-4-[(2-hydroxy-1-oxopropyl)amino]butanoic acid	metab_7781	C7H14N2O4	0.601	189.088	-2.94768
neg_6830	Alpha-AMINO-3-HYDROXY-5-METHYL-4-ISOXAZOLEPROPIONIC ACID	metab_7788	C7H10N2O4	0.5932	185.056	-3.21501
neg_6838	L-Aspartate-semialdehyde	metab_7794	C4H7NO3	0.5854	233.078	-1.10472
neg_6841	Morpholine-4-carboxamide	metab_7796	C5H10N2O2	0.5854	175.072	-4.73097
neg_6844	Glutaminylalanine	metab_7797	C8H15N3O4	0.5775	216.099	-1.65858
neg_6847	2-Hydroxyethanesulfonate	metab_7799	C2H6O4S	0.5775	124.991	-7.11333
neg_6854	Glycerophosphoinositol	metab_7803	C9H19O11P	0.5697	333.059	0.0440944
neg_6856	D-Mannose 6-Phosphate	metab_7805	C6H13O9P	0.5697	259.022	-0.0024474
neg_6858	D-Ribulose 5-Phosphate	metab_7806	C5H11O8P	0.5697	229.012	-1.22928
neg_6859	Phosphate	metab_7807	H3O4P	0.5697	194.946	-2.59561
neg_6874	2-(3-Carboxy-3-aminopropyl)-L-histidine	metab_7817	C10H16N4O4	0.562	237.099	-0.790062
neg_6877	Threonylserine	metab_7820	C7H14N2O5	0.562	205.083	-2.01724
neg_688	Beta-Alanyl-L-histidine	metab_7822	C9H14N4O3	0.5152	263.055	-0.208561
neg_6886	Rafabegron	metab_7827	C21H23ClN2O4	0.5544	437.108	9.33403
neg_6913	Sn-glycero-3-Phosphoethanolamine	metab_7846	C5H14NO6P	0.5465	214.048	-1.59899
neg_6918	Taurine	metab_7850	C2H7NO3S	0.5465	124.006	-7.28001
neg_6927	2,3-Dihydroxypropanamide	metab_7856	C3H7NO3	0.5387	104.034	-9.0927
neg_6974	Edta oxalate	metab_7895	C12H14N2O12	0.5074	415.004	2.0518
neg_6977	Tuliposide B	metab_7898	C11H18O9	0.5074	331.043	-3.54735
neg_698	Methylmalonic Acid	metab_7901	C4H6O4	1.4326	117.018	-7.87486
neg_7051	Seryllysine	metab_7965	C9H19N3O4	0.4667	232.13	-1.07626
neg_7052	Beta-Alanyl-L-lysine	metab_7966	C9H19N3O3	0.4667	216.135	-1.47624
neg_7053	Glycyl-Lysine	metab_7967	C8H17N3O3	0.4667	202.119	-2.19045
neg_714	Val-Ala-OH	metab_8033	C13H16N2O6	1.5722	295.094	-0.127421
neg_7150	2,4-Dichloro-6-nitrophenol	metab_8043	C6H3Cl2NO3	0.0749	243.899	7.61339
neg_844	L-prolinamide	metab_8171	C5H10N2O	0.4667	273.157	0.532678
neg_871	N-[2-(3,5-Dioxopiperazino)propyl]-N-(2-amino-2-oxoethyl)glycine	metab_8195	C11H18N4O5	0.5231	307.102	0.3392
neg_875	Histamine	metab_8197	C5H9N3	0.5309	110.071	-8.44718
neg_885	N-NITROSOMORPHOLINE	metab_8204	C4H8N2O2	0.5465	161.056	-6.209
neg_886	Serylasparagine	metab_8205	C7H13N3O5	0.5465	218.078	-1.00457
neg_897	2-Oxazolidinone	metab_8213	C3H5NO2	0.5544	219.062	-2.08331
neg_898	Tert-Butyl (2-(2-hydroxyethoxy)ethyl)carbamate	metab_8214	C9H19NO4	0.5544	242.08	-1.54824
neg_909	L-Threonine	metab_8219	C4H9NO3	0.562	118.05	-7.6796
neg_914	N6-Methyl-2'-deoxyadenosine	metab_8224	C11H15N5O3	0.562	264.11	-0.212461
neg_919	D-Sorbitol	metab_8226	C6H14O6	0.5697	181.071	-3.37353
neg_921	Gluconic Acid	metab_8229	C6H12O7	0.5697	195.051	-2.58959
neg_931	N-Acetyl-D-Glucosamine 6-Phosphate	metab_8234	C8H16NO9P	0.5775	300.049	-0.260287
neg_934	DL-Methionine Sulfone	metab_8235	C5H11NO4S	0.5854	180.033	-3.24373
neg_935	Gamma-D-Glutamylglycine	metab_8236	C7H12N2O5	0.5854	203.067	-2.17587
neg_936	Valylhistidine	metab_8237	C11H18N4O3	0.5854	253.131	-0.305862
neg_937	Fluocinolone	metab_8238	C21H26F2O6	0.5854	457.169	2.29485
neg_944	Metronidazole phosphate	metab_8245	C6H10N3O6P	0.601	250.021	-9.96729
neg_950	Succinic acid	metab_8250	C4H6O4	0.6088	163.024	-5.82824
neg_951	Gamma-Glutamylalanine	metab_8251	C8H14N2O5	0.6088	217.083	-1.51387
neg_955	Valylasparagine	metab_8255	C9H17N3O4	0.6166	230.114	-1.05704
neg_957	Zanamivir	metab_8256	C12H20N4O7	0.6166	331.126	0.0516224
neg_959	Dihydrozeatin O-beta-D-Glucoside	metab_8258	C16H25N5O6	0.6166	382.173	-0.0777171
neg_967	Acetyl adenylate	metab_8265	C12H16N5O8P	0.6244	426.022	-0.300479
neg_976	Urocanic Acid	metab_8268	C6H6N2O2	0.6321	137.035	-6.01955
neg_6371	3-Hydroxybutanoic Acid	metab_8279	C4H8O3	1.5859	103.039	-9.19306
neg_6735	3-Phosphoglycerate	metab_8280	C3H7O7P	0.6478	184.985	-3.05357
neg_590	4-Hydroxybutyric acid	metab_8281	C4H8O3	1.8463	103.039	-9.15518
neg_3094	4-Nitrophenol	metab_8282	C6H5NO3	5.661	138.019	-5.931
neg_6022	Aconitic acid	metab_8283	C6H6O6	2.2579	173.009	-3.68061
neg_6916	Aspartic Acid	metab_8284	C4H7NO4	0.5465	132.029	-6.50431
neg_2419	Beclomethasone	metab_8285	C22H29ClO5	3.5556	453.166	-6.13025
neg_5641	Beta-Zearalenol	metab_8286	C18H24O5	2.8187	685.317	-9.77728
neg_1096	D-Galactose	metab_8287	C6H12O6	0.9433	217.012	-1.91177
neg_6782	D-Ribose 5-phosphate	metab_8288	C5H11O8P	0.6244	211.001	-1.80905
neg_6824	D-Tartaric acid	metab_8289	C4H6O6	0.601	149.008	-5.45157
neg_5307	Dehydrodolichol diphosphate	metab_8290	C25H44O7P2	3.1791	563.25	-7.70654
neg_2248	Desmethylxanthohumol	metab_8291	C20H20O5	3.2288	739.278	3.38475
neg_4960	Dihydrobiopterin	metab_8292	C9H13N5O3	3.7511	537.22	6.19776
neg_4258	Dodecanedioic Acid	metab_8293	C12H22O4	5.754	229.144	-1.25349
neg_6758	Gallocatechin	metab_8294	C15H14O7	0.6244	611.145	6.54723
neg_6493	Glucosamine	metab_8295	C6H13NO5	1.2071	160.061	-3.97393
neg_4495	Irinotecan	metab_8296	C33H38N4O6	4.9433	631.274	-6.54238
neg_3226	Isocitrate	metab_8297	C6H8O7	6.0464	191.019	-2.58832
neg_1006	Isocitric Acid	metab_8298	C6H8O7	0.6713	191.019	-2.75943
neg_6879	L-Glutamic Acid	metab_8299	C5H9NO4	0.562	146.045	-5.42724
neg_5453	Malic Acid	metab_8300	C4H6O5	3.0233	133.013	-6.31619
neg_6566	Mesaconic Acid	metab_8301	C5H6O4	1.0434	129.018	-6.70551
[truncated: 8 more rows]

## Sheet: Table S2
Table S2 The list of DAMs identified for Con_6 vs. Con_3.
Metab ID	Metabolite	P_value	FDR	VIP_pred_OPLS-DA	FC	Log2FC
metab_4931	Lintitript	6.927e-10	1.834e-07	5.5452	1.4722	0.558
metab_946	Inosine 2'-phosphate	9.876e-12	3.123e-08	5.0756	1.4162	0.502
metab_4361	D-Erythrose 4-phosphate	1.374e-07	5.866e-07	5.03	1.3235	0.4044
metab_6861	Flumioxazin	8.485e-13	6.74e-10	4.9291	1.2674	0.3419
metab_7654	5'-Guanylic Acid	1.891e-06	4.485e-06	4.8251	1.2627	0.3365
metab_7676	Gamma-Glutamylvaline	2.077e-12	1.031e-09	4.6346	1.261	0.3346
metab_699	2,6-Diamino-5-hydroxyhexanoic acid	1.227e-10	1.47e-07	4.5858	1.2455	0.3167
metab_7743	Uridine monophosphate (UMP)	3.387e-14	7.323e-11	4.5541	1.2399	0.3102
metab_7363	Inosine 5'-Phosphate	9e-08	5.866e-07	4.4359	1.238	0.308
metab_4599	Inosinic acid	1.775e-07	5.866e-07	4.4156	1.2353	0.3049
metab_7967	Glycyl-Lysine	1.03e-09	2.153e-07	4.3424	1.2149	0.2808
metab_3377	(10betaH,11xi)-11-Hydroxy-13-nor-6-eremophilen-8-one	0.0002048	0.01056	4.2952	1.203	0.2666
metab_693	Lys Ala	2.806e-08	1.681e-05	4.261	1.2016	0.265
metab_4092	Uridine-5'-Monophosphate	5.617e-09	5.866e-07	4.2082	0.8236	-0.28
metab_3234	Polidocanol	0.01339	0.02285	4.1472	0.8206	-0.2852
metab_2819	Pelargonidin 3-sophoroside	0.001197	0.02261	3.986	0.8195	-0.2872
metab_5119	O-b-D-Gal-(1->3)-O-[O-b-D-Gal-(1->4)-2-(acetylamino)-2-deoxy-b-D-Glc-(1->6)]-2-(acetylamino)-2-deoxy-D-Galactose	0.0001665	0.0003587	3.9767	0.7978	-0.3259
metab_2081	Bisacurone epoxide	0.001026	0.02261	3.9544	0.787	-0.3456
metab_7966	Beta-Alanyl-L-lysine	4.615e-09	5.866e-07	3.9359	0.7868	-0.3459
metab_7577	2-O-(6-Phospho-alpha-mannosyl)-D-glycerate	1.765e-12	1.001e-09	3.8707	0.7861	-0.3472
metab_7615	Trans-Aconitic Acid	5.953e-06	1.389e-05	3.8262	0.775	-0.3677
metab_3294	1-Acetoxy-2-hydroxy-16-heptadecen-4-one	0.0001265	0.007841	3.8034	0.7678	-0.3812
metab_7602	Glucose-6-phosphate lactate	9.364e-09	5.866e-07	3.6951	0.7568	-0.402
metab_3794	5-Hydroxy-L-tryptophan	3.175e-05	0.002717	3.6496	0.753	-0.4093
metab_7507	Alanylproline	5.46e-08	5.866e-07	3.629	0.7453	-0.4241
metab_4051	Riboflavin	0.0003077	0.01243	3.6264	0.7418	-0.4309
metab_7731	Glutamylvaline	1.768e-09	3.192e-07	3.6	0.7316	-0.4509
metab_1161	5-Fluorouridine	0.0009812	0.02261	3.4053	0.7226	-0.4687
metab_8280	3-Phosphoglycerate	0.0006158	0.001253	3.2186	0.7066	-0.501
metab_6894	Valylisoleucine	9.863e-05	0.0002157	3.173	0.6953	-0.5243
metab_7585	N2-Succinyl-L-ornithine	0.0001001	0.0002186	3.014	0.6894	-0.5366
metab_6893	2-[(E)-2-(3-Nitrophenyl)vinyl]quinoline	0.0003043	0.0006396	2.9561	0.6671	-0.584
metab_5336	Traumatic Acid	0.01139	0.01988	2.8745	0.6649	-0.5888
metab_6707	Leu Leu	0.0003862	0.0008045	2.8685	0.6284	-0.6702
metab_6905	Convalloside	0.004942	0.00903	2.5275	0.3639	-1.4584

## Sheet: Table S3
Table S3 The list of DAMs identified for Con_12 vs. Con_3.
Metab ID	Metabolite	P_value	FDR	VIP_pred_OPLS-DA	FC	Log2FC
metab_234	Retinyl beta-glucuronide	9.17e-23	6.218e-21	2.1617	4401.7	12.1038
metab_318	6-Carboxy-5,6,7,8-tetrahydropterin	5.019e-13	1.695e-12	2.0661	263.948	8.0441
metab_1960	PGP(20:4(6E,8Z,11Z,13E)-2OH(5S,15S)/i-24:0)	5.194e-25	1.436e-22	2.3439	148.532	7.2146
metab_3362	Leu Phe	7.04e-18	5.912e-17	2.2456	82.075	6.3589
metab_1438	(1R,9S,14S,18E,21S,23S,24R)-1,14-Dihydroxy-12-[(E)-1-[(3R)-4-hydroxy-3-methoxycyclohexyl]prop-1-en-2-yl]-23,25-dimethoxy-13,19,21,27-tetramethyl-17-prop-2-enyl-11,28-dioxa-4-azatricyclo[22.3.1.04,9]octacos-18-ene-2,3,10,16-tetrone	3.128e-26	1.874e-23	2.3066	79.4089	6.3112
metab_3035	CDP-DG(PGF1alpha/i-19:0)	2.032e-22	1.141e-20	2.1392	57.7382	5.8515
metab_2943	Glu Glu Val Leu Ile	1.053e-20	2.24e-19	2.0818	40.3356	5.334
metab_1723	1,1'-(Tetrahydro-6a-hydroxy-2,3a,5-trimethylfuro[2,3-d]-1,3-dioxole-2,5-diyl)bis-ethanone	1.913e-22	1.109e-20	2.2097	23.2199	4.5373
metab_1568	Ile Glu Lys	1.559e-18	1.624e-17	2.1267	20.0867	4.3282
metab_1996	Glycyl-histidyl-arginyl-proline	4.478e-19	5.527e-18	2.0702	14.3087	3.8388
metab_1363	Trp Gly	5.902e-12	1.687e-11	1.9903	14.1651	3.8243
metab_3076	Mytilus Small cardioactive peptide	1.521e-19	2.231e-18	2.1668	13.5477	3.76
metab_3071	Pro Trp Ile	8.995e-18	7.248e-17	2.0376	12.4536	3.6385
metab_3584	4-Hydroxy-3-methoxy-2,10-bisaboladien-9-one	2.541e-23	2.197e-21	2.0759	10.6436	3.4119
metab_2051	Erythromycin A enol ether	4.119e-08	7.293e-08	2.1654	9.7181	3.2807
metab_938	Hovenine A	2.016e-22	1.141e-20	2.2011	9.3082	3.2185
metab_3357	Gly Leu Leu	7.903e-21	1.747e-19	1.8848	8.4775	3.0836
metab_79	Asp Val Lys	6.351e-22	2.519e-20	2.1521	8.2053	3.0366
metab_2232	Pulchinenoside B4	1.742e-18	1.784e-17	2.067	8.098	3.0176
metab_2707	LysoPE(16:1(9Z)/0:0)	3.324e-15	1.566e-14	1.9652	7.6733	2.9398
metab_1909	3-O-p-trans-Coumaroylalphitolic acid	1.535e-20	3.03e-19	2.0718	7.4372	2.8948
metab_7317	10-Deacetyltaxol	1.272e-19	3.772e-18	2.4253	6.6892	2.7418
metab_1609	Prolylhydroxyproline	7.926e-22	3.031e-20	2.019	6.6349	2.7301
metab_3093	Esculentoside E	8.493e-06	1.215e-05	1.8785	5.6861	2.5074
metab_4002	Lyciumoside VII	2.253e-25	6.749e-23	2.0392	5.1922	2.3763
metab_2994	(3b,16a,20R)-25-Acetoxy-3,16,20,22-tetrahydroxy-5-cucurbiten-11-one 3-glucoside	2.285e-20	4.346e-19	1.9841	5.0671	2.3412
metab_1138	Gamma-Glutamyl-beta-aminopropiononitrile	5.581e-18	4.764e-17	2.0385	4.9882	2.3185
metab_1882	PGP(a-25:0/20:5(7Z,9Z,11E,13E,17Z)-3OH(5,6,15))	6.522e-14	2.486e-13	1.7713	4.7485	2.2475
metab_7769	Asparaginylhydroxyproline	7.309e-06	1.062e-05	2.0393	4.735	2.2434
metab_3683	CDP-DG(18:2(9Z,11Z)/i-19:0)	2.904e-22	1.47e-20	1.9954	4.4781	2.1629
metab_7450	Aminopterin	3.431e-17	3.985e-16	2.3579	4.239	2.0837
metab_1155	Phe Gln	3.393e-19	4.34e-18	1.9228	4.1221	2.0434
metab_1649	3-Oxo-alpha-ionol 9-[apiosyl-(1->6)-glucoside]	2.591e-18	2.431e-17	1.8872	4.0237	2.0085
metab_4709	LysoPS(16:0/0:0)	2.708e-30	1.075e-26	2.3364	3.9362	1.9768
metab_1487	PS(16:0/20:4(8Z,11Z,14Z,17Z)-2OH(5S,6R))	2.364e-26	1.699e-23	1.9943	3.931	1.9749
metab_3524	Ala Leu Leu	6.583e-21	1.507e-19	1.8882	3.9101	1.9672
metab_3634	5-Hydroxytrideca-8,11-dienoylcarnitine	5.711e-15	2.605e-14	1.931	3.9098	1.9671
metab_6182	LysoPE(20:5(5Z,8Z,11Z,14Z,17Z)/0:0)	0.03767	0.04196	1.1851	3.8751	1.9542
metab_7099	Quassimarin	1.063e-05	1.522e-05	2.1387	3.789	1.9218
metab_3296	N-Methoxysuccinyl-Ala-Ala-Pro-Val	9.033e-20	1.436e-18	1.8556	3.7536	1.9083
metab_242	Globotriaosylsphingosine from porcine blood	1.836e-18	1.853e-17	1.972	3.6842	1.8814
metab_88	Zaldaride	2.116e-18	2.072e-17	1.8913	3.648	1.8671
metab_3187	4,5-Dihydroniveusin A	8.324e-18	6.83e-17	1.818	3.5991	1.8476
metab_1393	Gentamicin B	6.039e-17	4.019e-16	1.9237	3.5541	1.8295
metab_1550	PS(6 keto-PGF1alpha/20:4(8Z,11Z,14Z,17Z))	1.549e-18	1.619e-17	1.8675	3.541	1.8242
metab_3192	Paxilline	6.622e-17	4.359e-16	1.8511	3.4231	1.7753
metab_4794	Cytidine, 2'-deoxy-2',2'-difluoro-N-(1-oxo-2-propylpentyl)-	5.986e-20	2.086e-18	2.3401	3.4077	1.7688
metab_1000	N-[2-(azepan-1-yl)ethyl]-1-(1-methylindol-5-yl)sulfonylpiperidine-3-carboxamide	1.604e-22	9.942e-21	2.0654	3.3611	1.7489
metab_3207	Propofol glucuronide	4.58e-15	2.127e-14	1.7703	3.2729	1.7106
metab_4242	Carbutamide	1.318e-18	2.671e-17	2.1184	3.2509	1.7008
metab_3430	Val Leu Leu Gly Thr	1.36e-20	2.721e-19	1.7711	3.1787	1.6684
metab_7338	Aklavin	3.958e-21	2.346e-19	2.0791	3.1174	1.6403
metab_6494	Nivacortol	2.217e-20	9.368e-19	2.2339	3.1162	1.6398
metab_888	Val Asp Gly Thr Ile	5.998e-21	1.391e-19	1.946	3.0627	1.6148
metab_4564	Sar-Pro-Arg-pNA	1.419e-18	2.832e-17	1.9802	3.0445	1.6062
metab_1727	Cycloheximide	1.188e-12	3.832e-12	1.5674	3.0304	1.5995
metab_2506	Ile Phe	1.126e-19	1.752e-18	1.9147	3.0204	1.5947
metab_902	Leu-LHRH-EA	2.465e-11	6.49e-11	2.0171	2.9893	1.5798
metab_4452	Acetyl-Ser-Asp-Lys-Pro	2.315e-19	6.381e-18	2.1345	2.984	1.5772
metab_75	Gln Ile Val Glu	3.032e-18	2.765e-17	1.8674	2.9486	1.56
metab_4983	2-Methylindoline	5.749e-18	9.135e-17	1.8943	2.9256	1.5487
metab_3466	PS(14:1(9Z)/14:0)	5.697e-15	2.602e-14	1.7854	2.9148	1.5434
metab_4008	Gln Val Leu Leu Gly	1.825e-22	1.075e-20	1.8185	2.9076	1.5398
metab_1556	CDP-DG(PGJ2/20:1(11Z))	6.222e-22	2.519e-20	1.795	2.8837	1.5279
metab_3794	5-Hydroxy-L-tryptophan	3.535e-12	1.054e-11	1.8018	2.8586	1.5153
metab_1460	N(4)-Oleylcytosine arabinoside	1.587e-21	4.835e-20	1.8391	2.8507	1.5113
metab_6757	Paquinimod	2.136e-25	1.414e-22	2.0996	2.793	1.4818
metab_1719	Demethyloleuropein	2.043e-06	3.064e-06	1.6365	2.7077	1.4371
metab_2191	DG(8:0/0:0/20:5(7Z,9Z,11E,13E,17Z)-3OH(5,6,15))	2.396e-17	1.728e-16	1.823	2.6772	1.4207
metab_4431	2-Acetylaminofluorene	7.266e-14	3.594e-13	1.9749	2.625	1.3923
metab_3907	1,2-Dihydroxy-3-keto-5-methylthiopentene	1.582e-21	4.835e-20	1.633	2.6185	1.3887
metab_3032	Arctiopicrin	1.807e-16	1.07e-15	1.6473	2.618	1.3885
metab_436	Hordatine A glucoside	7.311e-29	2.627e-25	1.8901	2.59	1.373
metab_1015	Ile Ser	2.019e-17	1.496e-16	1.8278	2.5576	1.3548
metab_2642	Glu Phe	4.248e-20	7.484e-19	1.8387	2.5194	1.3331
metab_4922	Isofloxythepin	7.537e-21	3.939e-19	1.985	2.4998	1.3218
metab_4007	Leonurine	9.203e-18	7.4e-17	1.6552	2.4328	1.2826
metab_6318	Lucidenic acid G	2.917e-18	5.15e-17	1.9955	2.3892	1.2565
metab_3310	PIP(20:1(11Z)/6 keto-PGF1alpha)	3.76e-17	2.619e-16	1.6929	2.3871	1.2553
metab_7416	10-Hydroxy-3-methoxy-1,3,5,7-cadinatetraen-9-one	1.708e-17	2.247e-16	1.8637	2.3709	1.2454
metab_82	3-O-Sulfogalactosylceramide (d18:1/14:0)	4.293e-24	6.708e-22	1.7017	2.3696	1.2446
metab_7183	8-AHA-cAMP	1.381e-22	1.892e-20	1.959	2.3644	1.2415
metab_1229	Neuromedin N (1-4)	0.0001161	0.0001531	1.6902	2.3425	1.228
metab_3434	[6]-Gingerdiol 5-O-beta-D-glucopyranoside	1.339e-16	8.156e-16	1.7866	2.3329	1.2221
metab_1626	12-Ketoporrigenin 3-[4'-(2''-glucosyl-3''-xylosyl)-glucosyl)-galactoside]	1.329e-23	1.405e-21	1.702	2.3262	1.218
metab_1267	Pro Ile Ala	3.872e-19	4.848e-18	1.7131	2.3249	1.2172
metab_1530	CDP-DG(a-21:0/PGF1alpha)	1.155e-18	1.254e-17	1.7058	2.325	1.2172
metab_3557	1-(1-ethylindol-5-yl)sulfonyl-N-(3-pyrrolidin-1-ylbutyl)piperidine-4-carboxamide	3.861e-19	4.848e-18	1.6563	2.2734	1.1849
metab_4052	S-(2-Methylpropionyl)-dihydrolipoamide-E	1.556e-16	9.349e-16	1.665	2.2365	1.1612
metab_6923	Dodec-6-enedioylcarnitine	6.506e-18	1.009e-16	1.9185	2.2297	1.1568
metab_7045	Aconine	9.369e-15	5.681e-14	1.7938	2.2186	1.1496
metab_2978	Monensin	2.107e-18	2.069e-17	1.633	2.1609	1.1116
metab_3605	Capsianoside V	5.109e-12	1.471e-11	1.5801	2.132	1.0922
metab_3295	PS(22:6(4Z,7Z,11E,13Z,15E,19Z)-2OH(10S,17)/20:2(11Z,14Z))	2.367e-21	6.696e-20	1.6731	2.1073	1.0754
metab_5141	PE(PGJ2/14:0)	1.349e-16	1.352e-15	1.892	2.0973	1.0685
metab_1406	Epothilone D	8.623e-24	1.127e-21	1.6517	2.0939	1.0662
metab_4932	Fingolimod phosphate ester, S-	8.456e-19	1.866e-17	1.9522	2.0781	1.0553
metab_6809	Asparaginyl-Tryptophan	8.835e-19	1.939e-17	1.7114	2.0725	1.0514
metab_4040	Kanamycin	7.44e-17	4.818e-16	1.6428	2.0596	1.0424
metab_6552	DG(8:0/PGE1/0:0)	2.445e-22	2.857e-20	1.886	2.0593	1.0422
metab_1826	(11S,14S,17R,20S,23R)-20-Benzyl-17-[3-(diaminomethylideneamino)propyl]-14-(1H-indol-3-ylmethyl)-2,5,13,16,19,22-hexaoxo-1,6,12,15,18,21-hexazabicyclo[21.3.0]hexacosane-11-carboxamide	8.992e-15	3.956e-14	1.6936	2.0565	1.0402
metab_5463	Glu-Phe	1.28e-11	4.005e-11	1.9865	2.0406	1.029
metab_1519	Methohexital	2.717e-19	3.59e-18	1.5899	2.0402	1.0287
metab_3649	PS(22:6(4Z,7Z,10Z,13Z,16Z,19Z)/PGD2)	1.375e-18	1.462e-17	1.6298	2.0276	1.0198
metab_4761	Porphobilinogen	1.761e-17	2.286e-16	1.9126	2.0013	1.0009
metab_3348	PS(20:4(5Z,8Z,11Z,14Z)-OH(20)/18:0)	9.585e-14	3.566e-13	1.4966	2.0004	1.0003
metab_2701	Ile Glu Phe	7.512e-21	1.687e-19	1.7096	1.993	0.9949
metab_4858	2-Isopropylmalic Acid	1.601e-19	4.543e-18	1.8493	1.9826	0.9874
metab_1454	Microcystin-LR	3.669e-21	9.201e-20	1.6539	1.9808	0.9861
metab_3702	PS(20:4(5Z,8Z,11Z,14Z)-OH(20)/15:0)	9.348e-22	3.394e-20	1.5538	1.9725	0.98
metab_1361	4-Hydroxyretinoic acid glucuronide	6.303e-22	2.519e-20	1.644	1.9696	0.9779
metab_2038	Neuronostatin	2.404e-12	7.352e-12	1.5112	1.9685	0.9771
metab_7581	Lysylhydroxyproline	1.676e-15	1.228e-14	1.9317	1.9684	0.977
metab_7160	Ethyl beta-D-fructofuranoside	9.374e-23	1.632e-20	1.774	1.9626	0.9728
metab_446	CDP-DG(20:4(5Z,8Z,11Z,14Z)/18:0)	3.53e-14	1.41e-13	1.5398	1.9608	0.9714
metab_3718	Prolyl-Tryptophan	2.23e-19	3.047e-18	1.6326	1.9566	0.9683
metab_4249	L-Ala-l-Val	6.173e-16	5.097e-15	1.8901	1.9517	0.9647
metab_7584	Leucyl-Threonine	7.984e-20	2.599e-18	1.8809	1.9479	0.9619
metab_1859	Adouetine Y	6.336e-18	5.371e-17	1.6139	1.9471	0.9613
metab_3234	Polidocanol	0.001081	0.00134	1.3246	1.9386	0.955
metab_2587	Ile Trp	9.948e-19	1.097e-17	1.6045	1.9383	0.9548
metab_1753	Val Ala Ile Glu	1.692e-14	7.042e-14	1.587	1.934	0.9516
metab_3509	N-(8-Amino-1-carboxyoctyl)-alanyl-proline	8.775e-22	3.251e-20	1.5875	1.9305	0.949
metab_168	Glu Leu Met	5.58e-24	8.355e-22	1.6732	1.9255	0.9452
metab_323	Gln Leu Tyr	1.982e-16	1.153e-15	1.5969	1.9231	0.9434
metab_3487	Rifametane	2.523e-18	2.374e-17	1.5993	1.9218	0.9425
metab_39	Ile Leu	2.906e-18	2.678e-17	1.5749	1.9152	0.9375
metab_87	Glu Met Lys	4.467e-16	2.433e-15	1.585	1.9135	0.9362
metab_4139	Ile Ser	4.224e-16	3.631e-15	1.8943	1.9102	0.9337
metab_58	Physagulin C	1.105e-16	6.849e-16	1.5638	1.9088	0.9327
metab_110	PS(PGF1alpha/15:0)	5.868e-19	6.847e-18	1.5642	1.9085	0.9324
metab_3223	Ile Glu Trp	9.566e-20	1.515e-18	1.6141	1.9057	0.9303
metab_1862	Pro Leu Leu	1.407e-18	1.488e-17	1.607	1.9032	0.9284
metab_4867	Val Phe	4.928e-18	8.022e-17	1.8627	1.8984	0.9248
metab_2706	LysoPA(0:0/18:1(9Z))	0.0002688	0.0003457	1.2367	1.8964	0.9233
metab_6562	Leu Glu Phe Glu	5.332e-09	1.136e-08	1.7521	1.8948	0.922
metab_3671	Asp Asp Trp	1.193e-07	2.007e-07	1.4675	1.892	0.9199
metab_1698	Lys Ile Trp	1.546e-17	1.169e-16	1.4995	1.8889	0.9175
metab_85	Asp Pro Phe	2.692e-21	7.274e-20	1.6064	1.8883	0.9171
metab_2976	CDP-DG(i-12:0/i-13:0)	1.898e-20	3.671e-19	1.6054	1.8854	0.9149
metab_1346	Leu Val	3.834e-20	6.855e-19	1.5496	1.8855	0.9149
metab_7023	Ala-phe	3.932e-20	1.502e-18	1.8176	1.8844	0.9141
metab_1607	3-Hydroxylidocaine	8.366e-12	2.344e-11	1.4785	1.8831	0.9131
metab_1139	His Ala Ile	5.367e-14	2.081e-13	1.6335	1.8828	0.9129
metab_1620	Val Trp	1.997e-18	1.989e-17	1.5609	1.8828	0.9129
metab_4404	5-Azanonane deriv.	1.369e-08	2.737e-08	1.6816	1.8787	0.9097
metab_1130	Ile Ala	2.298e-13	8.162e-13	1.6017	1.8763	0.9079
metab_1486	Gomisin D	2.365e-18	2.267e-17	1.5133	1.8748	0.9067
metab_2104	Lucidenic acid J	1.037e-11	2.86e-11	1.542	1.8743	0.9064
metab_1711	PE(PGJ2/18:4(6Z,9Z,12Z,15Z))	4.072e-17	2.814e-16	1.4278	1.8743	0.9064
metab_3104	Isoachifolidiene	3.111e-11	8.092e-11	1.5062	1.873	0.9054
metab_1741	Ziziphin	1.526e-17	1.162e-16	1.5217	1.872	0.9046
metab_5019	Isoleucyl-Phenylalanine	2.884e-18	5.113e-17	1.8182	1.8702	0.9032
metab_6893	2-[(E)-2-(3-Nitrophenyl)vinyl]quinoline	9.3e-19	2.008e-17	1.8186	1.8675	0.9011
metab_4445	Leu Glu Gln Asp	1.808e-17	2.332e-16	1.8474	1.8631	0.8977
metab_3039	Cholic acid glucuronide	2.228e-18	2.153e-17	1.6344	1.8615	0.8965
metab_5173	Buprenorphine 3-beta-D-Glucuronide	2.124e-17	2.661e-16	1.7608	1.8605	0.8957
metab_7492	Esmolol	1.073e-18	2.232e-17	1.8436	1.8589	0.8944
metab_590	Metabolite A	1.057e-18	1.152e-17	1.5111	1.8583	0.894
metab_3812	Fagomine	2.568e-23	2.197e-21	1.6125	1.8577	0.8935
metab_7733	Trans-3-hydroxy-L-proline	3.668e-18	6.147e-17	1.6907	1.855	0.8914
metab_5354	LysoPE(0:0/16:1(9Z))	1.695e-12	6.265e-12	1.7844	1.8519	0.889
metab_7383	L-beta-aspartyl-L-phenylalanine	3.08e-11	8.976e-11	1.8355	1.8485	0.8864
metab_4437	Histidinohydroxylysinonorleucine	4.967e-16	4.166e-15	1.7394	1.8479	0.8859
metab_4195	Hydroxyprolyl-Lysine	6.445e-15	4.083e-14	1.8069	1.8427	0.8818
metab_3779	Phenylalanyl-Gamma-glutamate	7.722e-18	6.454e-17	1.5321	1.8426	0.8817
metab_4613	Leu Ile Ser Glu	9.254e-23	1.632e-20	1.8746	1.842	0.8813
metab_3055	N-Eicosapentaenoyl Tryptophan	1.305e-15	6.533e-15	1.561	1.8412	0.8806
metab_312	Ala Glu Phe	7.792e-20	1.273e-18	1.5798	1.8388	0.8788
metab_2332	Val Asp Ile	1.314e-20	2.668e-19	1.5507	1.8382	0.8783
metab_7243	Guanadrel	1.739e-17	2.279e-16	1.7865	1.8343	0.8752
metab_362	7-Methylxanthine	1.898e-16	1.113e-15	1.5048	1.834	0.875
metab_3562	Glu Ile Leu	1.055e-16	6.571e-16	1.5252	1.8282	0.8704
metab_4340	N-Acetylmuramate	5.249e-12	1.764e-11	1.7786	1.8278	0.8701
metab_916	Glu Trp	2.015e-19	2.797e-18	1.5496	1.8267	0.8692
metab_7442	Glycyl-L-Tyrosine	3.716e-20	1.461e-18	1.7636	1.8202	0.8641
metab_7309	(1R,2S,5S,6R,9S,10S)-3,6,17,20-Tetrahydroxy-6-(2-hydroxyacetyl)-1,5-dimethylpentacyclo[11.8.0.02,10.05,9.016,21]henicosa-13,16,18,20-tetraen-15-one	5.368e-19	1.284e-17	1.887	1.8183	0.8626
metab_4364	(5E,7E)-Undeca-2,5,7-trienedioylcarnitine	2.155e-18	4.037e-17	1.8356	1.8165	0.8612
metab_414	PE(LTE4/22:1(13Z))	2.031e-16	1.177e-15	1.5658	1.8146	0.8597
metab_328	Glu Ala Leu Val Lys	1.544e-18	1.618e-17	1.6123	1.8111	0.8569
metab_153	N-[(3a,5b,7a,12a)-3,12-dihydroxy-24-oxo-7-(sulfooxy)cholan-24-yl]-Glycine	1.814e-16	1.072e-15	1.5593	1.8093	0.8554
metab_5339	Lysyl-aspartyl-glutamyl-leucine	8.697e-17	9.237e-16	1.8725	1.8065	0.8532
metab_7161	Isoleucyl-Valine	2.912e-19	7.762e-18	1.7387	1.8044	0.8515
metab_4209	Threonylisoleucine	2.791e-17	3.359e-16	1.7533	1.8037	0.851
metab_390	Ile Gln	2.3e-15	1.111e-14	1.5786	1.8028	0.8502
metab_3797	Leu Ile	4.978e-17	3.37e-16	1.4851	1.7966	0.8453
metab_3511	Ganoderic acid V1	0.0002459	0.0003175	1.2623	1.7967	0.8453
metab_2957	Pro Phe Phe	2.766e-18	2.569e-17	1.5384	1.7954	0.8443
metab_8033	Val-Ala-OH	8.218e-15	5.081e-14	1.7938	1.7936	0.8429
metab_3995	Ile Met	1.609e-15	7.932e-15	1.4925	1.7936	0.8429
metab_216	N-Valylphenylalanine	6.998e-12	1.983e-11	1.5695	1.7929	0.8423
metab_3215	PI(TXB2/16:1(9Z))	1.082e-17	8.625e-17	1.534	1.7904	0.8403
metab_763	D-Ornithine	3.027e-15	1.437e-14	1.5177	1.7888	0.839
metab_6761	Gabazine	2.153e-20	9.195e-19	1.775	1.7887	0.8389
metab_4551	Gamma-Glutamylmethionine	1.592e-15	1.175e-14	1.8057	1.7885	0.8388
metab_1802	Leu Trp	6.1e-19	7.073e-18	1.5029	1.7886	0.8388
metab_1510	6-Ketoestriol	1.176e-17	9.286e-17	1.5286	1.7884	0.8387
metab_7147	4-(7-Hydroxy-6,7-dihydro-5H-cyclopenta[d]pyrimidin-4-ylamino)benzonitrile	7.642e-18	1.158e-16	1.8391	1.7882	0.8385
metab_7613	N-Acetyl-L-Glutamic Acid	6.537e-15	4.128e-14	1.7136	1.7845	0.8355
metab_6907	{1-[2-(4-Carbamimidoyl-benzoylamino)-propionyl]-piperidin-4-yloxy}-acetic acid	2.997e-17	3.543e-16	1.7987	1.7821	0.8336
metab_91	Ile Val	1.839e-19	2.612e-18	1.5161	1.7788	0.8309
metab_459	Bisoprolol	4.011e-18	3.577e-17	1.6199	1.7767	0.8292
metab_4646	(2R)-2-Acetyl-1-[(2S)-2-[acetyl-[(2S)-2-[[(2S)-2-amino-3-hydroxypropanoyl]amino]-3-carboxypropanoyl]amino]-6-aminohexanoyl]pyrrolidine-2-carboxylic acid	8.823e-21	4.422e-19	1.8216	1.7766	0.8291
metab_8292	Dihydrobiopterin	8.686e-10	2.083e-09	1.6512	1.7741	0.8271
metab_7292	Val-Met	1.028e-16	1.066e-15	1.6988	1.7732	0.8264
metab_652	Glu Tyr	3.178e-20	5.827e-19	1.4611	1.7721	0.8255
metab_1275	N-(2-Hydroxyisobutyl)-2,4,8,10,12-tetradecapentaenamide	9.944e-17	6.204e-16	1.4944	1.7714	0.8249
metab_4668	Leukotriene E4	2.384e-23	6.763e-21	1.8093	1.7682	0.8223
metab_3686	Lys Glu Ile	1.879e-21	5.445e-20	1.4575	1.7678	0.822
metab_6641	Pinometostat	1.047e-18	2.188e-17	1.8554	1.7668	0.8211
metab_1449	Pro Asp Leu	1.051e-20	2.24e-19	1.5264	1.7652	0.8198
metab_6952	Ile Glu Leu Lys	1.182e-22	1.806e-20	1.7626	1.7642	0.819
metab_7775	Glycine formate	1.534e-16	1.49e-15	1.5352	1.7642	0.819
metab_6894	Valylisoleucine	5.693e-11	1.596e-10	1.7656	1.7633	0.8183
metab_3008	PI(PGF1alpha/22:3(10Z,13Z,16Z))	2.048e-18	2.028e-17	1.5163	1.7623	0.8175
metab_3576	Gln Val Trp	4.349e-18	3.785e-17	1.5038	1.7597	0.8153
metab_3449	Gly-Pro-Gly-Arg-Ala-Phe	1.583e-20	3.11e-19	1.5344	1.7574	0.8134
metab_4686	7-Acetyllycopsamine	3.074e-20	1.233e-18	1.7428	1.7563	0.8125
metab_7277	Threonylphenylalanine	1.237e-19	3.695e-18	1.7039	1.7558	0.8121
metab_3822	Ser Trp	1.363e-20	2.721e-19	1.4698	1.7538	0.8105
metab_1370	Gly Glu Leu	3.554e-21	9.191e-20	1.4536	1.7504	0.8077
metab_1904	PI(PGF2alpha/18:2(9Z,12Z))	5.48e-15	2.509e-14	1.5292	1.7498	0.8072
metab_2228	Glu Leu	6.891e-11	1.725e-10	1.5707	1.7478	0.8055
metab_7260	Asparaginyl-Leucine	1.082e-13	5.16e-13	1.6458	1.7467	0.8046
metab_4571	1-(4Z,7Z,10Z,13Z,16Z,19Z-docosahexaenoyl)-glycero-3-phosphate	1.378e-19	4.025e-18	1.7809	1.746	0.8041
metab_7086	Versetamide	3.609e-18	6.1e-17	1.6934	1.7455	0.8036
metab_97	Pro Pro Phe	7.925e-21	1.747e-19	1.4712	1.7453	0.8035
metab_176	1-Hydroxyepiacorone	1.9e-20	3.671e-19	1.5867	1.7445	0.8028
metab_84	PC(DiMe(13,5)/PGJ2)	4.413e-17	3.021e-16	1.4328	1.7412	0.8001
metab_6707	Leu Leu	3.048e-10	7.755e-10	1.7429	1.7409	0.7998
metab_1227	L-Pipecolic acid	3.563e-19	4.525e-18	1.4426	1.7387	0.798
metab_7039	Isoleucyl-Methionine	7.673e-16	6.083e-15	1.6807	1.738	0.7974
metab_7162	N-[(2R,3R,4S,6R)-4,6-Dihydroxy-6-methyl-2-[(1R,2R)-1,2,3-trihydroxypropyl]oxan-3-yl]acetamide	1.681e-17	2.223e-16	1.8359	1.7379	0.7973
metab_4004	Asp Val Phe	5.308e-22	2.218e-20	1.4656	1.7365	0.7962
metab_4376	Carmofur	2.779e-21	1.903e-19	1.7941	1.7343	0.7944
metab_7636	Deoxyribose	2.578e-12	9.058e-12	1.6435	1.7311	0.7917
metab_2679	Pro Tyr Trp	2.815e-18	2.608e-17	1.5139	1.7294	0.7903
metab_7318	L-Tyrosine ethyl ester	2e-17	2.538e-16	1.7104	1.7266	0.7879
metab_1653	Pro Val Leu	5.106e-19	6.097e-18	1.4368	1.7263	0.7877
metab_7676	Gamma-Glutamylvaline	5.099e-21	2.93e-19	1.7858	1.7241	0.7858
metab_6804	Val-pro-pro	9.074e-22	8.191e-20	1.7594	1.7234	0.7853
metab_2071	Balagyptin	2.694e-23	2.241e-21	1.5285	1.7223	0.7843
metab_7085	9-[4-[(2S,3R,4R,5S)-3,4-Dihydroxy-5-[[(2S,3S)-3-[(2S,3S)-3-hydroxybutan-2-yl]-2-oxiranyl]methyl]-2-oxanyl]-3-methyl-1-oxobut-2-enoxy]nonanoic acid	2.329e-20	9.636e-19	1.7759	1.7213	0.7835
metab_1090	3-Hydroxy-Hexanoyl-DL-Homoserine Lactone	5.049e-18	4.341e-17	1.4653	1.7173	0.7801
metab_3475	PS(15:0/20:3(8Z,11Z,14Z)-2OH(5,6))	2.932e-13	1.023e-12	1.4412	1.7173	0.7801
metab_3267	Leu Gln Leu	2.38e-16	1.356e-15	1.4449	1.7148	0.778
metab_6884	Prolylphenylalanine	8.998e-14	4.348e-13	1.6579	1.708	0.7723
metab_2852	Actinomycin D	1.506e-15	7.447e-15	1.4795	1.7078	0.7721
metab_2962	PI(20:0/6 keto-PGF1alpha)	2.193e-17	1.609e-16	1.4274	1.7067	0.7712
metab_7375	N(2)-Phe-I-Glu	1.686e-11	5.168e-11	1.6939	1.7066	0.7711
metab_1057	Ile Thr	2.961e-18	2.722e-17	1.4768	1.7058	0.7704
metab_6819	Seryltryptophan	4.839e-20	1.742e-18	1.6501	1.7028	0.7679
metab_4442	Valyltyrosine	5.509e-19	1.31e-17	1.6382	1.7022	0.7674
metab_2169	Isolimonic acid glucoside	4.992e-14	1.948e-13	1.4786	1.7016	0.7669
metab_7003	Eltoprazine	1.257e-18	2.574e-17	1.6147	1.7011	0.7665
metab_1129	Gly-Ile	8.257e-13	2.713e-12	1.4934	1.7007	0.7661
metab_3647	CDP-DG(i-20:0/20:4(8Z,11Z,14Z,17Z)-2OH(5S,6R))	2.732e-16	1.536e-15	1.4569	1.7006	0.766
metab_7206	Threonylleucine	1.364e-12	5.13e-12	1.6412	1.6969	0.7629
metab_4117	L-Theanine	3.56e-16	3.136e-15	1.6633	1.6965	0.7626
metab_7500	Phenylalanylasparagine	2.926e-17	3.49e-16	1.6352	1.6966	0.7626
metab_7282	6-Hydroxymelatonin	3.127e-10	7.952e-10	1.752	1.694	0.7604
metab_1230	Phe Gly	4.022e-21	9.969e-20	1.4803	1.6928	0.7594
metab_4519	Salsolinol	2.588e-08	5.014e-08	1.5817	1.6898	0.7569
metab_6469	Ecdysterone	2.641e-18	4.783e-17	1.7459	1.6897	0.7568
metab_3478	Blumenol C O-[rhamnosyl-(1->6)-glucoside]	2.673e-14	1.077e-13	1.41	1.6894	0.7565
metab_4373	8-(5-Chloro-2-(4-methylpiperazin-1-yl)isonicotinamido)-1-(4-fluorophenyl)-4,5-dihydro-1H-benzo[g]indazole-3-carboxamide	3.316e-18	5.701e-17	1.7403	1.6876	0.755
metab_7093	Furanodienone	2.587e-10	6.628e-10	1.676	1.6868	0.7543
metab_7506	Valylvaline	4.676e-19	1.176e-17	1.6188	1.6827	0.7508
metab_6563	Suloctidil	5.969e-18	9.409e-17	1.7094	1.6798	0.7483
metab_1156	1-(2-Hydroxyethoxy)methyl-5-methyluracil	1.256e-12	4.022e-12	1.3678	1.6791	0.7477
metab_3770	3-Methylcrotonylglycine	2.373e-20	4.488e-19	1.4018	1.6769	0.7458
metab_1481	Glu Glu Phe	9.2e-17	5.771e-16	1.4157	1.6759	0.7449
metab_4495	Neoandrographolide	1.797e-21	1.372e-19	1.7083	1.6738	0.7431
metab_7079	N-Formyl-L-Methionine	1.127e-19	3.418e-18	1.5217	1.6718	0.7414
metab_3099	Bradykinin hydroxyproline	8.725e-14	3.267e-13	1.4181	1.6704	0.7402
metab_4455	Ala-Leu	6.451e-12	2.123e-11	1.7114	1.6691	0.7391
metab_33	Melanotan II	1.2e-19	1.837e-18	1.4592	1.669	0.739
metab_1839	Leu Asp Phe	1.222e-16	7.519e-16	1.4047	1.6669	0.7372
metab_2928	CL(8:0/8:0/18:2(9Z,11Z)/18:2(9Z,11Z))	4.095e-13	1.407e-12	1.4114	1.6665	0.7368
metab_1758	Glu Leu Leu	3.527e-16	1.944e-15	1.4041	1.6664	0.7367
metab_3534	Gein	1.087e-17	8.641e-17	1.3613	1.6652	0.7357
metab_1088	Alanylmethionine	1.017e-11	2.808e-11	1.3969	1.6644	0.735
metab_279	Blumenol C O-[apiosyl-(1->6)-glucoside]	9.277e-09	1.754e-08	1.4605	1.6638	0.7345
metab_4939	N-Docosahexaenoyl Histidine	1.96e-16	1.844e-15	1.662	1.662	0.7329
metab_4282	Glutaminylphenylalanine	6.774e-16	5.48e-15	1.6348	1.662	0.7329
metab_3888	Pro Met Phe	3.272e-16	1.821e-15	1.4783	1.6619	0.7328
metab_6332	PC(20:3(8Z,11Z,14Z)-2OH(5,6)/2:0)	1.859e-17	2.382e-16	1.6494	1.6604	0.7315
metab_1294	N(epsilon)-(carboxyethyl)lysine	2.268e-17	1.654e-16	1.3569	1.6592	0.7305
metab_376	Cholylglutamine	1.53e-17	1.163e-16	1.4269	1.6585	0.7299
metab_4759	Strophanthin	8.766e-16	6.854e-15	1.636	1.6578	0.7293
metab_485	3-Octanol	2.831e-09	5.636e-09	1.407	1.6547	0.7266
metab_170	3-(Benzylamino)-3-methylbutanoic Acid	8.124e-22	3.042e-20	1.4936	1.6545	0.7264
metab_4293	Dihydrofolic acid	5.562e-18	8.908e-17	1.5764	1.6526	0.7247
metab_4030	Allysine	4.527e-16	2.458e-15	1.4471	1.6494	0.7219
metab_4969	Equilenin	4.233e-19	1.078e-17	1.7107	1.6478	0.7205
metab_5011	Fasoracetam	1.563e-14	9.101e-14	1.5376	1.6464	0.7193
metab_4467	Glycyl-D-proline	1.515e-16	1.475e-15	1.6701	1.646	0.719
metab_4160	Glycylvaline	8.127e-10	1.959e-09	1.56	1.646	0.719
metab_303	3-Oxododecanoic acid	1.47e-07	2.452e-07	1.391	1.6454	0.7184
metab_6457	Acetylsoyasaponin A3	1.885e-14	1.077e-13	1.6773	1.6442	0.7174
metab_3328	PI(PGJ2/22:2(13Z,16Z))	6.505e-19	7.517e-18	1.4153	1.6437	0.7169
metab_1198	(2R,2'S)-Isobuteine	9.474e-14	3.528e-13	1.3493	1.6425	0.7159
metab_1052	Valine lactate	9.662e-08	1.637e-07	1.4352	1.6424	0.7158
metab_6996	Cynaratriol	5.523e-18	8.882e-17	1.5861	1.6419	0.7154
metab_7335	Fe(II)-nicotianamine	3.108e-18	5.39e-17	1.5804	1.6406	0.7142
metab_6061	Leu Ile Glu Glu	3.649e-17	4.226e-16	1.6683	1.6387	0.7126
metab_3832	E-64	5.586e-20	9.56e-19	1.3943	1.638	0.7119
metab_1357	L-Threo-3-Phenylserine	1.902e-12	5.879e-12	1.4043	1.6377	0.7117
metab_3407	Glucoconvallasaponin B	3.173e-16	1.771e-15	1.3735	1.6373	0.7113
metab_7545	5-Hydroxytryptophol glucuronide	4.729e-20	1.723e-18	1.55	1.6369	0.711
metab_1180	Phe Asp	2.933e-09	5.826e-09	1.3592	1.6365	0.7106
metab_4852	Tyrosyl-Isoleucine	2.02e-17	2.547e-16	1.5865	1.6357	0.7099
metab_3476	Val Thr Phe	4.574e-13	1.56e-12	1.3178	1.6348	0.7091
metab_6916	Glycyl-prolyl-glutamic acid	2.344e-16	2.17e-15	1.5517	1.6329	0.7074
metab_7381	2-Ethyl-1-hexanol sulfate	6.247e-17	6.874e-16	1.6426	1.6316	0.7063
metab_6060	PE(16:0/16:1(9Z))	1.283e-09	2.997e-09	1.558	1.6313	0.706
metab_2336	PE(14:0/18:1(9Z))	7.194e-11	1.797e-10	1.3171	1.6313	0.706
metab_124	(S)-Edulinine	1.108e-16	6.855e-16	1.4764	1.6312	0.7059
metab_294	Val Val	8.809e-17	5.554e-16	1.4174	1.6306	0.7054
metab_5043	Acetamidopropanal	1.392e-14	8.155e-14	1.506	1.6301	0.705
metab_4392	1-Aminocyclopropanecarboxylic acid	4.704e-21	2.747e-19	1.5652	1.6299	0.7048
metab_3495	Leu Glu Leu	2.487e-16	1.412e-15	1.422	1.6295	0.7044
metab_1417	Glu Met	8.503e-17	5.399e-16	1.4252	1.6288	0.7038
metab_4321	Leu Glu Asp Arg	6.97e-18	1.068e-16	1.6719	1.6283	0.7034
metab_3547	Melilotussaponin O1	6.594e-14	2.505e-13	1.3639	1.6269	0.7021
metab_7623	Serylvaline	2.872e-23	7.129e-21	1.5493	1.6263	0.7016
metab_3470	Ile Gly	8.884e-22	3.258e-20	1.2517	1.6263	0.7016
metab_208	6-(2,2-Diphenylethylamino)-9-[(2r,3r,4s,5s)-5-(Ethylcarbamoyl)-3,4-Dihydroxy-Oxolan-2-Yl]-N-[2-[(1-Pyridin-2-Ylpiperidin-4-Yl)carbamoylamino]ethyl]purine-2-Carboxamide	1.887e-18	1.889e-17	1.4336	1.6261	0.7014
metab_3340	Ile Pro Ile	4.575e-17	3.12e-16	1.3286	1.6258	0.7011
metab_4764	Imazamox	1.358e-17	1.866e-16	1.6207	1.62	0.696
metab_6138	PE(17:1/0:0)	1.331e-11	4.144e-11	1.5397	1.6199	0.6959
metab_4763	Dihydroouabain	2.506e-24	1.106e-21	1.6455	1.6177	0.6939
metab_4428	Deoxyinosine	2.081e-12	7.468e-12	1.459	1.6167	0.6931
metab_1080	Asp Ile Lys	1.161e-09	2.411e-09	1.4829	1.6161	0.6925
metab_3926	5-Hydroxyindoleacetylglycine	2.491e-11	6.553e-11	1.3886	1.616	0.6924
metab_3543	Sirolimus	2.827e-12	8.573e-12	1.3636	1.6158	0.6922
metab_6585	Plazomicin	2.604e-17	3.173e-16	1.6278	1.6154	0.6919
metab_5193	Indole-3-acetyl-glutamine	3.001e-13	1.303e-12	1.4613	1.615	0.6915
metab_295	Gln Trp	1.274e-15	6.384e-15	1.4048	1.615	0.6915
metab_7521	Threonylmethionine	1.388e-16	1.378e-15	1.5257	1.6144	0.691
metab_2394	1-(4-Biphenylyl)-4(S)-hydroxy-5(S)-2,5-bis((N-(methoxycarbonyl-)-L-tert-leucinyl)amino)-6-phenyl-2-azahexane	2.454e-17	1.762e-16	1.4042	1.6141	0.6907
metab_1765	Bax inhibitor peptide V5	9.902e-15	4.324e-14	1.3491	1.6117	0.6886
metab_5449	PE(18:1(9Z)/16:1(9Z))	2.081e-09	4.694e-09	1.5181	1.6112	0.6881
metab_4616	Dopamine	1.124e-18	2.32e-17	1.6611	1.6109	0.6879
metab_1378	Butyl (S)-3-hydroxybutyrate [arabinosyl-(1->6)-glucoside]	1.068e-20	2.257e-19	1.3933	1.6108	0.6878
metab_3089	Goshonoside F4	3.77e-17	2.621e-16	1.4018	1.6106	0.6876
metab_4319	S-(N,N-Diethylcarbamoyl)glutathione	1.45e-19	4.203e-18	1.5885	1.608	0.6853
metab_1323	Methyldopa	5.947e-10	1.271e-09	1.3784	1.6071	0.6845
metab_3423	Piriprost	8.987e-15	3.956e-14	1.3847	1.605	0.6826
metab_3602	P-Octopamine	3.217e-15	1.519e-14	1.3035	1.6042	0.6819
metab_7388	Dmean	6.163e-14	3.087e-13	1.5461	1.6035	0.6812
metab_492	3H-Dopamine	2.284e-05	3.167e-05	1.1491	1.6029	0.6807
metab_7038	Isoleucyl-Tyrosine	6.989e-18	1.068e-16	1.5517	1.6026	0.6804
metab_1843	Schidigerasaponin D3	2.442e-15	1.172e-14	1.3415	1.6025	0.6803
metab_3182	PG(PGE2/i-22:0)	8.674e-20	1.386e-18	1.3286	1.599	0.6772
metab_7067	5'-Hydroxycarvedilol	8.892e-15	5.442e-14	1.5814	1.5988	0.677
metab_7507	Alanylproline	8.602e-11	2.358e-10	1.5921	1.5977	0.676
metab_3804	[D-Lys3]-GHRP-6	4.899e-16	2.64e-15	1.3669	1.5953	0.6738
metab_5168	Glutamylleucine	2.379e-12	8.452e-12	1.7436	1.5934	0.6721
metab_6618	PE(DiMe(9,3)/PGJ2)	2.489e-13	1.093e-12	1.6842	1.5918	0.6707
metab_3756	CDP-DG(20:5(7Z,9Z,11E,13E,17Z)-3OH(5,6,15)/a-25:0)	8.824e-16	4.537e-15	1.3465	1.5917	0.6706
metab_4421	Medroxalol	3.122e-14	1.706e-13	1.5667	1.5906	0.6696
metab_7062	Opiorphin	6.703e-26	5.325e-23	1.649	1.5905	0.6695
metab_1742	Phenylalanylhydroxyproline	2.962e-19	3.844e-18	1.297	1.5882	0.6674
metab_5590	4-Hydroxy-5-(3',4'-dihydroxyphenyl)-valeric acid-O-methyl-O-glucuronide	3.243e-14	1.766e-13	1.5777	1.5881	0.6673
metab_7503	Gamma-Glu-Leu	7.298e-13	2.89e-12	1.7522	1.5875	0.6668
metab_1682	3-((((-Oxoheptyl)amino)acetyl)amino)methyl-7-oxobicyclo(2.2.1)hept-2-yl-5-heptenoic acid	8.019e-17	5.11e-16	1.3338	1.5876	0.6668
metab_2929	Crocin 3	1.443e-12	4.54e-12	1.3184	1.587	0.6663
metab_3767	Vincristine	7.772e-20	1.273e-18	1.3428	1.5867	0.666
metab_6677	Phenylalanylmethionine	1.51e-16	1.474e-15	1.4511	1.5858	0.6652
metab_343	Lys Ala Leu Glu	8.468e-15	3.767e-14	1.3756	1.5854	0.6648
metab_3450	Dynorphin A 9-17	4.582e-19	5.563e-18	1.3752	1.5846	0.6641
metab_1095	Arg Phe	2.885e-17	2.041e-16	1.3701	1.5822	0.6619
metab_4298	4-Hydroxyestrone-2-S-glutathione	1.336e-15	1.003e-14	1.6057	1.5821	0.6618
metab_2110	Val Ile	4.252e-11	1.095e-10	1.4204	1.5813	0.6611
metab_1291	SM(d18:2(4E,14Z)/PGE1)	6.365e-16	3.344e-15	1.38	1.5787	0.6587
metab_2076	N-Arachidonoyl Lysine	1.732e-16	1.032e-15	1.3382	1.5787	0.6587
metab_494	N-alpha-Acetyl-L-lysine	1.712e-14	7.093e-14	1.3539	1.577	0.6572
metab_3990	Eravacycline	1.635e-21	4.938e-20	1.3884	1.5769	0.6571
metab_3752	PI(22:2(13Z,16Z)/PGJ2)	7.205e-19	8.22e-18	1.3527	1.5753	0.6556
metab_3301	PGP(PGD2/a-21:0)	1.013e-14	4.404e-14	1.3384	1.5748	0.6552
metab_3526	5-Acetamidovalerate	3.401e-18	3.055e-17	1.3042	1.5748	0.6552
metab_3390	Pacific Ciguatoxin 4A	1.324e-18	1.412e-17	1.3924	1.5745	0.6549
metab_253	Nateglinide	8.562e-21	1.865e-19	1.3885	1.5743	0.6547
metab_487	Val Glu	1.224e-20	2.513e-19	1.3893	1.5738	0.6543
metab_4256	Cenisertib	3.411e-14	1.846e-13	1.5792	1.5735	0.654
metab_7487	Undeca-3,6,9-trienedioylcarnitine	1.178e-09	2.761e-09	1.5725	1.5722	0.6528
metab_7055	O-Desmethyl-lacosamide	6.565e-22	6.519e-20	1.6471	1.5713	0.652
metab_7078	Asparaginyl-Phenylalanine	5.786e-16	4.788e-15	1.4954	1.571	0.6517
metab_1324	Ergocornine	7.517e-17	4.859e-16	1.3805	1.5701	0.6509
metab_288	Asp Leu Ser	3.829e-20	6.855e-19	1.3585	1.5683	0.6492
metab_1775	Ala Ile	3.356e-09	6.598e-09	1.397	1.5676	0.6486
metab_7191	5,10-Methylene-THF	9.782e-21	4.738e-19	1.5622	1.5673	0.6483
metab_1718	Pro Tyr Leu	1.713e-14	7.093e-14	1.2792	1.5662	0.6473
metab_3948	Isokobusone	4.924e-12	1.425e-11	1.2885	1.566	0.6471
metab_7105	Uridine, 2'-deoxy-2'-fluoro-2'-methyl-, (2'R)-	3.876e-13	1.634e-12	1.5759	1.5659	0.647
metab_191	5-Hydroxyvalproic acid	1.202e-10	2.939e-10	1.3007	1.5654	0.6465
metab_6905	Convalloside	2.883e-07	4.879e-07	1.5436	1.5643	0.6455
metab_5054	1-Hydroxymethylnaphthalene	1.135e-16	1.159e-15	1.4831	1.5643	0.6455
metab_4199	Glutamylglutamic acid	1.434e-16	1.42e-15	1.4596	1.5643	0.6455
metab_166	Val Met	5.308e-15	2.433e-14	1.3298	1.5639	0.6451
metab_635	Ile Pro Arg	6.334e-20	1.064e-18	1.3426	1.5629	0.6442
metab_4919	Tirofiban	3.052e-19	8.082e-18	1.5321	1.5627	0.644
metab_4718	Postin	2.739e-19	7.35e-18	1.4791	1.5591	0.6407
metab_8224	N6-Methyl-2'-deoxyadenosine	2.035e-17	2.558e-16	1.5506	1.5576	0.6393
metab_1728	Aspartylglycosamine	2.153e-15	1.044e-14	1.2781	1.5572	0.639
metab_283	Pectenotoxin 7	1.318e-18	1.412e-17	1.3395	1.5547	0.6366
metab_3265	Leucyl-Glutamate	1.332e-16	8.13e-16	1.2483	1.5545	0.6365
metab_389	Bufuralol	4.321e-21	1.042e-19	1.3623	1.5542	0.6362
metab_6716	4-Butyl-5-hydroxy-1,2-diphenylpyrazol-3-one	4.958e-19	1.216e-17	1.5298	1.5539	0.6359
metab_13	8-Cyclopentyl-1,3-dipropylxanthine	1.603e-18	1.666e-17	1.3091	1.5536	0.6356
metab_3410	Mikamycin B	5.268e-17	3.533e-16	1.3695	1.5533	0.6353
metab_6678	Mupirocin	7.822e-11	2.155e-10	1.5302	1.5525	0.6346
metab_1392	Val Glu Met	4.044e-18	3.597e-17	1.3224	1.55	0.6323
metab_1562	CDP-DG(20:3(8Z,11Z,14Z)-2OH(5,6)/16:0)	7.202e-12	2.037e-11	1.282	1.5489	0.6312
metab_104	Epsilon-(Carboxyethyl)lysine	2.674e-18	2.496e-17	1.2687	1.5478	0.6302
metab_126	Ile Ile	3.861e-12	1.143e-11	1.3956	1.5474	0.6298
metab_1664	Met Phe	9.576e-15	4.197e-14	1.2352	1.5469	0.6294
metab_287	Gln Phe Lys	1.914e-15	9.295e-15	1.3548	1.5467	0.6292
metab_7478	Virginiamycin m1	5.582e-21	3.037e-19	1.6133	1.5466	0.6291
metab_6502	LysoPA(19:0/0:0)	4.852e-13	2.001e-12	1.4551	1.5461	0.6286
metab_6972	Biotripyrrin-b	8.737e-18	1.271e-16	1.4927	1.5459	0.6284
metab_4382	Asp Phe Ser Arg	2.548e-14	1.416e-13	1.5183	1.5455	0.6281
metab_4517	Ramiprilat	3.055e-18	5.344e-17	1.575	1.5446	0.6272
metab_1488	(2R,4S)-4-Carbamimidamido-3-acetamido-2-((1R,2R)-2-hydroxy-1-methoxy-3-(octanoyloxy)propyl)-3,4-dihydro-2H-pyran-6-carboxylic acid	1.141e-20	2.384e-19	1.3082	1.5437	0.6264
metab_8295	Glucosamine	4.932e-10	1.222e-09	1.5288	1.5433	0.626
metab_1290	PG(i-13:0/PGD2)	4.269e-20	7.485e-19	1.32	1.5428	0.6256
metab_2649	Ser Leu Ile	7.353e-13	2.434e-12	1.2542	1.5427	0.6255
metab_1141	Cyclopentolate	1.412e-17	1.091e-16	1.3258	1.5415	0.6243
metab_7276	3,4-Dephostatin, Ethyl-	4.164e-22	4.47e-20	1.4738	1.5412	0.6241
metab_68	Bemegride	2.073e-18	2.046e-17	1.2358	1.5407	0.6236
metab_2985	17a-Ethynylestradiol	3.506e-13	1.213e-12	1.2433	1.5394	0.6224
metab_7153	Mopidamol	3.257e-14	1.77e-13	1.5113	1.5332	0.6165
metab_3758	TYLVALOSIN	1.005e-14	4.374e-14	1.3142	1.5331	0.6165
metab_3515	Ginsenoside I	6.055e-16	3.196e-15	1.2663	1.5298	0.6133
metab_6680	Valyltryptophan	2.111e-16	1.968e-15	1.4803	1.5281	0.6117
metab_7334	6-Acetylmorphine	8.226e-24	2.723e-21	1.4858	1.5275	0.6112
metab_3040	Thr Val Phe	1.328e-11	3.604e-11	1.2788	1.5275	0.6112
metab_1920	Ergobasin	1.206e-12	3.883e-12	1.3109	1.5274	0.6111
metab_541	His Glu Leu	1.931e-17	1.44e-16	1.3383	1.5248	0.6086
metab_248	PGP(LTE4/20:4(5Z,8Z,11Z,14Z))	1.335e-12	4.246e-12	1.3434	1.5246	0.6084
metab_1921	Cyclosomatostatin	1.127e-13	4.151e-13	1.2815	1.5233	0.6072
metab_5145	Cobalamin	9.339e-14	4.5e-13	1.6102	1.5231	0.607
metab_1524	Gentamicin C2	1.635e-16	9.792e-16	1.3195	1.5229	0.6068
metab_1210	Asp His Phe	4.307e-14	1.699e-13	1.3586	1.5225	0.6064
metab_6583	L-beta-aspartyl-L-threonine	2.064e-14	1.173e-13	1.4055	1.5224	0.6063
metab_3710	CDP-DG(i-16:0/18:3(10,12,15)-OH(9))	5.806e-16	3.078e-15	1.271	1.5205	0.6045
metab_422	SM(d20:1/22:6(4Z,7Z,10Z,13E,15E,19Z)-OH(17))	5.976e-16	3.159e-15	1.3323	1.5193	0.6034
metab_1441	Asp Ala Phe	8.822e-15	3.905e-14	1.2789	1.5191	0.6032
metab_1106	Val Leu His	4.881e-16	2.634e-15	1.3388	1.5179	0.6021
metab_3550	Grapiprant	3.106e-13	1.081e-12	1.2462	1.5176	0.6018
metab_2019	Pro Trp Phe	1.95e-14	8.066e-14	1.2316	1.517	0.6012
metab_1602	Asp Ile Tyr	3.828e-17	2.656e-16	1.2592	1.5167	0.6009
metab_1299	Pinolidoxin	3.079e-17	2.165e-16	1.3548	1.5166	0.6008
metab_3247	Histidyllysine	2.295e-17	1.67e-16	1.3174	1.5162	0.6005
metab_461	Tangeraxanthin	5.62e-11	1.422e-10	1.3418	1.5144	0.5987
metab_8309	Sulfolithocholylglycine	1.521e-13	7.05e-13	1.4262	1.5137	0.5981
metab_5138	Daprodustat	6.567e-15	4.14e-14	1.4241	1.5132	0.5976
metab_6433	Canesceol	8.56e-16	6.719e-15	1.4273	1.5128	0.5972
metab_8303	N-Epsilon-Acetyl-L-Lysine	2.549e-13	1.117e-12	1.4349	1.5122	0.5966
metab_381	N(6)-(Octanoyl)lysine	4.775e-16	2.585e-15	1.3403	1.5117	0.5962
metab_7005	Leucodopachrome	1.686e-09	3.872e-09	1.4101	1.5103	0.5948
metab_1494	Dimethylbenzimidazole	4.25e-17	2.915e-16	1.1586	1.5101	0.5946
metab_3623	Cyclo(D-trp-D-asp-pro-D-val-leu)	1.267e-16	7.769e-16	1.2856	1.5087	0.5933
metab_7591	Isoleucyl-Aspartate	6.625e-10	1.612e-09	1.6445	1.5086	0.5932
metab_5103	N-Acetyl-D-phenylalanine	1.732e-12	6.377e-12	1.372	1.5086	0.5932
metab_372	Fumonisin FP2	2.341e-17	1.696e-16	1.282	1.5074	0.5921
metab_5107	Aspartyl-Lysine	2.849e-18	5.075e-17	1.4921	1.5067	0.5914
metab_7541	Glutaminylmethionine	1.434e-15	1.066e-14	1.4141	1.5064	0.5911
metab_4146	Mycobactins	9.259e-16	7.183e-15	1.494	1.5048	0.5896
metab_9	Asn Phe	2.299e-14	9.397e-14	1.2316	1.5037	0.5885
metab_3711	PS(18:0/20:3(8Z,11Z,14Z)-2OH(5,6))	4.763e-13	1.616e-12	1.2313	1.5037	0.5885
metab_5122	18-hydroxyoleate	1.254e-16	1.264e-15	1.4239	1.5034	0.5882
metab_6982	Alpha-Tetrasaccharide	7.687e-09	1.593e-08	1.5433	1.5028	0.5877
metab_8268	Urocanic Acid	2.16e-08	4.215e-08	1.3508	1.5025	0.5874
metab_3836	posatirelin	1.423e-17	1.097e-16	1.272	1.5019	0.5868
metab_5225	Fungichromin	1.68e-13	7.652e-13	1.4455	1.5018	0.5867
metab_4433	Fluoromethylhistidine	8.058e-18	1.208e-16	1.4666	1.5001	0.5851
metab_6539	10-Deacetylbaccatin III	1.325e-11	4.129e-11	1.4148	1.4996	0.5846
metab_6501	Penitrem A	9.593e-16	7.427e-15	1.5003	1.4995	0.5845
metab_3527	Fungizone	4.952e-14	1.936e-13	1.2218	1.4993	0.5843
metab_239	Phe Val Lys	1.447e-13	5.284e-13	1.2894	1.4987	0.5837
metab_3607	4(1H)-Pyridinone, 2-ethyl-3-hydroxy-1-(2-hydroxyethyl)-	1.069e-07	1.805e-07	1.1928	1.4986	0.5836
metab_543	Concanamycin	7.555e-17	4.875e-16	1.2966	1.4983	0.5833
metab_5730	Musabalbisiane B	2.13e-12	7.609e-12	1.459	1.4979	0.5829
metab_4873	Clinofibrate	1.965e-15	1.406e-14	1.4478	1.4971	0.5822
metab_4378	N-Tert-Butyl-3-(4-(2-methoxyphenyl)-piperazin-1-yl)-2-phenylpropanamide	1.289e-10	3.463e-10	1.5628	1.4967	0.5818
metab_7311	Gly-pro-arg-pro	1.751e-17	2.28e-16	1.5729	1.4962	0.5813
metab_7491	D-Fucitol	1.571e-17	2.094e-16	1.4272	1.4955	0.5806
metab_8204	N-NITROSOMORPHOLINE	1.847e-17	2.374e-16	1.3804	1.4955	0.5806
metab_6467	1,1-Dimethylbiguanide	2.149e-10	5.577e-10	1.2959	1.495	0.5801
metab_1265	Betaxolol	3.305e-21	8.733e-20	1.2724	1.4942	0.5794
metab_3479	1-Phenyl-2-decanoylamino-3-morpholino-1-propanol	2.642e-14	1.067e-13	1.231	1.4901	0.5754
metab_5152	PC(18:1(12Z)-2OH(9,10)/2:0)	1.501e-12	5.598e-12	1.4173	1.4894	0.5747
metab_7510	3-(1H-Pyrrol-2-yl)propanoic Acid	8.225e-15	5.081e-14	1.2824	1.4894	0.5747
metab_4889	Phaseollidin	5.61e-13	2.278e-12	1.4075	1.4882	0.5736
metab_7273	Isoleucyl-Threonine	4.403e-18	7.287e-17	1.3762	1.4873	0.5727
metab_3624	Milbemycin alpha10	7.364e-18	6.169e-17	1.2641	1.4863	0.5717
metab_4985	Nicotyrine	1.525e-13	7.062e-13	1.3072	1.4851	0.5706
metab_3095	CDP-DG(18:0/22:6(4Z,7Z,10Z,13Z,16Z,19Z))	5.437e-16	2.908e-15	1.3117	1.4845	0.57
metab_5121	PC(2:0/22:6(4Z,7Z,10Z,13E,15E,19Z)-OH(17))	8.147e-16	6.446e-15	1.478	1.4841	0.5696
metab_6995	Dodec-2-enedioylcarnitine	7.024e-15	4.4e-14	1.4533	1.484	0.5695
metab_1168	Lupinic acid	1.144e-16	7.065e-16	1.2374	1.4837	0.5692
metab_3299	Dethiobiotin	1.736e-16	1.033e-15	1.1189	1.4825	0.568
metab_4250	S-adenosyl-L-methioninamine	2.571e-17	3.143e-16	1.3601	1.4802	0.5658
metab_7522	D-Dethiobiotin	1.699e-10	4.467e-10	1.3638	1.4795	0.5651
metab_4986	Epothilone B	1.98e-20	8.738e-19	1.371	1.4787	0.5643
metab_4976	MG(LTE4/0:0/0:0)	5.101e-14	2.61e-13	1.3886	1.4785	0.5641
metab_61	His Val Leu	2.181e-14	8.947e-14	1.242	1.4777	0.5634
metab_230	PI(PGJ2/16:2(9Z,12Z))	1.919e-16	1.123e-15	1.2463	1.4759	0.5616
metab_3660	Gly Pro Phe	2.509e-13	8.84e-13	1.1881	1.4749	0.5606
metab_273	Trinexapac-ethyl	5.824e-14	2.246e-13	1.2576	1.4724	0.5582
metab_3807	Asn Trp	9.827e-15	4.297e-14	1.1762	1.4724	0.5582
metab_4916	PC(PGE2/2:0)	1.514e-17	2.052e-16	1.4535	1.4719	0.5577
metab_22	Kemptide	2.743e-11	7.163e-11	1.2197	1.4711	0.5569
metab_3799	Ile Gln Tyr	2.571e-14	1.043e-13	1.2191	1.4685	0.5543
metab_4901	2-Hydroxyestrone	1.658e-14	9.585e-14	1.429	1.4678	0.5537
metab_7274	Teleocidin B 2	1.54e-16	1.492e-15	1.3985	1.4678	0.5537
metab_1136	(+/-)-2-Hydroxy-4-(methylthio)butanoic acid	0.000152	0.0001991	1.1231	1.4677	0.5536
metab_6821	Amprenavir	4.412e-13	1.837e-12	1.3441	1.4676	0.5535
metab_7071	Glycylglycylglycylglycine	1.661e-13	7.582e-13	1.3936	1.4675	0.5534
metab_7731	Glutamylvaline	1.146e-19	3.449e-18	1.4625	1.4665	0.5524
metab_4264	Ser-Phe	2.682e-07	4.556e-07	1.4797	1.4656	0.5515
metab_3414	Leu Thr Tyr	1.031e-13	3.812e-13	1.1234	1.4645	0.5504
metab_1421	1-Deoxynojirimycin	7.966e-17	5.096e-16	1.2776	1.4625	0.5484
metab_1509	Canarigenin 3-[glucosyl-(1->4)-6-deoxy-alloside]	9.609e-16	4.913e-15	1.2696	1.4625	0.5484
metab_1477	Butabarbital	3.294e-12	9.89e-12	1.1932	1.4624	0.5483
metab_3484	Mcp-tva-argipressin	4.578e-21	1.09e-19	1.2218	1.4616	0.5475
metab_3422	Candicidin	4.603e-08	8.093e-08	1.179	1.4608	0.5468
metab_1599	Mabioside E	4.423e-17	3.022e-16	1.2407	1.4594	0.5454
metab_4693	PGP(i-13:0/i-15:0)	9.915e-19	2.129e-17	1.5126	1.4571	0.5431
metab_6299	Bpd-MA	5.216e-13	2.135e-12	1.4103	1.4565	0.5425
metab_6463	Prolyl-Valine	3.824e-12	1.305e-11	1.3606	1.4563	0.5423
metab_1171	PS(5-iso PGF2VI/15:0)	2.051e-23	1.992e-21	1.234	1.4533	0.5393
metab_7448	Prolyl-Alanine	7.31e-11	2.019e-10	1.3888	1.4528	0.5388
metab_6594	9-Oxodecanoylcarnitine	1.309e-11	4.084e-11	1.3821	1.4527	0.5387
metab_4975	Taurochenodesoxycholic acid	4.835e-10	1.2e-09	1.3006	1.4525	0.5385
metab_7588	Lichenin	6.448e-14	3.21e-13	1.3386	1.452	0.538
metab_1795	DG(LTE4/10:0/0:0)	4.328e-12	1.267e-11	1.1918	1.4515	0.5375
metab_6455	PS(15:0/PGF1alpha)	5.684e-14	2.872e-13	1.4042	1.4513	0.5373
metab_7444	Deca-2,5,8-trienedioylcarnitine	8.663e-18	1.265e-16	1.3131	1.4513	0.5373
metab_1369	Ultram	4.002e-12	1.178e-11	1.1601	1.4509	0.5369
metab_1081	Gly Leu Arg	6.583e-15	2.972e-14	1.2692	1.4507	0.5367
metab_447	2-Hydroxy-L-methionine	4.063e-10	8.813e-10	1.1006	1.4498	0.5359
metab_1169	Goshonoside F7	2.301e-14	9.397e-14	1.1913	1.4495	0.5356
metab_5001	LysoPE(0:0/22:6(4Z,7Z,10Z,13Z,16Z,19Z))	1.379e-15	1.031e-14	1.3768	1.4493	0.5354
metab_6524	Triterpenoid	6.596e-16	5.347e-15	1.4111	1.4482	0.5343
metab_6337	Ile-Ile-Ile-Pro	5.959e-14	2.992e-13	1.3849	1.4478	0.5339
metab_5049	Selpercatinib	1.406e-14	8.227e-14	1.3012	1.4455	0.5316
metab_4736	Fallypride	6.718e-14	3.331e-13	1.3433	1.4454	0.5315
metab_1805	Citrusin II	2.151e-07	3.533e-07	1.2158	1.4443	0.5304
metab_133	ALANYL-dl-PHENYLALANINE	3.236e-14	1.295e-13	1.2527	1.4439	0.53
metab_1126	Leu Asn Ala Lys	2.037e-11	5.402e-11	1.2836	1.4436	0.5297
metab_6450	Leukotriene D5	4.804e-19	1.2e-17	1.3953	1.443	0.5291
metab_6831	4,7,13,16,21,24-Hexaoxa-1,10-diazabicyclo[8.8.8]hexacosane	3.956e-19	1.027e-17	1.4765	1.4409	0.527
metab_1082	Gln Ser Ile Lys	2.457e-19	3.295e-18	1.3273	1.4409	0.527
metab_3818	(4Z,7Z,10E,12E,16Z)-18-(3-Ethylcycloprop-1-en-1-yl)-14-hydroxyoctadeca-4,7,10,12,16-pentaenoylcarnitine	8.433e-18	6.904e-17	1.2068	1.4409	0.527
metab_6447	17-beta-Estradiol glucuronide	5.028e-14	2.583e-13	1.3666	1.4406	0.5267
metab_5378	Mulberrin	2.175e-07	3.752e-07	1.407	1.4404	0.5265
metab_4589	Cucurbitacin I 2-glucoside	1.685e-14	9.725e-14	1.4198	1.4401	0.5262
metab_1534	PC(PGE2/18:4(6Z,9Z,12Z,15Z))	2.752e-09	5.498e-09	1.1589	1.4392	0.5253
metab_3465	Glutamylisoleucine	6.384e-13	2.132e-12	1.1032	1.4392	0.5253
metab_1403	PS(20:5(5Z,8Z,11Z,14Z,17Z)/14:0)	7.674e-20	1.265e-18	1.2829	1.4378	0.5239
metab_5009	PS(14:0/14:1(9Z))	8.947e-11	2.446e-10	1.3865	1.4358	0.5219
metab_7750	Valylglutamine	8.103e-13	3.174e-12	1.3587	1.4358	0.5219
metab_5020	Leu-leu-tyr	5.103e-16	4.259e-15	1.3706	1.4344	0.5204
metab_5238	(1S)-Hydroxy-(2S)-glutathionyl-1,2-dihydronaphthalene	3.591e-14	1.928e-13	1.3331	1.4341	0.5201
metab_3774	Pro Phe Gly	9.907e-14	3.674e-13	1.1549	1.4335	0.5195
metab_6453	Macrocarpal C	1.511e-14	8.826e-14	1.3438	1.4327	0.5187
metab_7010	3,3'-Dimethoxybenzidine	8.216e-16	6.488e-15	1.3698	1.4326	0.5186
metab_8171	L-prolinamide	3.007e-10	7.661e-10	1.2732	1.4323	0.5183
metab_6607	Perilloside A	2.074e-14	1.175e-13	1.3828	1.4322	0.5182
metab_7190	(3S,7E,9R)-4,7-Megastigmadiene-3,9-diol 9-[apiosyl-(1->6)-glucoside]	2.338e-13	1.032e-12	1.3599	1.431	0.517
metab_1184	1,2,10-Trihydroxydihydro-trans-linalyl oxide 7-O-beta-D-glucopyranoside	4.722e-12	1.37e-11	1.1386	1.4305	0.5165
metab_4170	Glutaminylproline	1.724e-15	1.259e-14	1.3608	1.4303	0.5163
metab_779	Ile Glu	2.318e-08	4.218e-08	1.3015	1.4295	0.5155
metab_4098	4-(Glutamylamino) butanoate	7.911e-08	1.439e-07	1.3699	1.4293	0.5153
metab_3860	Gly Pro Leu	4.133e-18	3.658e-17	1.1548	1.4292	0.5152
metab_852	Primaquine	2.615e-11	6.84e-11	1.1132	1.4277	0.5137
metab_5037	16-Ketoestradiol	2.166e-14	1.224e-13	1.3583	1.4275	0.5135
metab_6763	PE-NMe(18:3(6Z,9Z,12Z)/18:4(6Z,9Z,12Z,15Z))	3.089e-13	1.332e-12	1.403	1.4274	0.5134
metab_7391	Calanolide A	1.5e-12	5.598e-12	1.3433	1.4273	0.5133
metab_4878	3h-Indole-3-propanoic acid,a-amino-	2.326e-12	8.277e-12	1.2161	1.4263	0.5123
metab_7504	Leu-Gly-Gly	3.648e-18	6.139e-17	1.3385	1.4247	0.5107
metab_4374	Gamma-L-Glutamyl-gamma-L-glutamyl-L-methionine	3.83e-14	2.039e-13	1.3933	1.4233	0.5092
metab_5243	Tenuifolin	1.05e-14	6.291e-14	1.3935	1.4221	0.508
metab_8256	Zanamivir	1.475e-18	2.916e-17	1.3495	1.4219	0.5078
metab_2124	Tramadol	9.174e-16	4.71e-15	1.0731	1.4219	0.5078
metab_4013	Verdamicin	2.458e-16	1.398e-15	1.2182	1.4197	0.5056
metab_6718	Furylacryloylalanyllysine	2.44e-15	1.706e-14	1.2945	1.418	0.5039
metab_1582	Citrulline	5.934e-15	2.693e-14	1.2156	1.4177	0.5036
metab_3575	Dimerum acid	4.338e-13	1.485e-12	1.2172	1.4174	0.5032
metab_5088	Taurochenodeoxycholate-3-sulfate	1.963e-15	1.406e-14	1.3542	1.4173	0.5031
metab_6310	Lisinopril-tryptophan	2.787e-14	1.533e-13	1.3277	1.4173	0.5031
metab_6713	Sisomicin sulfate	8.581e-15	5.276e-14	1.4266	1.4165	0.5023
metab_5383	PE(22:4/0:0)	6.151e-08	1.133e-07	1.2548	1.4163	0.5021
metab_4158	Serylmethionine	9.996e-14	4.787e-13	1.3337	1.4154	0.5012
metab_6384	LysoPS(18:1(9Z)/0:0)	2.908e-15	1.992e-14	1.4215	1.415	0.5008
metab_4631	Naltrexone	8.085e-15	5.018e-14	1.3533	1.4145	0.5003
metab_6949	16, 17-dihydro-16alpha, 17-dihydroxy GA9	1.359e-09	3.166e-09	1.2996	1.4144	0.5002
metab_1845	Ala Val Leu	1.148e-11	3.148e-11	1.0816	1.4136	0.4994
metab_4037	Hyoscyamine	9.212e-12	2.562e-11	1.1564	1.413	0.4988
metab_4980	BUTHIDAZOLE	1.912e-18	3.634e-17	1.3657	1.4126	0.4984
metab_6862	Deoxypyridinoline	2.786e-14	1.533e-13	1.2903	1.4119	0.4976
metab_4859	Afimoxifene	3.275e-16	2.93e-15	1.29	1.4111	0.4968
metab_4799	Glycosides	3.181e-17	3.738e-16	1.3506	1.4103	0.496
metab_278	Sarmentosin	1.201e-11	3.28e-11	1.1863	1.4103	0.496
metab_4596	Pyridin-2-ylmethyl N-[(2S)-1-[[(2S,4S,5S)-4-hydroxy-1,6-diphenyl-5-(1,3-thiazol-5-ylmethoxycarbonylamino)hexan-2-yl]amino]-3-methyl-1-oxobutan-2-yl]carbamate	4.961e-17	5.614e-16	1.3754	1.4098	0.4955
metab_3627	PS(20:5(5Z,8Z,11Z,14Z,17Z)/TXB2)	3.374e-11	8.731e-11	1.1745	1.4098	0.4955
metab_7817	2-(3-Carboxy-3-aminopropyl)-L-histidine	6.95e-14	3.442e-13	1.3177	1.4091	0.4948
metab_5026	Ile-Val-Val	1.214e-16	1.233e-15	1.3627	1.4083	0.494
metab_4271	Val Gln Ala Arg	4.315e-13	1.798e-12	1.3134	1.406	0.4916
metab_3641	Suspensolide F	4.714e-20	8.185e-19	1.1371	1.4056	0.4912
metab_3662	LysoPE(0:0/20:1(11Z))	2.119e-05	2.95e-05	1.0213	1.405	0.4906
metab_3825	Protodioscin	5.118e-11	1.303e-10	1.1205	1.4045	0.4901
metab_233	Leu Pro His	8.919e-15	3.938e-14	1.1614	1.4044	0.49
metab_6137	Indole-3-acetaldehyde	7.055e-08	1.293e-07	1.3225	1.4043	0.4899
metab_4977	8-Aminohexylamino cAMP	2.571e-13	1.126e-12	1.3442	1.4042	0.4897
metab_7437	Melanostatin	7.526e-13	2.975e-12	1.3367	1.4038	0.4893
metab_5119	O-b-D-Gal-(1->3)-O-[O-b-D-Gal-(1->4)-2-(acetylamino)-2-deoxy-b-D-Glc-(1->6)]-2-(acetylamino)-2-deoxy-D-Galactose	2.928e-05	4.03e-05	1.3049	1.4021	0.4876
metab_7761	Gamma glutamyl ornithine	8.906e-21	4.422e-19	1.3011	1.4015	0.487
metab_3559	Asp Leu	1.145e-17	9.085e-17	1.0777	1.4011	0.4866
metab_6663	Acuminoside	1.01e-11	3.213e-11	1.3439	1.4006	0.486
metab_6860	1-Methyl-2-nitro-3-((tetrahydrofuran-3-yl)methyl)guanidine	5.623e-08	1.045e-07	1.2385	1.4005	0.4859
metab_3314	Milbemycin A3	8.535e-17	5.402e-16	1.1449	1.4005	0.4859
metab_4666	4-Hydroxydebrisoquine	2.399e-16	2.216e-15	1.3017	1.3998	0.4852
metab_6317	Amikacin	7.294e-13	2.89e-12	1.3124	1.3995	0.4849
metab_1592	Biolimus	1.403e-12	4.441e-12	1.1543	1.3994	0.4848
metab_6690	3-(1-Hydroxymethyl-1-propenyl)pentanedioic acid	8.894e-16	6.913e-15	1.2796	1.399	0.4844
metab_6951	LysoPC(14:0/0:0)	3.229e-15	2.196e-14	1.315	1.3982	0.4836
metab_3169	D-Pantothenoyl-L-cysteine	7.755e-15	3.484e-14	1.0841	1.3971	0.4824
metab_7619	Tyrosyl-Serine	5.516e-11	1.551e-10	1.2683	1.397	0.4823
metab_1419	4-oxo-Retinoic acid	7.673e-15	3.456e-14	1.181	1.3964	0.4817
metab_7314	Lobucavir	3.145e-15	2.146e-14	1.3249	1.3952	0.4805
metab_8280	3-Phosphoglycerate	1.649e-05	2.324e-05	1.1974	1.3934	0.4786
metab_1151	Glutamylalanine	7.437e-17	4.818e-16	1.192	1.3934	0.4786
metab_1867	PE(LTE4/P-18:1(9Z))	1.49e-06	2.266e-06	1.0539	1.3931	0.4783
metab_5123	Ergonovine	3.372e-11	9.769e-11	1.3375	1.3929	0.4781
metab_7536	4-Hydroxy Triamterene	2.183e-13	9.689e-13	1.278	1.3925	0.4777
metab_6293	Janthitrem G	3.616e-12	1.237e-11	1.3258	1.3923	0.4775
metab_7399	Asp Val Ala Arg	2.295e-11	6.843e-11	1.2971	1.392	0.4772
metab_4574	16-Deacetylgeyerline	6.621e-12	2.173e-11	1.3317	1.3916	0.4767
metab_7472	Cysteinyl-Proline	1.628e-09	3.746e-09	1.228	1.3913	0.4764
metab_3810	Cichorioside I	8.779e-14	3.283e-13	1.1151	1.3907	0.4758
metab_5161	Dihydroergocristine	4.943e-15	3.214e-14	1.3836	1.3903	0.4754
metab_3891	Gln Glu Phe	2.92e-14	1.174e-13	1.1968	1.3901	0.4752
metab_6901	Agavoside A	2.237e-17	2.769e-16	1.3812	1.39	0.4751
metab_5237	Janthitrem E	4.114e-14	2.164e-13	1.3079	1.3899	0.475
metab_1815	Ile Asn Phe	3.587e-11	9.248e-11	1.1073	1.3895	0.4746
metab_5068	LysoPE(20:2(11Z,14Z)/0:0)	6.354e-16	5.193e-15	1.3312	1.3879	0.4729
metab_4389	Bisphenol A	2.009e-16	1.877e-15	1.2587	1.3879	0.4729
metab_4169	Pretyrosine	3.67e-09	8.049e-09	1.2367	1.387	0.472
metab_7965	Seryllysine	1.125e-09	2.646e-09	1.2054	1.3867	0.4717
metab_6668	Ergosine	9.586e-13	3.691e-12	1.3221	1.3865	0.4714
metab_6595	Quinapril	1.209e-17	1.696e-16	1.3296	1.3859	0.4708
metab_8205	Serylasparagine	1.127e-15	8.541e-15	1.2445	1.3858	0.4707
metab_5222	Alpha-(Dimethylaminomethyl)-2-(3-ethyl-5-methyl-4-isoxazolyl)-1H-indole-3-methanol	2.103e-11	6.324e-11	1.3295	1.3848	0.4697
metab_2022	Portulacaxanthin II	9.209e-14	3.437e-13	1.0794	1.384	0.4688
metab_6442	Withanolide B	1.708e-14	9.845e-14	1.3342	1.3839	0.4687
metab_4503	1-palmitoyl-dihydroxyacetone-phosphate	1.616e-13	7.402e-13	1.2618	1.3839	0.4687
metab_4797	Dehydrodiisoeugenol	1.532e-09	3.537e-09	1.2948	1.3823	0.4671
metab_7753	Glycyl-L-Proline	3.083e-07	5.201e-07	1.2481	1.3809	0.4656
metab_6754	Cyclo(-D-Tyr-Arg-Gly-Asp-Cys(carboxymethyl)-OH) sulfoxide	1.12e-13	5.327e-13	1.3121	1.3797	0.4644
metab_7590	Biflorin	1.162e-13	5.509e-13	1.3256	1.3785	0.4631
metab_5993	Ethylmorphine	4.889e-14	2.525e-13	1.281	1.3784	0.463
metab_7759	Linatine	1.804e-08	3.555e-08	1.2832	1.3779	0.4625
metab_3769	Thr Trp	1.711e-14	7.093e-14	1.1011	1.3757	0.4602
metab_6807	Dovitinib	1.659e-15	1.218e-14	1.2817	1.3753	0.4597
metab_4929	Triticonazole	9.589e-13	3.691e-12	1.2814	1.3744	0.4588
metab_687	Asp Lys	1.271e-14	5.438e-14	1.0725	1.3744	0.4588
metab_7788	Alpha-AMINO-3-HYDROXY-5-METHYL-4-ISOXAZOLEPROPIONIC ACID	6.518e-14	3.24e-13	1.2813	1.3742	0.4586
metab_6576	PGP(i-13:0/a-13:0)	2.899e-14	1.59e-13	1.3236	1.374	0.4584
metab_198	CDP-DG(18:2(9Z,11Z)/i-24:0)	3.372e-15	1.584e-14	1.1665	1.374	0.4584
metab_3400	PGP(22:6(4Z,7Z,10Z,12E,16Z,19Z)-OH(14)/i-22:0)	7.26e-14	2.752e-13	1.1451	1.3726	0.4569
metab_7355	Phe-Pro-Ile	7.088e-16	5.688e-15	1.3552	1.3722	0.4565
metab_1009	Pyridoxine	8.699e-11	2.153e-10	1.0768	1.3722	0.4565
metab_4857	PA(20:4(6Z,8E,10E,14Z)-2OH(5S,12R)/i-12:0)	2.12e-13	9.446e-13	1.3166	1.3716	0.4559
metab_5153	1,2-Dihexanoyl-sn-glycero-3-phosphoethanolamine	1.242e-14	7.362e-14	1.2867	1.3707	0.4549
metab_129	Glu Leu Lys	2.958e-12	8.942e-12	1.1285	1.3706	0.4548
metab_7294	Ala Tyr Asn Glu	2.563e-11	7.569e-11	1.2629	1.3699	0.4541
metab_3594	H-Gly-Arg-Gly-Asp-D-Ser-Pro-OH	4.548e-13	1.552e-12	1.1444	1.3694	0.4535
metab_7453	Tyrosyl-Alanine	9.306e-20	2.957e-18	1.3119	1.3689	0.453
metab_6559	5-Hydroxy-6-methoxyindole glucuronide	2.579e-12	9.058e-12	1.2262	1.3689	0.453
metab_6882	Lisinopril	1.19e-09	2.786e-09	1.2366	1.3686	0.4527
metab_1798	Glycyl-leucine	4.963e-08	8.701e-08	1.1663	1.3684	0.4525
metab_8285	Beclomethasone	7.337e-20	2.409e-18	1.3313	1.3683	0.4524
metab_4812	Allithiamine	8.915e-15	5.448e-14	1.2454	1.3677	0.4518
metab_4827	10-Hydroxy-8-nor-2-fenchanone glucoside	7.014e-12	2.287e-11	1.2878	1.3665	0.4505
metab_4470	Serdexmethylphenidate	1.045e-12	4.004e-12	1.2935	1.3659	0.4499
metab_6760	Prodiamine	1.045e-17	1.482e-16	1.259	1.3658	0.4497
metab_1837	Convallamaroside	8.91e-15	3.938e-14	1.0993	1.365	0.4489
metab_4285	5-Hydroxyfluvastatin	1.656e-12	6.128e-12	1.2562	1.3648	0.4487
metab_5532	Aspartyl-Tryptophan	4.019e-07	6.696e-07	1.2882	1.3641	0.4479
metab_4607	8-trans-Piperamide-C-9-1	4.707e-17	5.342e-16	1.2424	1.3624	0.4462
metab_6873	Hordatine A	6.256e-16	5.136e-15	1.2858	1.3622	0.4459
metab_3377	(10betaH,11xi)-11-Hydroxy-13-nor-6-eremophilen-8-one	8.477e-05	0.0001132	1.0433	1.3616	0.4453
metab_6788	Propanamide, N-((1S,2S)-2-(3-cyanophenyl)-3-(4-(2-fluoroethoxy)phenyl)-1-methylpropyl)-2-methyl-2-((5-methyl-2-pyridinyl)oxy)-	2.543e-18	4.654e-17	1.2599	1.3611	0.4448
metab_1567	Isoleucyl-Glutamate	1.06e-15	5.364e-15	1.0648	1.3609	0.4446
metab_1072	Ser Tyr Lys Asp	9.012e-11	2.225e-10	1.0563	1.3587	0.4422
metab_6835	Hypaconitine	2.074e-15	1.479e-14	1.2845	1.3586	0.4421
metab_4962	Tetra-methoxypropane	5.938e-15	3.81e-14	1.2969	1.3578	0.4413
metab_4578	Pheophorbide a	1.801e-14	1.037e-13	1.2516	1.3562	0.4396
metab_7664	N-acetylaspartate	5.567e-08	1.035e-07	1.2392	1.356	0.4394
metab_4416	Glu Asp Lys Glu	9.052e-17	9.562e-16	1.2588	1.3555	0.4388
metab_4230	Gamma-L-Glutamyl-S-(2-carboxy-1-propyl)cysteinylglycine	1.113e-09	2.621e-09	1.2759	1.3552	0.4385
metab_6286	Tryptophyl-Proline	2.588e-15	1.797e-14	1.2431	1.3542	0.4374
metab_4953	24,24-Dfhv	1.006e-14	6.045e-14	1.3171	1.3524	0.4355
metab_4489	(9S,10S)-10-hydroxy-9-(phosphonooxy)octadecanoate	2.75e-17	3.329e-16	1.2846	1.3523	0.4354
metab_6628	3-Methoxy-4-[2-(4-methylpiperazin-1-yl)ethoxy]benzaldehyde	9.611e-10	2.289e-09	1.2308	1.3522	0.4353
metab_6378	Nopalinic acid	1.613e-10	4.254e-10	1.2459	1.3506	0.4336
metab_7269	Azelaic acid	5.899e-15	3.792e-14	1.2356	1.3501	0.4331
metab_6605	Trilostane	1.982e-15	1.416e-14	1.343	1.35	0.433
metab_4094	Leucyl-Histidine	3.575e-11	1.031e-10	1.269	1.3499	0.4329
metab_7514	4-(2-Nitroethyl)phenyl primeveroside	4.809e-16	4.09e-15	1.3028	1.3478	0.4306
metab_4914	Implitapide	1.31e-17	1.814e-16	1.2796	1.3472	0.43
metab_4837	Cortolone-3-glucuronide	6.706e-13	2.682e-12	1.2466	1.3472	0.43
metab_4782	Dslet	9.302e-15	5.655e-14	1.3108	1.3469	0.4296
metab_6424	Eplivanserin	1.256e-08	2.529e-08	1.2405	1.3466	0.4293
metab_7716	N-Acetyl-DL-Aspartic Acid	7.28e-07	1.183e-06	1.1326	1.3455	0.4281
metab_4203	Hordatine B	1.534e-13	7.094e-13	1.2483	1.3447	0.4273
metab_1098	Tyr Glu	3.268e-09	6.44e-09	1.1286	1.3447	0.4273
metab_6440	Puromycin aminonucleoside	3.191e-15	2.174e-14	1.2713	1.3444	0.427
metab_7586	Alanylalanine	5.523e-11	1.552e-10	1.2857	1.3442	0.4267
metab_7565	N-(2,3-Dihydroxypropyl)valine	5.686e-13	2.307e-12	1.2302	1.3432	0.4257
metab_6498	Glu-Ile-Leu-Asp-Val	2.244e-11	6.707e-11	1.2484	1.3431	0.4256
metab_4955	3-Hydroxydodec-7-enedioylcarnitine	4.022e-14	2.128e-13	1.254	1.343	0.4255
metab_7139	Repaglinide aromatic amine	3.953e-15	2.63e-14	1.1993	1.3426	0.425
metab_1066	Acetophenone	1.237e-05	1.747e-05	1.1473	1.3425	0.4249
metab_6787	Oxyphenbutazone	4.853e-14	2.513e-13	1.2499	1.3412	0.4235
metab_1252	Adouetine X	2.525e-16	1.429e-15	1.1172	1.3395	0.4217
metab_7668	Hydroxyprolyl-Histidine	1.223e-07	2.17e-07	1.2455	1.3385	0.4206
metab_6554	Petromyzonol sulfate	2.115e-13	9.439e-13	1.269	1.338	0.4201
metab_5194	4-Carbamimidoyl-L-phenylalanine	8.1e-15	5.019e-14	1.276	1.3376	0.4196
metab_6432	Prolyl-Tyrosine	5.672e-10	1.397e-09	1.2121	1.3374	0.4194
metab_4032	Cortisone	1.573e-10	3.697e-10	1.0719	1.3364	0.4184
metab_6731	Fumonisin A1	1.747e-16	1.66e-15	1.2891	1.3356	0.4175
metab_7204	4-[3-[3-[Bis[4-(2-methylpropyl)phenyl]methylamino]benzoyl]indol-1-yl]butanoic acid	2.987e-13	1.3e-12	1.2453	1.3355	0.4174
metab_5057	Tobramycin	3.905e-14	2.071e-13	1.2802	1.3349	0.4167
metab_6300	Glycochenodeoxycholic acid 3-glucuronide	4.921e-10	1.221e-09	1.2596	1.3344	0.4162
metab_6732	Z-Leu-Leu-Norvalinal	2.007e-09	4.538e-09	1.1794	1.3344	0.4162
metab_488	Epsilon-(Carboxymethyl)lysine	1.178e-06	1.812e-06	1.0739	1.3344	0.4162
metab_1472	Leu Pro Lys	1.422e-05	2.004e-05	1.0803	1.3331	0.4148
metab_5002	Lotaustralin	3.134e-16	2.823e-15	1.2497	1.3327	0.4144
metab_4933	Lucidenic acid D1	6.454e-13	2.587e-12	1.2111	1.3326	0.4142
metab_4122	N-Acetyl-DL-homocysteine	2.142e-05	2.988e-05	1.2381	1.3325	0.4141
metab_6560	Allyl cysteine	2.41e-07	4.117e-07	1.1905	1.331	0.4125
metab_4528	PC(2:0/20:5(7Z,9Z,11E,13E,17Z)-3OH(5,6,15))	4.262e-16	3.656e-15	1.2598	1.3304	0.4119
metab_3680	ROSAMICIN	2.321e-15	1.12e-14	1.1467	1.3288	0.4101
metab_7122	Fexofenadine	9.446e-13	3.65e-12	1.2381	1.328	0.4093
metab_3916	Exemestane	6.037e-18	5.129e-17	1.1745	1.3276	0.4088
metab_3206	Nigericin	6.476e-11	1.626e-10	1.0641	1.3275	0.4087
metab_1811	Ile Phe Tyr	1.369e-10	3.32e-10	1.0155	1.3275	0.4087
metab_3361	Gln Ile Ile	3.639e-12	1.08e-11	1.0067	1.3274	0.4086
metab_4888	(3a,5b,7a,12a)-24-[(carboxymethyl)amino]-1,12-dihydroxy-24-oxocholan-3-yl-b-D-Glucopyranosiduronic acid	2.095e-12	7.503e-12	1.2222	1.3273	0.4085
metab_4224	Carbamoyl (2R)-2,5-diaminopentanoate	3.716e-10	9.332e-10	1.281	1.3258	0.4069
metab_1258	Asp Ile Thr	7.318e-14	2.769e-13	1.0494	1.3251	0.4061
metab_4872	3-O-Acetylepisamarcandin	4.986e-14	2.569e-13	1.2185	1.3248	0.4058
metab_2925	(1R)-Hydroxy-(2R)-glutathionyl-1,2-dihydronaphthalene	9.884e-13	3.218e-12	1.0076	1.3245	0.4054
metab_7370	Acotiamide	9.347e-14	4.5e-13	1.198	1.324	0.4049
metab_2714	LysoPA(20:3(5Z,8Z,11Z)/0:0)	2.039e-06	3.061e-06	1.0209	1.324	0.4049
metab_2960	Asp Ile Phe	2.789e-15	1.331e-14	1.0987	1.3227	0.4035
metab_6637	Hippuryl-histidyl-leucine	4.889e-16	4.141e-15	1.2164	1.3225	0.4033
metab_3221	Ent-6R,16bOH,17-Trihydroxy-7-oxo-6,7-seco-19,6-kauranolide 6-O-glucoside	7.344e-14	2.775e-13	1.0551	1.3225	0.4033
metab_1427	L-phenylalanyl-L-proline	1.199e-07	2.015e-07	1.1559	1.3223	0.403
metab_6842	3-Amino-3-methyl-N-[(3R)-2-oxo-1-[[4-[2-(2H-tetrazol-5-yl)phenyl]phenyl]methyl]-4,5-dihydro-3H-1-benzazepin-3-yl]butanamide	1.506e-16	1.473e-15	1.1971	1.3201	0.4006
metab_7107	Semustine	1.774e-13	8.054e-13	1.1861	1.3184	0.3988
metab_4968	Glu-val-phe	1.426e-13	6.656e-13	1.2287	1.3179	0.3982
metab_5112	L-beta-aspartyl-L-leucine	1.173e-10	3.169e-10	1.3561	1.3174	0.3977
metab_5053	Abbott-195773	2.05e-11	6.179e-11	1.2436	1.317	0.3973
metab_5115	S-Butylcysteine sulfoxide	8.084e-13	3.17e-12	1.2564	1.3164	0.3966
metab_4863	AB-MECA	7.238e-15	4.513e-14	1.258	1.316	0.3962
metab_6370	Cortistatin A	5.077e-11	1.434e-10	1.2276	1.3147	0.3947
metab_6254	Methyl 2-(3-(((3-(6-amino-2-butoxy-8-oxo-7,8-dihydro-9H-purin-9-yl)propyl)(3-morpholinopropyl)amino)methyl)phenyl)acetate	8.736e-14	4.242e-13	1.2167	1.3147	0.3947
metab_7796	Morpholine-4-carboxamide	9.577e-13	3.691e-12	1.241	1.3131	0.393
metab_7585	N2-Succinyl-L-ornithine	1.278e-06	2.028e-06	1.1305	1.3128	0.3926
metab_6921	N-Acetyl-DL-Methionine	1.522e-09	3.517e-09	1.2654	1.3126	0.3924
metab_4956	Isepamicine	2.97e-16	2.693e-15	1.2199	1.3108	0.3904
metab_5133	4-[(2R,5R)-5-(6-Aminopurin-9-yl)-3,4-dihydroxyoxolan-2-yl]butanamide	8.836e-14	4.275e-13	1.2613	1.3096	0.3891
metab_7070	Leukotriene-D4	4.34e-14	2.271e-13	1.2019	1.3091	0.3886
metab_116	Astragaloside III	7.061e-10	1.497e-09	1.0744	1.3088	0.3882
metab_5966	LysoPI(20:4(5Z,8Z,11Z,14Z)/0:0)	1.028e-05	1.472e-05	1.1098	1.3082	0.3876
metab_7615	Trans-Aconitic Acid	9.831e-07	1.574e-06	1.2214	1.3081	0.3875
metab_6691	Haloperidol decanoate	5.414e-11	1.523e-10	1.1484	1.3079	0.3873
metab_7285	1,6-anhydro-N-acetyl-beta-muramate	3.383e-12	1.163e-11	1.2026	1.3077	0.387
metab_6436	Galactosylhydroxylysine	2.919e-11	8.539e-11	1.2275	1.3073	0.3866
metab_723	Isodesmosine	9.861e-17	6.164e-16	1.05	1.3056	0.3847
metab_882	Zilpaterol	1.944e-08	3.574e-08	1.0851	1.3053	0.3844
metab_7820	Threonylserine	1.102e-07	1.967e-07	1.1576	1.304	0.3829
metab_7345	16a-Hydroxyestrone	1.301e-09	3.037e-09	1.1985	1.3038	0.3827
metab_6817	Isopropyl beta-D-glucoside	3.646e-10	9.177e-10	1.1649	1.3038	0.3827
metab_4815	8-Hydroxymianserin	1.307e-10	3.508e-10	1.2677	1.3036	0.3825
metab_7516	2'',6''-O-Diacetyloninin	1.453e-11	4.492e-11	1.2167	1.3032	0.3821
metab_7175	N-Acetyl-3-methylhistidine	1.857e-14	1.064e-13	1.1262	1.3028	0.3816
metab_4397	Biotripyrrin-a	5.464e-13	2.226e-12	1.1536	1.3018	0.3805
metab_4981	LysoPE(24:6(6Z,9Z,12Z,15Z,18Z,21Z)/0:0)	1.144e-09	2.684e-09	1.1792	1.3016	0.3803
metab_1160	4-Imidazolone-5-propionic acid	3.879e-10	8.454e-10	1.0329	1.3008	0.3794
metab_6728	Benzoylaconine	7.499e-12	2.44e-11	1.225	1.2999	0.3784
metab_6684	Argatroban	5.285e-13	2.16e-12	1.1731	1.2996	0.3781
metab_6829	Advantame	5.427e-13	2.213e-12	1.1737	1.2994	0.3778
metab_4541	PL	5.286e-10	1.307e-09	1.2196	1.2984	0.3767
metab_4830	Pindolol	3.349e-15	2.266e-14	1.1609	1.2977	0.376
metab_1586	3-O-Protocatechuoylceanothic acid	2.361e-14	9.62e-14	1.0228	1.2966	0.3747
metab_5235	LysoPC(22:5(4Z,7Z,10Z,13Z,16Z)/0:0)	1.408e-10	3.764e-10	1.2122	1.2963	0.3744
metab_4850	(S)-4-[(S)-2-((S)-1-Formyl-4-guanidino-butylcarbamoyl)-pyrrolidin-1-yl]-4-oxo-3-(2-propyl-pentanoylamino)-butyric acid methyl ester	3.938e-11	1.13e-10	1.1721	1.2963	0.3744
metab_847	Phoenicoxanthin	1.595e-11	4.291e-11	1.0188	1.2963	0.3744
metab_8255	Valylasparagine	1.056e-11	3.347e-11	1.2298	1.296	0.3741
metab_1457	3-Hydroxycotinine glucuronide	9.805e-14	3.64e-13	1.0095	1.2951	0.3731
metab_1938	1-(beta-D-Ribofuranosyl)-1,4-dihydronicotinamide	7.189e-06	1.033e-05	1.043	1.2947	0.3726
metab_3490	CDP-DG(20:3(5Z,11Z,14Z)-O(8,9)/a-25:0)	3.105e-12	9.347e-12	1.0319	1.2934	0.3712
metab_7249	5-Methyldeoxycytidine	3.591e-15	2.409e-14	1.1892	1.2923	0.3699
metab_6408	Leukotriene E3	4.346e-12	1.477e-11	1.1923	1.2921	0.3697
metab_4494	Dauricine	5.824e-14	2.932e-13	1.1996	1.2918	0.3694
metab_1342	Silodosin	2.194e-11	5.805e-11	1.0376	1.2918	0.3694
metab_5160	LysoPE(20:1(11Z)/0:0)	4.058e-17	4.672e-16	1.1746	1.2913	0.3688
metab_109	[3-(2-Aminopropyl)-6-methylidenecyclohexa-1,3-dien-1-yl]methanediol	9.715e-16	4.951e-15	1.0792	1.2898	0.3671
metab_4207	Valproic acid glucuronide	1.298e-11	4.056e-11	1.1957	1.2887	0.3659
metab_5230	Ulimorelin	3.007e-13	1.304e-12	1.2246	1.2883	0.3655
metab_4918	Pelubiprofen	1.944e-08	3.818e-08	1.1773	1.288	0.3651
metab_3433	(2s)-1-[1-(4-Phenylbutanoyl)-L-Prolyl]pyrrolidine-2-Carbonitrile	1.316e-12	4.197e-12	1.0043	1.2879	0.365
metab_4197	Sudan II	6.69e-13	2.679e-12	1.1847	1.2878	0.3649
metab_6582	Penitrem D	7.529e-14	3.72e-13	1.1789	1.2869	0.3639
metab_7141	Coroloside	6.816e-12	2.236e-11	1.1484	1.2867	0.3637
metab_4175	Serylhydroxyproline	3.723e-07	6.226e-07	1.1253	1.2864	0.3633
metab_6667	BATRACHOTOXIN	5.008e-12	1.689e-11	1.1137	1.286	0.3629
metab_6247	Safficinolide	3.421e-08	6.529e-08	1.2018	1.2859	0.3628
metab_7008	8'-hydroxyabscisate	2.197e-14	1.24e-13	1.1854	1.285	0.3618
metab_7205	Bursin	3.501e-15	2.353e-14	1.1907	1.2845	0.3612
metab_5024	Linalool oxide D 3-[apiosyl-(1->6)-glucoside]	6.548e-16	5.318e-15	1.1946	1.2838	0.3604
metab_6849	(E)-4-(4-(4-(2-Cyanovinyl)-2,6-dimethylphenylamino)pyrimidin-2-ylamino)benzonitrile	3.839e-13	1.622e-12	1.1924	1.2825	0.359
metab_7245	Loganate	2.853e-06	4.32e-06	1.1634	1.2819	0.3583
metab_4951	PC(2:0/PGE2)	1.078e-09	2.542e-09	1.1204	1.2803	0.3565
metab_4774	PA(10:0/8:0)	7.963e-14	3.9e-13	1.1833	1.28	0.3561
metab_5248	PG(22:4(7Z,10Z,13Z,16Z)/5-iso PGF2VI)	9.372e-09	1.916e-08	1.1742	1.2797	0.3558
metab_3535	11-Hydroxyprogesterone 11-glucuronide	1.325e-15	6.615e-15	1.029	1.2795	0.3556
metab_2848	Chaps	6.947e-13	2.305e-12	1.0161	1.279	0.355
metab_4770	3-Hydroxytamoxifen (Droloxifene)	4.206e-15	2.77e-14	1.1569	1.277	0.3528
metab_6786	4-hydroxy-2-nonenal-[Cys-Gly] conjugate	8.934e-10	2.136e-09	1.111	1.2768	0.3525
metab_6639	(R)-Heraclenol	4.296e-12	1.461e-11	1.1467	1.275	0.3505
metab_4604	LysoPA(0:0/16:0)	5.626e-06	8.236e-06	1.0404	1.2746	0.35
metab_6898	1-Hydroxy-2,2,5,5-tetramethyl-2,5-dihydro-1h-pyrrole-3-carboxamide	7.157e-17	7.745e-16	1.1837	1.2742	0.3496
metab_6484	6-Hydroxypseudooxynicotine	1.817e-12	6.646e-12	1.234	1.2727	0.3479
metab_6495	4,17-Dimethyltrilostane	1.804e-15	1.31e-14	1.181	1.2719	0.347
metab_6319	(14alpha,17beta,20S,22R)-14,20-Epoxy-17-hydroxy-1-oxowitha-3,5,24-trienolide	2.433e-11	7.216e-11	1.1913	1.2712	0.3462
metab_970	Methionine sulfoxide	1.128e-10	2.767e-10	1.0166	1.27	0.3448
metab_1662	Deltorphin II	4.598e-11	1.179e-10	1.0246	1.2685	0.3431
metab_5095	Momordicine III	4.685e-10	1.165e-09	1.1257	1.2679	0.3424
metab_4913	(2S)-2-Amino-4-{[(1R)-1-[(carboxymethyl)carbamoyl]-2-[(hydroxymethyl)sulfanyl]ethyl]carbamoyl}butanoylcarnitine	3.887e-14	2.067e-13	1.1205	1.2676	0.3421
metab_4189	(2S)-1-[2-[[(2S)-Pyrrolidine-2-carbonyl]amino]acetyl]pyrrolidine-2-carboxylic Acid	1.571e-14	9.139e-14	1.0865	1.2671	0.3415
metab_5016	3-(N-Maleimidopropionyl)biocytin	1.184e-11	3.739e-11	1.1402	1.267	0.3414
metab_338	Arginyl-glycyl-glutamyl-serine	6.162e-15	2.789e-14	1.011	1.2645	0.3386
metab_6387	Phe Asp Glu Phe Leu	1.651e-10	4.353e-10	1.1884	1.2642	0.3382
metab_5029	Nalbuphine	3.238e-13	1.392e-12	1.166	1.2642	0.3382
metab_3773	Vinblastine	1.425e-12	4.494e-12	1.0157	1.2641	0.3381
metab_6681	Cis-and trans-Ethyl 2,4-dimethyl-1,3-dioxolane-2-acetate	1.646e-16	1.575e-15	1.1133	1.2629	0.3367
metab_6418	Digoxigenin bisdigitoxoside	1.283e-07	2.267e-07	1.1512	1.2628	0.3366
metab_5872	Olopatadine n-oxide	9.297e-08	1.679e-07	1.1342	1.2623	0.3361
metab_7118	Kinetensin 1-3	6.912e-13	2.756e-12	1.1563	1.261	0.3346
metab_7232	Metoprolol	1.228e-14	7.291e-14	1.1094	1.26	0.3334
metab_3344	1-Dehydro-[6]-gingerdione	1.01e-10	2.485e-10	1.0222	1.2583	0.3315
metab_6703	Threonylasparagine	1.119e-16	1.149e-15	1.1723	1.2574	0.3304
metab_6608	Corchoroside A	1.761e-16	1.665e-15	1.1526	1.257	0.33
metab_7429	Cortivazol	5.462e-17	6.128e-16	1.1717	1.2566	0.3295
metab_6416	1-[Fluoro(methoxy)phosphoryl]oxyicosa-5,8,11,14-tetraene	2.81e-10	7.182e-10	1.1032	1.2565	0.3294
metab_4829	Armillaric acid	5.71e-14	2.878e-13	1.1471	1.2564	0.3293
metab_4547	Milciclib	3.351e-13	1.436e-12	1.116	1.2561	0.329
metab_5142	L-Aspartyl-L-Phenylalanine	6.962e-10	1.691e-09	1.1948	1.2557	0.3285
metab_4819	2-Oxoarginine	4.797e-15	3.134e-14	1.1193	1.254	0.3265
metab_7374	Leu Glu Lys Glu	2.377e-11	7.071e-11	1.1338	1.2531	0.3255
metab_5039	N-Acetylleucine	3.85e-08	7.288e-08	1.0814	1.2531	0.3255
metab_7634	Pyridoxal 5'-Phosphate	5.99e-05	8.017e-05	1.0396	1.2525	0.3248
metab_1006	Asn Leu Lys	9.957e-12	2.753e-11	1.0273	1.252	0.3242
metab_7488	Asparaginyl-Proline	1.737e-10	4.561e-10	1.1819	1.2512	0.3233
metab_4842	Threonyltryptophan	2.788e-11	8.185e-11	1.0379	1.251	0.3231
metab_4366	Radalbuvir	7.218e-08	1.319e-07	1.1069	1.2491	0.3209
metab_6650	Tautomycin	1.943e-12	7.054e-12	1.0786	1.2486	0.3203
metab_4258	Asparaginyl-Tyrosine	3.776e-13	1.597e-12	1.0803	1.2485	0.3202
metab_5085	Tauroursodeoxycholic acid	2.91e-17	3.481e-16	1.2114	1.2484	0.3201
metab_7447	Crustecdysone	2.403e-11	7.145e-11	1.1501	1.2477	0.3193
metab_1997	Lablabsaponin I	1.676e-14	6.994e-14	1.0018	1.2463	0.3177
metab_7385	Rotundifoline	1.279e-11	4.005e-11	1.1063	1.2459	0.3172
metab_6854	Fluphenazine enanthate	1.426e-10	3.803e-10	1.0887	1.2459	0.3172
metab_4789	Dihydrozeatin-9-N-glucoside-O-glucoside	3.029e-11	8.839e-11	1.1675	1.2453	0.3165
metab_4629	(+/-)-Tryptophan	1.604e-10	4.233e-10	1.1267	1.2447	0.3158
metab_6806	PA(8:0/10:0)	7.631e-15	4.743e-14	1.1836	1.2446	0.3157
metab_6169	PE(22:5/0:0)	6.983e-07	1.136e-06	1.0657	1.2446	0.3157
metab_7901	Methylmalonic Acid	3.126e-12	1.083e-11	1.3028	1.2439	0.3149
metab_4251	1-Octanesulfonic acid	9.674e-16	7.461e-15	1.1486	1.2431	0.3139
metab_6689	Annomuricatin B	6.49e-16	5.282e-15	1.1298	1.2425	0.3132
metab_8296	Irinotecan	5.604e-14	2.835e-13	1.1819	1.2421	0.3128
metab_6622	Tryptophyl-Lysine	7.646e-16	6.074e-15	1.0808	1.2413	0.3119
metab_4993	Apramycin	5.636e-16	4.683e-15	1.1394	1.2412	0.3117
metab_7129	NPC	3.496e-16	3.085e-15	1.145	1.2396	0.3099
metab_4749	3-[[(2S)-2,4-Dihydroxy-3,3-dimethylbutanoyl]amino]propanoic acid	1.359e-12	5.115e-12	1.1087	1.2396	0.3099
metab_4851	10-(Phosphonooxy)decyl methacrylate	2.408e-11	7.154e-11	1.1179	1.2378	0.3078
metab_4254	Docebenone	2.494e-12	8.814e-12	1.0843	1.2376	0.3075
metab_5155	Streptomycin sulfate	1.58e-09	3.644e-09	1.0842	1.2375	0.3074
metab_5394	2-Hydroxyoctadecanoic acid	1.549e-06	2.426e-06	1.0127	1.2369	0.3067
metab_4315	1-(gamma-Glutamylamino)cyclopropanecarboxylic acid	1.142e-13	5.42e-13	1.1777	1.2363	0.306
metab_5211	2-Deoxystreptamine	4.483e-13	1.859e-12	1.1854	1.2343	0.3037
metab_6519	Acetyl-DL-Leucine	7.14e-10	1.73e-09	1.0784	1.234	0.3033
metab_6415	Phaseollinisoflavan	2.062e-12	7.417e-12	1.124	1.2319	0.3009
metab_1296	Vomifoliol	1.464e-10	3.544e-10	1.0126	1.2317	0.3007
metab_4934	Artenolide	2.727e-18	4.901e-17	1.1008	1.2316	0.3005
metab_8286	Beta-Zearalenol	1.577e-11	4.855e-11	1.0938	1.2296	0.2982
metab_4377	Pegorgotein	2.175e-17	2.709e-16	1.0831	1.2295	0.2981
metab_7781	2-Amino-4-[(2-hydroxy-1-oxopropyl)amino]butanoic acid	1.072e-11	3.394e-11	1.0898	1.229	0.2975
metab_6345	Dodecyl-beta-D-maltoside	5.113e-09	1.091e-08	1.1009	1.2289	0.2974
metab_7189	Phe Thr Glu Lys	3.344e-12	1.152e-11	1.0799	1.2284	0.2968
metab_4202	Tyrosyl-Arginine	1.584e-12	5.885e-12	1.0497	1.2283	0.2967
metab_5154	Neryl rhamnosyl-glucoside	2.556e-10	6.554e-10	1.0996	1.2279	0.2962
metab_4803	All-trans-Hexaprenyl diphosphate	1.644e-16	1.575e-15	1.083	1.2266	0.2947
metab_7394	Cyclacillin	7.643e-14	3.766e-13	1.1369	1.2265	0.2945
metab_7238	Aminodeoxykanamycin	2.003e-13	8.98e-13	1.1359	1.2265	0.2945
metab_7226	Pimaricin	3.206e-11	9.315e-11	1.0835	1.2263	0.2943
metab_4909	Libenzapril	3.307e-16	2.952e-15	1.114	1.2259	0.2938
metab_7266	Eflucimibe	4.44e-20	1.648e-18	1.118	1.2257	0.2936
metab_6537	Hydroxychloroquine	1.994e-11	6.017e-11	1.1366	1.2249	0.2927
metab_7794	L-Aspartate-semialdehyde	6.806e-11	1.885e-10	1.1401	1.2245	0.2922
metab_4844	Moroxydine	1.859e-13	8.361e-13	1.1172	1.2236	0.2911
metab_5572	Copanlisib	9.156e-20	2.933e-18	1.1342	1.2224	0.2897
metab_4204	Dihydrostreptomycin	2.485e-08	4.832e-08	1.001	1.2221	0.2894
metab_6743	Valylphenylalanine	3.4e-13	1.452e-12	1.1062	1.2208	0.2878
metab_4836	Chymostatin	1.041e-09	2.459e-09	1.0563	1.2207	0.2877
metab_7270	Butyl (S)-3-hydroxybutyrate glucoside	2.045e-10	5.326e-10	1.0527	1.2196	0.2864
metab_7544	Janthitrem B	7.511e-19	1.695e-17	1.0573	1.2186	0.2852
metab_6986	Tert-butyl (2-{7-[(2S)-3-(4-cyanophenoxy)-2-hydroxypropyl]-9-oxa-3,7-diazabicyclo[3.3.1]non-3-yl}ethyl)carbamate	1.638e-15	1.207e-14	1.0282	1.2186	0.2852
metab_6081	PGP(PGD1/22:5(4Z,7Z,10Z,13Z,16Z))	1.358e-16	1.355e-15	1.092	1.217	0.2833
metab_6123	Melleolide	9.092e-08	1.643e-07	1.1028	1.2168	0.2831
metab_6653	Valylhydroxyproline	4.023e-14	2.128e-13	1.1222	1.2144	0.2802
metab_7186	Maitansine	2.121e-13	9.446e-13	1.0626	1.2143	0.2801
metab_7610	Ribonic acid	7.182e-12	2.34e-11	1.2382	1.2142	0.28
metab_4930	DG(2:0/TXB2/0:0)	9.38e-13	3.631e-12	1.0336	1.2129	0.2785
metab_5114	Amastatin	2.133e-10	5.545e-10	1.0978	1.2124	0.2779
metab_4791	(3R,4S)-1-(4-Fluorophenyl)-4-[(3S)-3-(4-fluorophenyl)-3-hydroxypropyl]-3-(4-hydroxyphenyl)azetidin-2-one	2.817e-15	1.936e-14	1.048	1.2124	0.2779
metab_5030	Leukotriene C5	1.314e-10	3.524e-10	1.0784	1.2117	0.277
metab_6846	LysoPC(14:1(9Z)/0:0)	4.689e-12	1.588e-11	1.0991	1.2113	0.2766
metab_6360	Avenestergenin A1	5.921e-11	1.654e-10	1.0982	1.2106	0.2757
metab_6616	Valorphin	6.239e-13	2.511e-12	1.0803	1.2106	0.2757
metab_6449	1-Nonadecanoyl-glycero-3-phosphoserine	5.443e-10	1.343e-09	1.0722	1.2106	0.2757
metab_6557	N-(1-Carboxy-3-carboxanilidopropyl)alanylproline	1.821e-14	1.047e-13	1.0679	1.2103	0.2754
metab_8236	Gamma-D-Glutamylglycine	1.253e-09	2.931e-09	1.0868	1.21	0.275
metab_8298	Isocitric Acid	1.448e-06	2.277e-06	1.0694	1.2093	0.2742
metab_8306	Phenylacetylglutamine	1.486e-12	5.557e-12	1.1138	1.209	0.2738
metab_7142	Pretazettine	1.594e-10	4.213e-10	1.0847	1.2089	0.2737
metab_7542	M2 di-hydroxylated metabolite	1.839e-13	8.303e-13	1.0509	1.2083	0.273
metab_6764	2-[2-[(1R,2R)-1-(5-Tert-butyl-2-methoxyphenyl)-2-(dimethylamino)-1-hydroxypropyl]phenoxy]acetamide	1.026e-18	2.179e-17	1.1347	1.2082	0.2729
metab_650	N-Stearoyl Arginine	6.355e-16	3.344e-15	1.0014	1.2071	0.2715
metab_6596	Sagopilone	1.917e-15	1.382e-14	1.1128	1.2065	0.2708
metab_7354	Gln Val Asp Glu	8.452e-16	6.647e-15	1.0811	1.2061	0.2703
metab_4800	3-Cyclohexyl-1-propylsulfonic acid	1.94e-12	7.049e-12	1.0622	1.206	0.2702
metab_7328	Quinagolida	9.465e-15	5.731e-14	1.044	1.2054	0.2695
metab_4920	Gly-arg-gly-glu-ser-pro	5.339e-12	1.789e-11	1.0711	1.2053	0.2694
metab_4310	Moreollin	2.513e-06	3.836e-06	1.0081	1.2047	0.2687
metab_6586	Allyl-isopropyl-acetylharnstoff	8.685e-14	4.233e-13	1.0869	1.2042	0.2681
metab_7770	N-(Hydroxymethyl)acrylamide	3.032e-10	7.719e-10	1.0768	1.2041	0.268
metab_4841	PGP(i-13:0/i-17:0)	2.086e-11	6.276e-11	1.0361	1.2041	0.268
metab_7539	Nelfinavir	5.747e-10	1.413e-09	1.0018	1.2037	0.2675
metab_7286	PA(10:0/6 keto-PGF1alpha)	2.328e-12	8.277e-12	1.0816	1.2033	0.267
metab_7060	7-Acetylintermedine	6.193e-14	3.094e-13	1.0234	1.2029	0.2665
metab_8251	Gamma-Glutamylalanine	5.811e-13	2.351e-12	1.113	1.2019	0.2653
metab_6196	CDP-DG(a-13:0/i-12:0)	8.863e-13	3.442e-12	1.0931	1.2019	0.2653
metab_6719	LysoPE(0:0/18:2(9Z,12Z))	8.339e-12	2.688e-11	1.0282	1.2014	0.2647
metab_5000	Dodec-8-enedioylcarnitine	2.498e-13	1.097e-12	1.0253	1.2	0.263
metab_4077	Dihydroxyacetone	2.647e-06	4.03e-06	1.0033	0.816	-0.2934
metab_7538	D-(+)-Malic acid	7.076e-09	1.478e-08	1.2641	0.812	-0.3004
metab_8294	Gallocatechin	1.109e-08	2.245e-08	1.1391	0.812	-0.3004
metab_4092	Uridine-5'-Monophosphate	0.0001087	0.0001433	1.0386	0.7981	-0.3254
metab_1187	Glutathione, oxidized	1.169e-08	2.188e-08	1.0987	0.7968	-0.3277
metab_8288	D-Ribose 5-phosphate	3.611e-07	6.052e-07	1.0877	0.7904	-0.3393
metab_3268	5-Hydroxyoctanoylcarnitine	1.226e-11	3.347e-11	1.0583	0.7857	-0.3479
metab_2758	O-Stearoylcarnitine	7.137e-12	2.02e-11	1.1365	0.7809	-0.3568
metab_3924	Garcinia acid	2.745e-08	4.95e-08	1.0209	0.7797	-0.359
metab_950	L-Serine	1.7e-13	6.145e-13	1.0977	0.7785	-0.3612
metab_952	Glycerylphosphorylcholine	7.335e-10	1.552e-09	1.1376	0.7756	-0.3666
metab_3693	5-Hydroxyheptanoylcarnitine	2.018e-10	4.537e-10	1.0439	0.7749	-0.3679
metab_7773	Glyceric Acid	4.631e-07	7.667e-07	1.239	0.773	-0.3715
metab_8214	Tert-Butyl (2-(2-hydroxyethoxy)ethyl)carbamate	1.06e-09	2.501e-09	1.2119	0.7713	-0.3746
metab_7743	Uridine monophosphate (UMP)	1.591e-05	2.243e-05	1.1445	0.7689	-0.3791
metab_2781	3-Hydroxyheptadecanoylcarnitine	7.318e-08	1.253e-07	1.002	0.7673	-0.3821
metab_7554	NADHX	2.514e-08	4.879e-08	1.3225	0.761	-0.394
metab_7461	5-Hydroxydantrolene	3.242e-16	2.907e-15	1.2306	0.7568	-0.402
metab_1410	Uridine 5'-diphosphate	3.224e-09	6.355e-09	1.1016	0.7537	-0.4079
metab_3337	3-Hydroxylinoleoylcarnitine	6.55e-07	1.031e-06	1.0222	0.753	-0.4093
metab_4174	Penicilloic acid	9.131e-14	4.407e-13	1.2655	0.7493	-0.4164
metab_4361	D-Erythrose 4-phosphate	3.377e-12	1.162e-11	1.3468	0.7442	-0.4262
metab_3970	3-(3-methylimidazo[4,5-b]pyridin-2-yl)-N-propan-2-ylpyrrolidine-1-carboxamide	1.085e-08	2.038e-08	1.066	0.7434	-0.4278
metab_2816	Tetradecenoylcarnitine	7.358e-07	1.153e-06	1.101	0.7408	-0.4328
metab_7806	D-Ribulose 5-Phosphate	3.84e-08	7.273e-08	1.42	0.7404	-0.4336
metab_7218	Inosine	2.157e-07	3.723e-07	1.5294	0.7398	-0.4348
metab_7577	2-O-(6-Phospho-alpha-mannosyl)-D-glycerate	3.262e-13	1.399e-12	1.2421	0.7392	-0.436
metab_7602	Glucose-6-phosphate lactate	9.877e-10	2.344e-09	1.1951	0.7367	-0.4409
metab_4208	Tolmetin	8.866e-17	9.391e-16	1.3035	0.7338	-0.4465
metab_7621	Maleic Acid	4.98e-11	1.408e-10	1.3772	0.7271	-0.4598
metab_8235	DL-Methionine Sulfone	4.891e-09	1.048e-08	1.2786	0.7262	-0.4616
metab_3294	1-Acetoxy-2-hydroxy-16-heptadecen-4-one	2.65e-09	5.306e-09	1.1703	0.7216	-0.4707
metab_7846	Sn-glycero-3-Phosphoethanolamine	9.287e-12	2.97e-11	1.3719	0.7209	-0.4721
metab_946	Inosine 2'-phosphate	1.801e-13	6.487e-13	1.237	0.7209	-0.4721
metab_4196	Xylenol orange	9.842e-14	4.724e-13	1.3025	0.7176	-0.4787
metab_2134	8-Hydroxydecanoylcarnitine	9.902e-13	3.221e-12	1.2035	0.7142	-0.4856
metab_669	1-Hydroxy-2,2,5,5-tetramethylpyrrolidine-3-carboxylic acid	3.848e-10	8.393e-10	1.076	0.7118	-0.4905
metab_1118	Guanine	1.684e-12	5.264e-12	1.1378	0.7079	-0.4984
metab_7499	2-Amino-6-(2-hydroxypropanoyl)-2,3-dihydro-1H-pteridin-4-one	2.029e-06	3.136e-06	1.3255	0.7066	-0.501
metab_365	Oxoxylopine	2.688e-09	5.379e-09	1.2342	0.7038	-0.5068
metab_2797	Tetradecanoylcarnitine	2.81e-09	5.597e-09	1.251	0.7018	-0.5109
metab_7654	5'-Guanylic Acid	1.461e-05	2.068e-05	1.3896	0.6979	-0.5189
metab_7535	S-Adenosylhomocysteine	3.73e-14	1.997e-13	1.3233	0.6965	-0.5218
metab_7827	Rafabegron	2.593e-10	6.641e-10	1.4667	0.6958	-0.5233
metab_8300	Malic Acid	2.211e-07	3.809e-07	1.2342	0.6957	-0.5235
metab_3632	Prenalterol	5.879e-08	1.019e-07	1.1932	0.6918	-0.5316
metab_3556	LysoPE(0:0/18:0)	8.425e-08	1.436e-07	1.1645	0.6905	-0.5343
metab_7463	(1S,2R)-1-C-(indol-3-yl)glycerol 3-phosphate	3.173e-13	1.365e-12	1.4114	0.6882	-0.5391
metab_4228	Arabinogalactose	8.175e-12	2.64e-11	1.4676	0.6762	-0.5645
metab_4599	Inosinic acid	3.246e-14	1.766e-13	1.7666	0.6716	-0.5743
metab_4853	INDOPHENOL	9.594e-08	1.73e-07	1.3988	0.6575	-0.6049
metab_5444	PE-NMe(22:2(13Z,16Z)/14:0)	0.001031	0.001273	1.3223	0.6575	-0.6049
metab_1114	Carbadox	6.561e-14	2.495e-13	1.4299	0.6553	-0.6098
metab_342	Arabinosylhypoxanthine	1.476e-11	3.983e-11	1.3399	0.653	-0.6148
metab_7386	5'-O-Desmethyl omeprazole	1.921e-09	4.36e-09	1.4511	0.6445	-0.6337
metab_4033	Cyclophosphamide	1.258e-13	4.61e-13	1.3445	0.6305	-0.6654
metab_7363	Inosine 5'-Phosphate	8.796e-14	4.261e-13	1.7711	0.6298	-0.667
metab_4229	7-Hydroxy-6-methyl-8-ribityl lumazine	2.649e-18	4.783e-17	1.6511	0.6253	-0.6774
metab_4086	Beta-D-Glucosamine	2.415e-18	4.461e-17	1.4717	0.6252	-0.6776
metab_1803	Formycin b	4.098e-07	6.564e-07	1.4984	0.617	-0.6967
metab_4252	Sedoheptulose 7-phosphate	6.355e-13	2.55e-12	1.5689	0.6148	-0.7018
metab_6861	Flumioxazin	8.232e-17	8.79e-16	1.5494	0.6131	-0.7058
metab_4246	Rosmarinic acid	1.525e-17	2.054e-16	1.6359	0.5974	-0.7432
metab_2081	Bisacurone epoxide	8.865e-13	2.899e-12	1.2956	0.5967	-0.7449
metab_5413	PE(18:0/0:0)	2.984e-06	4.508e-06	1.6455	0.5868	-0.7691
metab_5682	Uridine	5.065e-13	2.08e-12	1.7994	0.5766	-0.7944
metab_4931	Lintitript	1.923e-14	1.097e-13	1.735	0.5752	-0.7979
metab_1400	Allopurinol riboside	4.58e-19	5.563e-18	1.548	0.5551	-0.8492
metab_1399	Fructose lactate	3.015e-18	2.758e-17	1.5719	0.5389	-0.8919
metab_14	N-Acetyl-D-tryptophan	2.765e-17	1.964e-16	1.5296	0.5349	-0.9027
metab_8234	N-Acetyl-D-Glucosamine 6-Phosphate	3.137e-20	1.246e-18	2.0952	0.2425	-2.0439
metab_7057	2,6-Dichloro-4-nitrophenol	8.193e-24	2.723e-21	2.4342	0.1105	-3.1779

## Sheet: Table S4
Table S4 The list of DAMs identified for Con_12 vs. Con_6.
Metab ID	Metabolite	P_value	FDR	VIP_pred_OPLS-DA	FC	Log2FC
metab_234	Retinyl beta-glucuronide	9.167e-23	1.647e-20	2.1498	4902.59	12.2593
metab_3362	Leu Phe	1.73e-22	2.302e-20	2.2467	880.736	9.7826
metab_318	6-Carboxy-5,6,7,8-tetrahydropterin	4.997e-13	1.663e-12	2.0554	293.505	8.1972
metab_3093	Esculentoside E	1.382e-22	2.16e-20	2.1593	254.755	7.993
metab_1960	PGP(20:4(6E,8Z,11Z,13E)-2OH(5S,15S)/i-24:0)	5.259e-25	3.341e-22	2.3318	164.668	7.3634
metab_1438	(1R,9S,14S,18E,21S,23S,24R)-1,14-Dihydroxy-12-[(E)-1-[(3R)-4-hydroxy-3-methoxycyclohexyl]prop-1-en-2-yl]-23,25-dimethoxy-13,19,21,27-tetramethyl-17-prop-2-enyl-11,28-dioxa-4-azatricyclo[22.3.1.04,9]octacos-18-ene-2,3,10,16-tetrone	3.436e-26	4.116e-23	2.2953	87.6822	6.4542
metab_3035	CDP-DG(PGF1alpha/i-19:0)	2.088e-22	2.502e-20	2.1292	63.6599	5.9923
metab_2943	Glu Glu Val Leu Ile	1.075e-20	3.863e-19	2.0728	44.2998	5.4692
metab_2051	Erythromycin A enol ether	1.844e-22	2.367e-20	2.2885	37.4646	5.2275
metab_1723	1,1'-(Tetrahydro-6a-hydroxy-2,3a,5-trimethylfuro[2,3-d]-1,3-dioxole-2,5-diyl)bis-ethanone	2.309e-22	2.58e-20	2.2013	25.2193	4.6565
metab_1568	Ile Glu Lys	1.59e-18	1.977e-17	2.1194	21.7775	4.4448
metab_1996	Glycyl-histidyl-arginyl-proline	4.858e-19	7.367e-18	2.0643	15.3967	3.9445
metab_3076	Mytilus Small cardioactive peptide	1.702e-19	3.236e-18	2.1607	14.5166	3.8596
metab_3071	Pro Trp Ile	9.355e-18	8.288e-17	2.0325	13.3552	3.7393
metab_3584	4-Hydroxy-3-methoxy-2,10-bisaboladien-9-one	6.555e-23	1.369e-20	2.0711	11.3446	3.5039
metab_7769	Asparaginylhydroxyproline	9.56e-13	3.782e-12	2.301	10.6089	3.4072
metab_938	Hovenine A	4.03e-22	3.768e-20	2.1961	9.8362	3.2981
metab_3357	Gly Leu Leu	1.362e-20	4.617e-19	1.8818	9.019	3.173
metab_79	Asp Val Lys	1.245e-21	7.219e-20	2.1478	8.6428	3.1115
metab_2707	LysoPE(16:1(9Z)/0:0)	3.268e-15	1.552e-14	1.9622	8.1115	3.02
metab_1909	3-O-p-trans-Coumaroylalphitolic acid	2.411e-20	6.877e-19	2.0684	7.8257	2.9682
metab_1609	Prolylhydroxyproline	1.97e-21	1.057e-19	2.0162	6.9622	2.7995
metab_1363	Trp Gly	3.87e-06	5.781e-06	1.8297	6.7579	2.7566
metab_7317	10-Deacetyltaxol	1.448e-19	4.493e-18	2.4309	6.4022	2.6786
metab_7099	Quassimarin	1.195e-08	2.304e-08	2.3621	5.7779	2.5305
metab_4002	Lyciumoside VII	7.45e-24	2.06e-21	2.0369	5.3933	2.4312
metab_3234	Polidocanol	3.992e-22	3.768e-20	1.9309	5.3274	2.4134
metab_2994	(3b,16a,20R)-25-Acetoxy-3,16,20,22-tetrahydroxy-5-cucurbiten-11-one 3-glucoside	4.322e-20	1.05e-18	1.9825	5.2683	2.3973
metab_2232	Pulchinenoside B4	1.606e-07	2.776e-07	1.9248	5.2383	2.3891
metab_1138	Gamma-Glutamyl-beta-aminopropiononitrile	6.684e-18	6.256e-17	2.0364	5.1716	2.3706
metab_1882	PGP(a-25:0/20:5(7Z,9Z,11E,13E,17Z)-3OH(5,6,15))	6.276e-14	2.367e-13	1.7714	4.9566	2.3094
metab_3683	CDP-DG(18:2(9Z,11Z)/i-19:0)	1.179e-21	7.181e-20	1.9938	4.631	2.2113
metab_1155	Phe Gln	5.417e-19	8.078e-18	1.922	4.2579	2.0901
metab_3634	5-Hydroxytrideca-8,11-dienoylcarnitine	1.11e-16	7.372e-16	1.9459	4.2232	2.0783
metab_1649	3-Oxo-alpha-ionol 9-[apiosyl-(1->6)-glucoside]	3.605e-18	3.734e-17	1.8868	4.1571	2.0556
metab_7450	Aminopterin	3.905e-17	4.589e-16	2.3617	4.1167	2.0415
metab_1487	PS(16:0/20:4(8Z,11Z,14Z,17Z)-2OH(5S,6R))	4.506e-24	1.513e-21	1.9928	4.0461	2.0165
metab_3524	Ala Leu Leu	1.882e-20	5.733e-19	1.8879	4.0346	2.0124
metab_3296	N-Methoxysuccinyl-Ala-Ala-Pro-Val	1.84e-19	3.463e-18	1.8557	3.8732	1.9535
metab_4709	LysoPS(16:0/0:0)	3.342e-29	1.327e-25	2.3398	3.8287	1.9369
metab_242	Globotriaosylsphingosine from porcine blood	2.499e-18	2.815e-17	1.971	3.7851	1.9203
metab_88	Zaldaride	3.02e-18	3.27e-17	1.891	3.7553	1.9089
metab_3187	4,5-Dihydroniveusin A	1.133e-17	9.74e-17	1.8186	3.7117	1.8921
metab_1393	Gentamicin B	6.957e-17	4.874e-16	1.9232	3.6535	1.8693
metab_1550	PS(6 keto-PGF1alpha/20:4(8Z,11Z,14Z,17Z))	2.321e-18	2.661e-17	1.8673	3.6435	1.8653
metab_3192	Paxilline	7.841e-17	5.43e-16	1.8515	3.5212	1.8161
metab_1719	Demethyloleuropein	8.058e-17	5.558e-16	1.7973	3.4782	1.7983
metab_1000	N-[2-(azepan-1-yl)ethyl]-1-(1-methylindol-5-yl)sulfonylpiperidine-3-carboxamide	6.935e-22	5.196e-20	2.0635	3.4345	1.7801
metab_3207	Propofol glucuronide	4.732e-15	2.189e-14	1.7712	3.367	1.7515
metab_1229	Neuromedin N (1-4)	1.474e-05	2.131e-05	1.9067	3.3582	1.7477
metab_902	Leu-LHRH-EA	4.63e-24	1.513e-21	2.0709	3.3438	1.7415
metab_4794	Cytidine, 2'-deoxy-2',2'-difluoro-N-(1-oxo-2-propylpentyl)-	1.55e-18	3.19e-17	2.3379	3.296	1.7207
metab_3430	Val Leu Leu Gly Thr	4.635e-20	1.118e-18	1.7722	3.2682	1.7085
metab_4242	Carbutamide	1.593e-18	3.245e-17	2.1192	3.168	1.6636
metab_888	Val Asp Gly Thr Ile	1.649e-20	5.387e-19	1.9453	3.1299	1.6461
metab_1727	Cycloheximide	1.106e-12	3.473e-12	1.571	3.1297	1.646
metab_2506	Ile Phe	2.13e-19	3.925e-18	1.9143	3.0875	1.6264
metab_6494	Nivacortol	2.729e-20	1.223e-18	2.236	3.0472	1.6075
metab_7338	Aklavin	5.267e-21	3.231e-19	2.0794	3.0397	1.6039
metab_75	Gln Ile Val Glu	4.362e-18	4.343e-17	1.8676	3.015	1.5922
metab_3466	PS(14:1(9Z)/14:0)	5.846e-15	2.653e-14	1.7863	2.9854	1.5779
metab_4008	Gln Val Leu Leu Gly	1.711e-21	9.608e-20	1.8191	2.9738	1.5723
metab_4564	Sar-Pro-Arg-pNA	1.774e-18	3.477e-17	1.9793	2.9639	1.5675
metab_1556	CDP-DG(PGJ2/20:1(11Z))	4.365e-21	1.937e-19	1.796	2.9518	1.5616
metab_4452	Acetyl-Ser-Asp-Lys-Pro	2.841e-19	7.781e-18	2.1355	2.9162	1.5441
metab_1460	N(4)-Oleylcytosine arabinoside	7.506e-21	2.997e-19	1.8396	2.9136	1.5428
metab_4983	2-Methylindoline	7.266e-18	1.15e-16	1.8923	2.8459	1.5089
metab_6757	Paquinimod	4.846e-25	3.403e-22	2.1001	2.7349	1.4515
metab_2191	DG(8:0/0:0/20:5(7Z,9Z,11E,13E,17Z)-3OH(5,6,15))	3.086e-17	2.37e-16	1.8237	2.7315	1.4497
metab_3907	1,2-Dihydroxy-3-keto-5-methylthiopentene	1.635e-20	5.387e-19	1.6357	2.6827	1.4237
metab_3032	Arctiopicrin	2.306e-16	1.384e-15	1.6499	2.681	1.4228
metab_436	Hordatine A glucoside	2.789e-24	1.114e-21	1.8901	2.6363	1.3985
metab_1015	Ile Ser	2.623e-17	2.063e-16	1.8284	2.6055	1.3816
metab_4431	2-Acetylaminofluorene	8.632e-14	4.28e-13	1.9739	2.5681	1.3607
metab_2642	Glu Phe	1.05e-19	2.144e-18	1.8393	2.5648	1.3588
metab_4007	Leonurine	1.506e-17	1.271e-16	1.6579	2.484	1.3127
metab_4922	Isofloxythepin	1.035e-20	5.48e-19	1.984	2.4511	1.2934
metab_3310	PIP(20:1(11Z)/6 keto-PGF1alpha)	5.204e-17	3.741e-16	1.6951	2.4335	1.283
metab_82	3-O-Sulfogalactosylceramide (d18:1/14:0)	4.148e-22	3.768e-20	1.7038	2.4147	1.2718
metab_3434	[6]-Gingerdiol 5-O-beta-D-glucopyranoside	1.598e-16	1.002e-15	1.7878	2.3727	1.2465
metab_1626	12-Ketoporrigenin 3-[4'-(2''-glucosyl-3''-xylosyl)-glucosyl)-galactoside]	7.123e-22	5.224e-20	1.7041	2.369	1.2443
metab_1267	Pro Ile Ala	8.656e-19	1.183e-17	1.7151	2.368	1.2437
metab_1530	CDP-DG(a-21:0/PGF1alpha)	2.246e-18	2.587e-17	1.7079	2.3675	1.2434
metab_6318	Lucidenic acid G	3.625e-18	6.457e-17	1.9947	2.3455	1.2299
metab_7416	10-Hydroxy-3-methoxy-1,3,5,7-cadinatetraen-9-one	2.168e-17	2.91e-16	1.8611	2.3231	1.2161
metab_7183	8-AHA-cAMP	2.235e-22	3.278e-20	1.9576	2.3204	1.2144
metab_3557	1-(1-ethylindol-5-yl)sulfonyl-N-(3-pyrrolidin-1-ylbutyl)piperidine-4-carboxamide	9.693e-19	1.3e-17	1.6589	2.3157	1.2114
metab_4052	S-(2-Methylpropionyl)-dihydrolipoamide-E	1.989e-16	1.212e-15	1.6677	2.2766	1.1869
metab_2978	Monensin	4.29e-18	4.306e-17	1.636	2.1987	1.1367
metab_6923	Dodec-6-enedioylcarnitine	8.204e-18	1.258e-16	1.9166	2.1915	1.1319
metab_3671	Asp Asp Trp	4.675e-17	3.443e-16	1.5971	2.175	1.121
metab_7045	Aconine	1.167e-14	7.11e-14	1.7902	2.1748	1.1209
metab_3605	Capsianoside V	4.646e-12	1.333e-11	1.5841	2.1705	1.118
metab_3511	Ganoderic acid V1	1.86e-06	2.846e-06	1.4602	2.1609	1.1116
metab_3295	PS(22:6(4Z,7Z,11E,13Z,15E,19Z)-2OH(10S,17)/20:2(11Z,14Z))	1.862e-20	5.733e-19	1.6754	2.1414	1.0986
metab_1406	Epothilone D	8.442e-22	5.703e-20	1.6544	2.1276	1.0892
metab_1826	(11S,14S,17R,20S,23R)-20-Benzyl-17-[3-(diaminomethylideneamino)propyl]-14-(1H-indol-3-ylmethyl)-2,5,13,16,19,22-hexaoxo-1,6,12,15,18,21-hexazabicyclo[21.3.0]hexacosane-11-carboxamide	1.279e-17	1.084e-16	1.7118	2.1264	1.0884
metab_5119	O-b-D-Gal-(1->3)-O-[O-b-D-Gal-(1->4)-2-(acetylamino)-2-deoxy-b-D-Glc-(1->6)]-2-(acetylamino)-2-deoxy-D-Galactose	4.175e-18	7.258e-17	1.8915	2.1087	1.0764
metab_4040	Kanamycin	1.024e-16	6.879e-16	1.6457	2.092	1.0649
metab_1519	Methohexital	8.603e-19	1.18e-17	1.5935	2.0739	1.0523
metab_2706	LysoPA(0:0/18:1(9Z))	1.435e-05	2.079e-05	1.3401	2.0689	1.0489
metab_5141	PE(PGJ2/14:0)	1.673e-16	1.722e-15	1.8898	2.0636	1.0452
metab_3649	PS(22:6(4Z,7Z,10Z,13Z,16Z,19Z)/PGD2)	2.996e-18	3.253e-17	1.6328	2.0591	1.042
metab_4932	Fingolimod phosphate ester, S-	1.08e-18	2.383e-17	1.9508	2.0472	1.0337
metab_3348	PS(20:4(5Z,8Z,11Z,14Z)-OH(20)/18:0)	9.686e-14	3.549e-13	1.5011	2.0361	1.0258
metab_6809	Asparaginyl-Tryptophan	1.248e-18	2.694e-17	1.7065	2.0336	1.024
metab_6552	DG(8:0/PGE1/0:0)	4.089e-22	4.777e-20	1.8836	2.0271	1.0194
metab_2701	Ile Glu Phe	3.72e-20	9.416e-19	1.7117	2.0201	1.0144
metab_1454	Microcystin-LR	2.741e-20	7.454e-19	1.6567	2.0099	1.0071
metab_3702	PS(20:4(5Z,8Z,11Z,14Z)-OH(20)/15:0)	1.902e-20	5.745e-19	1.5578	2.0044	1.0032
metab_3718	Prolyl-Tryptophan	1.724e-22	2.302e-20	1.643	2.0021	1.0015
metab_2038	Neuronostatin	2.218e-12	6.654e-12	1.5163	2.0018	1.0013
metab_1361	4-Hydroxyretinoic acid glucuronide	8.989e-21	3.365e-19	1.6469	1.9979	0.9985
metab_446	CDP-DG(20:4(5Z,8Z,11Z,14Z)/18:0)	3.654e-14	1.43e-13	1.5441	1.9926	0.9947
metab_1753	Val Ala Ile Glu	1.6e-13	5.617e-13	1.5934	1.9742	0.9813
metab_4761	Porphobilinogen	2.206e-17	2.931e-16	1.9106	1.9725	0.98
metab_2587	Ile Trp	2.404e-18	2.717e-17	1.6078	1.9666	0.9757
metab_87	Glu Met Lys	1.176e-18	1.543e-17	1.5995	1.9651	0.9746
metab_3509	N-(8-Amino-1-carboxyoctyl)-alanyl-proline	1.503e-20	5.002e-19	1.5911	1.9591	0.9702
metab_4858	2-Isopropylmalic Acid	2.189e-19	6.3e-18	1.8463	1.9527	0.9655
metab_168	Glu Leu Met	5.911e-22	4.928e-20	1.6757	1.9515	0.9646
metab_1139	His Ala Ile	8.568e-22	5.703e-20	1.6602	1.9515	0.9646
metab_323	Gln Leu Tyr	2.639e-16	1.578e-15	1.6004	1.9515	0.9646
metab_3487	Rifametane	5.344e-18	5.163e-17	1.6027	1.9495	0.9631
metab_1130	Ile Ala	6.745e-16	3.675e-15	1.6255	1.9419	0.9575
metab_3794	5-Hydroxy-L-tryptophan	2.761e-15	1.332e-14	1.5525	1.9417	0.9573
metab_58	Physagulin C	1.596e-16	1.002e-15	1.5678	1.9378	0.9544
metab_110	PS(PGF1alpha/15:0)	1.717e-18	2.113e-17	1.568	1.9369	0.9537
metab_7581	Lysylhydroxyproline	2.231e-15	1.611e-14	1.927	1.9363	0.9533
metab_39	Ile Leu	4.058e-17	3.026e-16	1.5737	1.9333	0.9511
metab_3223	Ile Glu Trp	3.524e-19	5.684e-18	1.6173	1.9322	0.9502
metab_7160	Ethyl beta-D-fructofuranoside	1.883e-22	2.877e-20	1.77	1.9311	0.9494
metab_1862	Pro Leu Leu	3.203e-18	3.416e-17	1.6103	1.9298	0.9485
metab_6562	Leu Glu Phe Glu	7.474e-11	2.06e-10	1.7927	1.9278	0.947
metab_7584	Leucyl-Threonine	1.091e-19	3.582e-18	1.8784	1.9204	0.9414
metab_1698	Lys Ile Trp	3.07e-17	2.364e-16	1.5042	1.9188	0.9402
metab_85	Asp Pro Phe	2.759e-20	7.454e-19	1.6096	1.9148	0.9372
metab_1607	3-Hydroxylidocaine	7.548e-12	2.104e-11	1.4832	1.914	0.9366
metab_1346	Leu Val	2.221e-19	4.032e-18	1.5536	1.9133	0.9361
metab_2976	CDP-DG(i-12:0/i-13:0)	1.072e-19	2.177e-18	1.6086	1.9118	0.9349
metab_1620	Val Trp	4.747e-18	4.611e-17	1.5648	1.9101	0.9336
metab_1711	PE(PGJ2/18:4(6Z,9Z,12Z,15Z))	8.128e-17	5.575e-16	1.4336	1.9066	0.931
metab_1486	Gomisin D	6.117e-18	5.816e-17	1.5178	1.904	0.929
metab_3104	Isoachifolidiene	2.754e-11	7.156e-11	1.5114	1.9015	0.9271
metab_1741	Ziziphin	2.912e-17	2.265e-16	1.5262	1.9002	0.9262
metab_6905	Convalloside	1.462e-13	6.905e-13	1.8234	1.8994	0.9255
metab_1859	Adouetine Y	1.052e-10	2.562e-10	1.5724	1.8929	0.9206
metab_4404	5-Azanonane deriv.	3.561e-10	8.958e-10	1.7111	1.8888	0.9175
metab_216	N-Valylphenylalanine	5.365e-16	2.995e-15	1.6152	1.8879	0.9168
metab_590	Metabolite A	3.196e-18	3.416e-17	1.5156	1.8862	0.9155
metab_492	3H-Dopamine	2.606e-06	3.939e-06	1.3001	1.8858	0.9152
metab_3039	Cholic acid glucuronide	4.5e-18	4.431e-17	1.6375	1.8855	0.9149
metab_4139	Ile Ser	5.205e-16	4.605e-15	1.8918	1.8847	0.9143
metab_3812	Fagomine	1.9e-21	1.035e-19	1.6157	1.8827	0.9128
metab_4867	Val Phe	2.723e-18	5.126e-17	1.8641	1.88	0.9107
metab_3779	Phenylalanyl-Gamma-glutamate	1.587e-17	1.329e-16	1.5364	1.8691	0.9023
metab_3055	N-Eicosapentaenoyl Tryptophan	1.571e-15	7.965e-15	1.5651	1.8665	0.9003
metab_2332	Val Asp Ile	1.043e-19	2.144e-18	1.5546	1.8643	0.8986
metab_312	Ala Glu Phe	3.36e-19	5.514e-18	1.5835	1.8635	0.898
metab_362	7-Methylxanthine	2.795e-16	1.658e-15	1.5093	1.8616	0.8965
metab_7023	Ala-phe	5.651e-20	2.118e-18	1.8143	1.8579	0.8937
metab_3562	Glu Ile Leu	1.603e-16	1.004e-15	1.5297	1.8542	0.8908
metab_916	Glu Trp	7.695e-19	1.08e-17	1.5536	1.8518	0.8889
metab_5019	Isoleucyl-Phenylalanine	3.803e-18	6.714e-17	1.8148	1.8443	0.8831
metab_414	PE(LTE4/22:1(13Z))	2.779e-16	1.651e-15	1.5698	1.8392	0.8791
metab_4445	Leu Glu Gln Asp	2.311e-17	3.059e-16	1.8445	1.8388	0.8788
metab_7492	Esmolol	1.422e-18	3.004e-17	1.8407	1.8342	0.8752
metab_328	Glu Ala Leu Val Lys	3.428e-18	3.582e-17	1.6156	1.8337	0.8748
metab_5173	Buprenorphine 3-beta-D-Glucuronide	2.794e-17	3.501e-16	1.7566	1.8334	0.8745
metab_153	N-[(3a,5b,7a,12a)-3,12-dihydroxy-24-oxo-7-(sulfooxy)cholan-24-yl]-Glycine	2.522e-16	1.511e-15	1.5634	1.8334	0.8745
metab_390	Ile Gln	2.649e-15	1.282e-14	1.5824	1.8259	0.8686
metab_4249	L-Ala-l-Val	8.645e-13	3.454e-12	1.8268	1.825	0.8679
metab_7383	L-beta-aspartyl-L-phenylalanine	3.724e-11	1.091e-10	1.8323	1.8243	0.8673
metab_3797	Leu Ile	8.712e-17	5.897e-16	1.4901	1.8226	0.866
metab_4437	Histidinohydroxylysinonorleucine	6.4e-16	5.467e-15	1.7348	1.8207	0.8645
metab_2957	Pro Phe Phe	6.565e-18	6.16e-17	1.5428	1.82	0.8639
metab_3995	Ile Met	2.013e-15	9.977e-15	1.4974	1.8191	0.8632
metab_4613	Leu Ile Ser Glu	1.659e-22	2.661e-20	1.8721	1.8187	0.8629
metab_4195	Hydroxyprolyl-Lysine	8.023e-15	5.066e-14	1.8033	1.8178	0.8622
metab_3215	PI(TXB2/16:1(9Z))	2.115e-17	1.697e-16	1.5384	1.8144	0.8595
metab_4519	Salsolinol	5.076e-20	1.989e-18	1.6981	1.8142	0.8593
metab_1802	Leu Trp	2.118e-18	2.496e-17	1.5076	1.8136	0.8589
metab_1510	6-Ketoestriol	2.294e-17	1.828e-16	1.5331	1.8125	0.858
metab_7442	Glycyl-L-Tyrosine	1.878e-23	6.283e-21	1.7686	1.8094	0.8555
metab_4340	N-Acetylmuramate	6.453e-12	2.15e-11	1.7745	1.8029	0.8503
metab_91	Ile Val	8.046e-19	1.125e-17	1.5205	1.8029	0.8503
metab_652	Glu Tyr	2.932e-19	4.97e-18	1.4663	1.7977	0.8462
metab_459	Bisoprolol	7.683e-18	7.044e-17	1.6232	1.7976	0.8461
metab_1275	N-(2-Hydroxyisobutyl)-2,4,8,10,12-tetradecapentaenamide	1.586e-16	9.999e-16	1.4991	1.7959	0.8447
metab_5463	Glu-Phe	1.046e-10	2.824e-10	1.8574	1.7947	0.8437
metab_3686	Lys Glu Ile	5.355e-20	1.258e-18	1.4629	1.7934	0.8427
metab_4364	(5E,7E)-Undeca-2,5,7-trienedioylcarnitine	2.834e-18	5.26e-17	1.8325	1.7933	0.8426
metab_1449	Pro Asp Leu	1.009e-19	2.107e-18	1.5308	1.7888	0.839
metab_3008	PI(PGF1alpha/22:3(10Z,13Z,16Z))	5.397e-18	5.2e-17	1.5209	1.7861	0.8368
metab_4551	Gamma-Glutamylmethionine	1.594e-17	2.262e-16	1.8162	1.7859	0.8367
metab_5339	Lysyl-aspartyl-glutamyl-leucine	1.089e-16	1.166e-15	1.8699	1.7846	0.8356
metab_3576	Gln Val Trp	1.038e-17	9.033e-17	1.5084	1.7833	0.8345
metab_3449	Gly-Pro-Gly-Arg-Ala-Phe	1.279e-19	2.498e-18	1.5386	1.78	0.8319
metab_7161	Isoleucyl-Valine	4.161e-19	1.08e-17	1.7342	1.7791	0.8311
metab_4209	Threonylisoleucine	3.671e-17	4.379e-16	1.7489	1.7789	0.831
metab_3822	Ser Trp	1.612e-19	3.081e-18	1.4749	1.7783	0.8305
metab_1370	Gly Glu Leu	7.881e-20	1.717e-18	1.459	1.7758	0.8285
metab_1904	PI(PGF2alpha/18:2(9Z,12Z))	6.201e-15	2.803e-14	1.5334	1.7722	0.8255
metab_8033	Val-Ala-OH	1.025e-14	6.335e-14	1.7901	1.7704	0.8241
metab_97	Pro Pro Phe	1.138e-19	2.285e-18	1.4763	1.7699	0.8237
metab_7309	(1R,2S,5S,6R,9S,10S)-3,6,17,20-Tetrahydroxy-6-(2-hydroxyacetyl)-1,5-dimethylpentacyclo[11.8.0.02,10.05,9.016,21]henicosa-13,16,18,20-tetraen-15-one	5.738e-15	3.774e-14	1.8643	1.7691	0.823
metab_1129	Gly-Ile	6.782e-16	3.688e-15	1.5281	1.7673	0.8215
metab_84	PC(DiMe(13,5)/PGJ2)	8.639e-17	5.858e-16	1.4383	1.7668	0.8211
metab_7147	4-(7-Hydroxy-6,7-dihydro-5H-cyclopenta[d]pyrimidin-4-ylamino)benzonitrile	9.881e-18	1.487e-16	1.8361	1.7662	0.8206
metab_6761	Gabazine	3.238e-20	1.398e-18	1.771	1.7651	0.8197
metab_176	1-Hydroxyepiacorone	1.156e-19	2.308e-18	1.5902	1.7651	0.8197
metab_1227	L-Pipecolic acid	1.744e-18	2.132e-17	1.4482	1.7639	0.8188
metab_2104	Lucidenic acid J	5.622e-09	1.135e-08	1.4616	1.7634	0.8184
metab_4004	Asp Val Phe	2.593e-20	7.225e-19	1.4708	1.7604	0.8159
metab_6907	{1-[2-(4-Carbamimidoyl-benzoylamino)-propionyl]-piperidin-4-yloxy}-acetic acid	3.874e-17	4.566e-16	1.7951	1.7594	0.8151
metab_303	3-Oxododecanoic acid	6.149e-10	1.363e-09	1.4733	1.7577	0.8137
metab_4646	(2R)-2-Acetyl-1-[(2S)-2-[acetyl-[(2S)-2-[[(2S)-2-amino-3-hydroxypropanoyl]amino]-3-carboxypropanoyl]amino]-6-aminohexanoyl]pyrrolidine-2-carboxylic acid	1.326e-20	6.667e-19	1.8183	1.7547	0.8112
metab_2679	Pro Tyr Trp	7.062e-18	6.545e-17	1.5185	1.7514	0.8085
metab_1653	Pro Val Leu	2.332e-18	2.661e-17	1.4424	1.7506	0.8078
metab_7775	Glycine formate	2.086e-18	4.023e-17	1.5369	1.7488	0.8064
metab_7292	Val-Met	1.363e-16	1.433e-15	1.6936	1.7482	0.8059
metab_4668	Leukotriene E4	5.133e-23	1.359e-20	1.8058	1.7468	0.8047
metab_6641	Pinometostat	1.381e-18	2.933e-17	1.8526	1.746	0.8041
metab_2071	Balagyptin	3.868e-21	1.805e-19	1.5328	1.744	0.8024
metab_7613	N-Acetyl-L-Glutamic Acid	4.767e-14	2.508e-13	1.6979	1.7437	0.8022
metab_3475	PS(15:0/20:3(8Z,11Z,14Z)-2OH(5,6))	2.894e-13	9.887e-13	1.4469	1.7409	0.7998
metab_1090	3-Hydroxy-Hexanoyl-DL-Homoserine Lactone	1.291e-17	1.092e-16	1.4705	1.7402	0.7993
metab_1775	Ala Ile	3.556e-12	1.038e-11	1.5186	1.7387	0.798
metab_3267	Leu Gln Leu	3.713e-16	2.139e-15	1.4505	1.7383	0.7977
metab_6952	Ile Glu Leu Lys	2.696e-21	1.983e-19	1.7542	1.7354	0.7953
metab_4686	7-Acetyllycopsamine	4.673e-20	1.894e-18	1.7383	1.7333	0.7935
metab_7487	Undeca-3,6,9-trienedioylcarnitine	3.508e-15	2.419e-14	1.7217	1.7328	0.7931
metab_7277	Threonylphenylalanine	1.848e-19	5.52e-18	1.6987	1.7317	0.7922
metab_2962	PI(20:0/6 keto-PGF1alpha)	4.82e-17	3.507e-16	1.4333	1.7304	0.7911
metab_2852	Actinomycin D	1.915e-15	9.561e-15	1.4847	1.7299	0.7907
metab_1057	Ile Thr	8.09e-18	7.324e-17	1.4818	1.7279	0.789
metab_1088	Alanylmethionine	1.079e-14	4.713e-14	1.4299	1.7247	0.7863
metab_4571	1-(4Z,7Z,10Z,13Z,16Z,19Z-docosahexaenoyl)-glycero-3-phosphate	1.958e-19	5.804e-18	1.777	1.7243	0.786
metab_3647	CDP-DG(i-20:0/20:4(8Z,11Z,14Z,17Z)-2OH(5S,6R))	4.131e-16	2.349e-15	1.4624	1.7235	0.7853
metab_2169	Isolimonic acid glucoside	5.209e-14	1.996e-13	1.4839	1.7233	0.7852
metab_7733	Trans-3-hydroxy-L-proline	2.316e-11	7e-11	1.6157	1.723	0.7849
metab_7086	Versetamide	5.018e-18	8.421e-17	1.6881	1.7217	0.7838
metab_7375	N(2)-Phe-I-Glu	2.949e-14	1.631e-13	1.7201	1.721	0.7832
metab_485	3-Octanol	6.124e-11	1.527e-10	1.4464	1.7195	0.782
metab_7162	N-[(2R,3R,4S,6R)-4,6-Dihydroxy-6-methyl-2-[(1R,2R)-1,2,3-trihydroxypropyl]oxan-3-yl]acetamide	2.159e-17	2.91e-16	1.8328	1.7178	0.7806
metab_6884	Prolylphenylalanine	1.412e-22	2.661e-20	1.6776	1.7174	0.7802
metab_7039	Isoleucyl-Methionine	1.007e-15	8.061e-15	1.6752	1.7142	0.7775
metab_1230	Phe Gly	7.13e-20	1.588e-18	1.4853	1.7142	0.7775
metab_4376	Carmofur	4.462e-21	2.954e-19	1.7904	1.7134	0.7769
metab_3478	Blumenol C O-[rhamnosyl-(1->6)-glucoside]	2.975e-14	1.187e-13	1.4163	1.7127	0.7763
metab_7243	Guanadrel	3.057e-10	7.778e-10	1.7042	1.7103	0.7742
metab_1357	L-Threo-3-Phenylserine	7.555e-20	1.656e-18	1.4468	1.7099	0.7739
metab_8292	Dihydrobiopterin	1.691e-09	3.755e-09	1.6184	1.7087	0.7729
metab_5354	LysoPE(0:0/16:1(9Z))	2.083e-10	5.449e-10	1.6951	1.7059	0.7705
metab_1136	(+/-)-2-Hydroxy-4-(methylthio)butanoic acid	2.195e-09	4.602e-09	1.3708	1.7058	0.7704
metab_7318	L-Tyrosine ethyl ester	2.689e-17	3.401e-16	1.7054	1.7045	0.7693
metab_1156	1-(2-Hydroxyethoxy)methyl-5-methyluracil	1.2e-12	3.758e-12	1.3748	1.7033	0.7683
metab_6804	Val-pro-pro	1.592e-21	1.318e-19	1.7551	1.7022	0.7674
metab_7105	Uridine, 2'-deoxy-2'-fluoro-2'-methyl-, (2'R)-	6.584e-12	2.192e-11	1.6905	1.7008	0.7662
metab_7085	9-[4-[(2S,3R,4R,5S)-3,4-Dihydroxy-5-[[(2S,3S)-3-[(2S,3S)-3-hydroxybutan-2-yl]-2-oxiranyl]methyl]-2-oxanyl]-3-methyl-1-oxobut-2-enoxy]nonanoic acid	3.492e-20	1.491e-18	1.7719	1.7005	0.766
metab_3770	3-Methylcrotonylglycine	3.409e-19	5.569e-18	1.408	1.7004	0.7659
metab_1052	Valine lactate	3.629e-09	7.457e-09	1.479	1.6999	0.7654
metab_1481	Glu Glu Phe	1.686e-16	1.048e-15	1.4218	1.6985	0.7643
metab_3099	Bradykinin hydroxyproline	9.111e-14	3.358e-13	1.4242	1.6926	0.7592
metab_33	Melanotan II	7.4e-19	1.051e-17	1.4645	1.6899	0.7569
metab_1839	Leu Asp Phe	2.202e-16	1.328e-15	1.4109	1.6893	0.7564
metab_3534	Gein	3.239e-17	2.468e-16	1.3682	1.6891	0.7563
metab_1758	Glu Leu Leu	5.603e-16	3.117e-15	1.4103	1.6889	0.7561
metab_2928	CL(8:0/8:0/18:2(9Z,11Z)/18:2(9Z,11Z))	4.027e-13	1.353e-12	1.4178	1.6887	0.7559
metab_3888	Pro Met Phe	4.733e-16	2.662e-15	1.4833	1.6824	0.7505
metab_376	Cholylglutamine	3.568e-17	2.689e-16	1.4325	1.6799	0.7484
metab_6819	Seryltryptophan	7.778e-20	2.734e-18	1.6441	1.6796	0.7481
metab_4442	Valyltyrosine	8.25e-19	1.883e-17	1.6321	1.6788	0.7474
metab_2228	Glu Leu	1.097e-10	2.664e-10	1.5152	1.6741	0.7434
metab_170	3-(Benzylamino)-3-methylbutanoic Acid	2.63e-20	7.272e-19	1.4984	1.6739	0.7432
metab_7500	Phenylalanylasparagine	4.054e-17	4.736e-16	1.6289	1.6734	0.7428
metab_7003	Eltoprazine	2.328e-18	4.403e-17	1.6048	1.6723	0.7418
metab_4030	Allysine	6.599e-16	3.61e-15	1.4527	1.6698	0.7397
metab_6469	Ecdysterone	3.599e-18	6.439e-17	1.7414	1.6696	0.7395
metab_4373	8-(5-Chloro-2-(4-methylpiperazin-1-yl)isonicotinamido)-1-(4-fluorophenyl)-4,5-dihydro-1H-benzo[g]indazole-3-carboxamide	4.513e-18	7.76e-17	1.7357	1.6678	0.7379
metab_1198	(2R,2'S)-Isobuteine	1.02e-13	3.717e-13	1.3565	1.6656	0.736
metab_3328	PI(PGJ2/22:2(13Z,16Z))	3.045e-18	3.287e-17	1.4213	1.6652	0.7357
metab_7260	Asparaginyl-Leucine	4.371e-11	1.253e-10	1.5932	1.6638	0.7345
metab_7506	Valylvaline	7.135e-19	1.687e-17	1.6123	1.6597	0.7309
metab_3832	E-64	6.118e-19	8.902e-18	1.4007	1.6595	0.7307
metab_3407	Glucoconvallasaponin B	5.366e-16	2.995e-15	1.3803	1.6594	0.7307
metab_6563	Suloctidil	8.169e-18	1.258e-16	1.7045	1.6592	0.7305
metab_3476	Val Thr Phe	4.622e-13	1.548e-12	1.3254	1.6586	0.73
metab_1180	Phe Asp	2.436e-09	5.085e-09	1.3669	1.6585	0.7299
metab_2336	PE(14:0/18:1(9Z))	6.222e-11	1.551e-10	1.3246	1.6553	0.7271
metab_4495	Neoandrographolide	3.198e-21	2.268e-19	1.7033	1.6539	0.7259
metab_3926	5-Hydroxyindoleacetylglycine	9.138e-13	2.904e-12	1.4089	1.6534	0.7254
metab_4264	Ser-Phe	4.751e-09	9.697e-09	1.6823	1.6528	0.7249
metab_3470	Ile Gly	2.509e-19	4.398e-18	1.2602	1.6523	0.7245
metab_124	(S)-Edulinine	1.793e-16	1.107e-15	1.4815	1.65	0.7225
metab_3495	Leu Glu Leu	3.996e-16	2.28e-15	1.4279	1.6498	0.7223
metab_1080	Asp Ile Lys	6.478e-10	1.433e-09	1.5016	1.6496	0.7221
metab_1417	Glu Met	1.546e-16	9.802e-16	1.4309	1.6489	0.7215
metab_3340	Ile Pro Ile	1.144e-16	7.584e-16	1.3359	1.6489	0.7215
metab_3547	Melilotussaponin O1	7.176e-14	2.673e-13	1.3709	1.6487	0.7213
metab_279	Blumenol C O-[apiosyl-(1->6)-glucoside]	4.697e-08	8.539e-08	1.4319	1.6474	0.7202
metab_7079	N-Formyl-L-Methionine	1.979e-19	5.823e-18	1.5136	1.6463	0.7192
metab_208	6-(2,2-Diphenylethylamino)-9-[(2r,3r,4s,5s)-5-(Ethylcarbamoyl)-3,4-Dihydroxy-Oxolan-2-Yl]-N-[2-[(1-Pyridin-2-Ylpiperidin-4-Yl)carbamoylamino]ethyl]purine-2-Carboxamide	6.423e-18	6.061e-17	1.4393	1.6459	0.7189
metab_1323	Methyldopa	1.143e-11	3.113e-11	1.4034	1.6435	0.7168
metab_4939	N-Docosahexaenoyl Histidine	2.622e-16	2.528e-15	1.6563	1.6411	0.7147
metab_3607	4(1H)-Pyridinone, 2-ethyl-3-hydroxy-1-(2-hydroxyethyl)-	1.03e-09	2.232e-09	1.2994	1.6405	0.7141
metab_4282	Glutaminylphenylalanine	9.06e-16	7.374e-15	1.6285	1.6403	0.714
metab_6332	PC(20:3(8Z,11Z,14Z)-2OH(5,6)/2:0)	2.575e-17	3.305e-16	1.6434	1.6392	0.713
metab_4293	Dihydrofolic acid	5.943e-19	1.457e-17	1.5755	1.6378	0.7118
metab_3543	Sirolimus	2.636e-12	7.856e-12	1.3707	1.6375	0.7115
metab_4759	Strophanthin	1.17e-15	9.109e-15	1.6298	1.6369	0.711
metab_295	Gln Trp	1.775e-15	8.924e-15	1.411	1.635	0.7093
metab_2394	1-(4-Biphenylyl)-4(S)-hydroxy-5(S)-2,5-bis((N-(methoxycarbonyl-)-L-tert-leucinyl)amino)-6-phenyl-2-azahexane	5.6e-17	3.985e-16	1.4103	1.6341	0.7085
metab_1765	Bax inhibitor peptide V5	1.235e-14	5.327e-14	1.3563	1.6337	0.7081
metab_1378	Butyl (S)-3-hydroxybutyrate [arabinosyl-(1->6)-glucoside]	2.244e-19	4.053e-18	1.3996	1.631	0.7058
metab_3089	Goshonoside F4	8.083e-17	5.564e-16	1.408	1.6306	0.7054
metab_191	5-Hydroxyvalproic acid	1.052e-15	5.505e-15	1.3455	1.629	0.704
metab_4969	Equilenin	6.095e-19	1.485e-17	1.7056	1.6285	0.7035
metab_3602	P-Octopamine	4.69e-15	2.172e-14	1.3113	1.6274	0.7026
metab_1294	N(epsilon)-(carboxyethyl)lysine	6.654e-12	1.879e-11	1.3243	1.6262	0.7015
metab_294	Val Val	2.843e-14	1.138e-13	1.4054	1.626	0.7013
metab_4467	Glycyl-D-proline	2.024e-16	2.02e-15	1.6646	1.6259	0.7012
metab_3423	Piriprost	1.092e-14	4.763e-14	1.3913	1.6251	0.7005
metab_1843	Schidigerasaponin D3	3.47e-15	1.639e-14	1.3486	1.6244	0.6999
metab_3182	PG(PGE2/i-22:0)	1.211e-18	1.582e-17	1.3358	1.6207	0.6966
metab_6996	Cynaratriol	8.104e-18	1.257e-16	1.5791	1.6203	0.6963
metab_7335	Fe(II)-nicotianamine	4.636e-18	7.869e-17	1.5733	1.619	0.6951
metab_6061	Leu Ile Glu Glu	4.962e-17	5.696e-16	1.6627	1.6189	0.695
metab_4455	Ala-Leu	1.411e-13	6.696e-13	1.6842	1.6186	0.6947
metab_4160	Glycylvaline	6.109e-12	2.05e-11	1.5571	1.618	0.6942
metab_3804	[D-Lys3]-GHRP-6	7.961e-16	4.302e-15	1.3735	1.6156	0.6921
metab_4852	Tyrosyl-Isoleucine	2.89e-17	3.599e-16	1.5795	1.6139	0.6906
metab_4117	L-Theanine	1.39e-12	5.278e-12	1.6064	1.6128	0.6896
metab_3756	CDP-DG(20:5(7Z,9Z,11E,13E,17Z)-3OH(5,6,15)/a-25:0)	1.386e-15	7.055e-15	1.3536	1.6124	0.6892
metab_3301	PGP(PGD2/a-21:0)	2.6e-17	2.049e-16	1.3586	1.6117	0.6886
metab_7381	2-Ethyl-1-hexanol sulfate	8.538e-17	9.266e-16	1.6366	1.6115	0.6884
metab_3948	Isokobusone	1.759e-15	8.853e-15	1.3169	1.6112	0.6881
metab_1742	Phenylalanylhydroxyproline	3.197e-18	3.416e-17	1.3048	1.6109	0.6879
metab_6916	Glycyl-prolyl-glutamic acid	3.298e-16	3.054e-15	1.544	1.6104	0.6874
metab_6060	PE(16:0/16:1(9Z))	1.655e-09	3.685e-09	1.5503	1.6095	0.6866
metab_4321	Leu Glu Asp Arg	9.692e-18	1.464e-16	1.6664	1.6091	0.6863
metab_1682	3-((((-Oxoheptyl)amino)acetyl)amino)methyl-7-oxobicyclo(2.2.1)hept-2-yl-5-heptenoic acid	1.795e-16	1.107e-15	1.3411	1.6085	0.6857
metab_2929	Crocin 3	1.389e-12	4.312e-12	1.326	1.6083	0.6855
metab_6457	Acetylsoyasaponin A3	3.764e-13	1.623e-12	1.6564	1.6081	0.6854
metab_4392	1-Aminocyclopropanecarboxylic acid	9.377e-21	5.102e-19	1.5578	1.6078	0.6851
metab_3767	Vincristine	1.031e-18	1.367e-17	1.3499	1.6074	0.6847
metab_5043	Acetamidopropanal	1.926e-14	1.104e-13	1.4976	1.6063	0.6837
metab_343	Lys Ala Leu Glu	1.042e-14	4.567e-14	1.3823	1.605	0.6826
metab_3450	Dynorphin A 9-17	2.812e-18	3.119e-17	1.3817	1.6041	0.6818
metab_7623	Serylvaline	1.013e-22	2.012e-20	1.5416	1.604	0.6817
metab_1095	Arg Phe	6.979e-17	4.88e-16	1.3768	1.6022	0.6801
metab_7093	Furanodienone	1.113e-11	3.542e-11	1.6246	1.6012	0.6792
metab_6982	Alpha-Tetrasaccharide	5.913e-20	2.195e-18	1.6678	1.6011	0.6791
metab_4764	Imazamox	1.918e-17	2.637e-16	1.6143	1.5998	0.6779
metab_2076	N-Arachidonoyl Lysine	3.408e-16	1.975e-15	1.3455	1.5995	0.6776
metab_4763	Dihydroouabain	1.009e-23	4.454e-21	1.6395	1.5982	0.6764
metab_6138	PE(17:1/0:0)	1.757e-11	5.426e-11	1.5319	1.5978	0.6761
metab_1291	SM(d18:2(4E,14Z)/PGE1)	9.838e-16	5.185e-15	1.3865	1.5978	0.6761
metab_494	N-alpha-Acetyl-L-lysine	2.041e-14	8.383e-14	1.3609	1.5971	0.6755
metab_3990	Eravacycline	8.504e-20	1.822e-18	1.3947	1.5961	0.6746
metab_3526	5-Acetamidovalerate	1.652e-17	1.371e-16	1.312	1.5961	0.6746
metab_6585	Plazomicin	3.629e-17	4.355e-16	1.6215	1.596	0.6745
metab_3752	PI(22:2(13Z,16Z)/PGJ2)	4.309e-18	4.313e-17	1.3596	1.595	0.6736
metab_253	Nateglinide	2.044e-19	3.806e-18	1.3949	1.5934	0.6721
metab_3390	Pacific Ciguatoxin 4A	5.669e-18	5.433e-17	1.3987	1.5931	0.6718
metab_4616	Dopamine	1.63e-18	3.287e-17	1.6553	1.5925	0.6713
metab_7521	Threonylmethionine	1.996e-16	2.007e-15	1.5176	1.592	0.6708
metab_5193	Indole-3-acetyl-glutamine	4.16e-13	1.778e-12	1.4519	1.5907	0.6697
metab_5449	PE(18:1(9Z)/16:1(9Z))	2.718e-09	5.765e-09	1.5096	1.5893	0.6684
metab_1324	Ergocornine	1.523e-16	9.686e-16	1.3871	1.5888	0.6679
metab_288	Asp Leu Ser	6.036e-19	8.818e-18	1.3653	1.588	0.6672
metab_1718	Pro Tyr Leu	2.201e-14	9.01e-14	1.2873	1.5878	0.667
metab_4319	S-(N,N-Diethylcarbamoyl)glutathione	2.357e-19	6.594e-18	1.5815	1.5876	0.6668
metab_166	Val Met	7.118e-15	3.169e-14	1.3371	1.5842	0.6638
metab_635	Ile Pro Arg	9.09e-19	1.228e-17	1.3497	1.5827	0.6624
metab_7388	Dmean	8.292e-14	4.132e-13	1.5383	1.5822	0.6619
metab_7038	Isoleucyl-Tyrosine	1.044e-17	1.541e-16	1.544	1.5815	0.6613
metab_7067	5'-Hydroxycarvedilol	1.193e-14	7.233e-14	1.5742	1.5786	0.6586
metab_1728	Aspartylglycosamine	3.421e-15	1.62e-14	1.2863	1.5784	0.6585
metab_3265	Leucyl-Glutamate	3.474e-16	2.011e-15	1.2571	1.5765	0.6567
metab_6618	PE(DiMe(9,3)/PGJ2)	3.166e-13	1.397e-12	1.6788	1.5748	0.6552
metab_283	Pectenotoxin 7	7.066e-18	6.545e-17	1.3466	1.5739	0.6543
metab_13	8-Cyclopentyl-1,3-dipropylxanthine	9.385e-18	8.288e-17	1.3166	1.5737	0.6542
metab_389	Bufuralol	1.723e-19	3.258e-18	1.3691	1.5727	0.6532
metab_7062	Opiorphin	5.997e-25	3.403e-22	1.643	1.5723	0.6529
metab_1920	Ergobasin	1.029e-17	8.98e-17	1.3421	1.5719	0.6525
metab_3410	Mikamycin B	1.157e-16	7.641e-16	1.376	1.5716	0.6522
metab_4421	Medroxalol	4.18e-14	2.238e-13	1.5594	1.5705	0.6512
metab_461	Tangeraxanthin	1.627e-14	6.806e-14	1.3871	1.5701	0.6509
metab_1392	Val Glu Met	1.737e-17	1.435e-16	1.3299	1.5694	0.6502
metab_1562	CDP-DG(20:3(8Z,11Z,14Z)-2OH(5,6)/16:0)	6.611e-12	1.869e-11	1.2903	1.5694	0.6502
metab_1664	Met Phe	1.382e-14	5.89e-14	1.244	1.569	0.6498
metab_7967	Glycyl-Lysine	1.084e-11	3.463e-11	1.4531	1.5689	0.6498
metab_104	Epsilon-(Carboxyethyl)lysine	1.649e-17	1.371e-16	1.2769	1.5689	0.6498
metab_5590	4-Hydroxy-5-(3',4'-dihydroxyphenyl)-valeric acid-O-methyl-O-glucuronide	4.322e-14	2.301e-13	1.5704	1.5684	0.6493
metab_287	Gln Phe Lys	2.737e-15	1.322e-14	1.3618	1.5654	0.6465
metab_2649	Ser Leu Ile	7.479e-13	2.411e-12	1.2629	1.5639	0.6451
metab_4298	4-Hydroxyestrone-2-S-glutathione	1.799e-15	1.333e-14	1.599	1.5633	0.6446
metab_1488	(2R,4S)-4-Carbamimidamido-3-acetamido-2-((1R,2R)-2-hydroxy-1-methoxy-3-(octanoyloxy)propyl)-3,4-dihydro-2H-pyran-6-carboxylic acid	4.453e-19	6.869e-18	1.3159	1.5633	0.6446
metab_6677	Phenylalanylmethionine	2.276e-16	2.238e-15	1.4417	1.5627	0.644
metab_68	Bemegride	1.657e-17	1.372e-16	1.2446	1.5625	0.6439
metab_1290	PG(i-13:0/PGD2)	8.401e-19	1.161e-17	1.3273	1.5619	0.6433
metab_2985	17a-Ethynylestradiol	3.739e-13	1.26e-12	1.2524	1.5612	0.6427
metab_1141	Cyclopentolate	4.483e-17	3.322e-16	1.333	1.5604	0.6419
metab_3662	LysoPE(0:0/20:1(11Z))	2.83e-09	5.851e-09	1.185	1.5589	0.6405
metab_7545	5-Hydroxytryptophol glucuronide	3.214e-10	8.136e-10	1.4834	1.5571	0.6389
metab_4256	Cenisertib	4.542e-14	2.396e-13	1.5721	1.5545	0.6365
metab_7055	O-Desmethyl-lacosamide	1.348e-21	1.217e-19	1.6411	1.5539	0.6359
metab_3710	CDP-DG(i-16:0/18:3(10,12,15)-OH(9))	3.819e-19	6.028e-18	1.2899	1.5529	0.635
metab_3758	TYLVALOSIN	1.299e-14	5.566e-14	1.3217	1.552	0.6341
metab_7078	Asparaginyl-Phenylalanine	8.307e-16	6.917e-15	1.4868	1.55	0.6323
metab_3515	Ginsenoside I	1.167e-15	6.032e-15	1.2748	1.55	0.6323
metab_5011	Fasoracetam	4.272e-11	1.226e-10	1.4633	1.5488	0.6312
metab_7191	5,10-Methylene-THF	1.868e-20	8.937e-19	1.5548	1.5481	0.6305
metab_3040	Thr Val Phe	1.197e-11	3.243e-11	1.2872	1.5474	0.6298
metab_1210	Asp His Phe	2.648e-14	1.063e-13	1.3701	1.5454	0.628
metab_7282	6-Hydroxymelatonin	7.382e-13	2.986e-12	1.6424	1.5437	0.6264
metab_5054	1-Hydroxymethylnaphthalene	1.682e-16	1.727e-15	1.4743	1.5432	0.6259
metab_4199	Glutamylglutamic acid	2.151e-16	2.125e-15	1.4503	1.543	0.6257
metab_4919	Tirofiban	5.085e-19	1.286e-17	1.5241	1.5429	0.6256
metab_1921	Cyclosomatostatin	1.256e-13	4.509e-13	1.2897	1.5427	0.6255
metab_541	His Glu Leu	5.52e-17	3.936e-16	1.3455	1.5426	0.6254
metab_248	PGP(LTE4/20:4(5Z,8Z,11Z,14Z))	1.281e-12	3.996e-12	1.3502	1.5421	0.6249
metab_1524	Gentamicin C2	3.386e-16	1.966e-15	1.3271	1.5416	0.6244
metab_8224	N6-Methyl-2'-deoxyadenosine	2.977e-17	3.684e-16	1.543	1.5385	0.6215
metab_1441	Asp Ala Phe	1.205e-14	5.223e-14	1.2873	1.5383	0.6213
metab_4718	Postin	4.841e-19	1.241e-17	1.4701	1.5381	0.6211
metab_3550	Grapiprant	3.33e-13	1.126e-12	1.2547	1.5381	0.6211
metab_2019	Pro Trp Phe	2.631e-14	1.058e-13	1.2406	1.5377	0.6208
metab_422	SM(d20:1/22:6(4Z,7Z,10Z,13E,15E,19Z)-OH(17))	1.007e-15	5.295e-15	1.3395	1.5374	0.6205
metab_1602	Asp Ile Tyr	1.241e-16	8.127e-16	1.2676	1.5364	0.6196
metab_1106	Val Leu His	8.334e-16	4.477e-15	1.3459	1.5354	0.6186
metab_6716	4-Butyl-5-hydroxy-1,2-diphenylpyrazol-3-one	8.128e-19	1.88e-17	1.5218	1.5345	0.6178
metab_3247	Histidyllysine	6.778e-17	4.758e-16	1.325	1.5342	0.6175
metab_1299	Pinolidoxin	7.684e-17	5.352e-16	1.3616	1.5336	0.6169
metab_6678	Mupirocin	1.029e-10	2.783e-10	1.5223	1.5334	0.6167
metab_1494	Dimethylbenzimidazole	2.078e-16	1.264e-15	1.1687	1.5331	0.6165
metab_763	D-Ornithine	1.168e-08	2.287e-08	1.3194	1.532	0.6154
metab_8295	Glucosamine	5.505e-11	1.55e-10	1.5314	1.5313	0.6148
metab_7478	Virginiamycin m1	1.035e-20	5.48e-19	1.6067	1.5294	0.613
metab_381	N(6)-(Octanoyl)lysine	8.147e-16	4.383e-15	1.3474	1.5288	0.6124
metab_779	Ile Glu	5.083e-11	1.281e-10	1.4044	1.5275	0.6112
metab_3623	Cyclo(D-trp-D-asp-pro-D-val-leu)	2.985e-16	1.756e-15	1.2938	1.5272	0.6109
metab_8268	Urocanic Acid	5.96e-11	1.669e-10	1.3965	1.5271	0.6108
metab_4517	Ramiprilat	4.578e-18	7.804e-17	1.5678	1.5268	0.6105
metab_372	Fumonisin FP2	7.781e-17	5.399e-16	1.2899	1.5263	0.61
metab_4382	Asp Phe Ser Arg	3.49e-14	1.904e-13	1.5101	1.5262	0.6099
metab_6972	Biotripyrrin-b	1.356e-17	1.945e-16	1.484	1.526	0.6098
metab_6502	LysoPA(19:0/0:0)	6.731e-13	2.742e-12	1.4458	1.5252	0.609
metab_4122	N-Acetyl-DL-homocysteine	3.27e-16	3.044e-15	1.5508	1.5239	0.6078
metab_9	Asn Phe	3.052e-14	1.212e-13	1.2406	1.5236	0.6075
metab_3711	PS(18:0/20:3(8Z,11Z,14Z)-2OH(5,6))	5.027e-13	1.671e-12	1.2402	1.5235	0.6074
metab_1805	Citrusin II	2.473e-10	5.775e-10	1.3041	1.5231	0.607
metab_7276	3,4-Dephostatin, Ethyl-	1.234e-21	1.167e-19	1.4647	1.5214	0.6054
metab_3836	posatirelin	5.514e-17	3.936e-16	1.2803	1.5205	0.6045
metab_1427	L-phenylalanyl-L-proline	6.467e-08	1.158e-07	1.3646	1.5199	0.604
metab_3527	Fungizone	6.204e-14	2.344e-13	1.231	1.5197	0.6038
metab_239	Phe Val Lys	1.578e-13	5.553e-13	1.2975	1.5165	0.6007
metab_543	Concanamycin	1.892e-16	1.16e-15	1.3044	1.516	0.6003
metab_7153	Mopidamol	4.468e-14	2.363e-13	1.503	1.5144	0.5987
metab_1265	Betaxolol	3.433e-19	5.583e-18	1.2807	1.5128	0.5972
metab_3660	Gly Pro Phe	4.541e-15	2.106e-14	1.2118	1.5107	0.5952
metab_3299	Dethiobiotin	5.729e-16	3.163e-15	1.1334	1.5101	0.5946
metab_3479	1-Phenyl-2-decanoylamino-3-morpholino-1-propanol	3.465e-14	1.365e-13	1.2402	1.5093	0.5939
metab_7334	6-Acetylmorphine	4.449e-23	1.262e-20	1.477	1.5087	0.5933
metab_6680	Valyltryptophan	3.103e-16	2.927e-15	1.4714	1.5087	0.5933
metab_6893	2-[(E)-2-(3-Nitrophenyl)vinyl]quinoline	1.676e-08	3.149e-08	1.5328	1.5084	0.593
metab_5145	Cobalamin	1.223e-13	5.887e-13	1.6034	1.507	0.5917
metab_1472	Leu Pro Lys	1.469e-12	4.531e-12	1.3112	1.5046	0.5894
metab_5103	N-Acetyl-D-phenylalanine	9.7e-14	4.745e-13	1.3786	1.5043	0.5891
metab_3624	Milbemycin alpha10	3.489e-17	2.64e-16	1.2725	1.5043	0.5891
metab_1168	Lupinic acid	3.186e-16	1.859e-15	1.2462	1.5028	0.5877
metab_6583	L-beta-aspartyl-L-threonine	3.007e-14	1.659e-13	1.3952	1.5012	0.5861
metab_3095	CDP-DG(18:0/22:6(4Z,7Z,10Z,13Z,16Z,19Z))	9.645e-16	5.09e-15	1.3194	1.5012	0.5861
metab_1534	PC(PGE2/18:4(6Z,9Z,12Z,15Z))	1.861e-14	7.704e-14	1.2152	1.4973	0.5824
metab_61	His Val Leu	2.87e-14	1.147e-13	1.2508	1.4959	0.581
metab_4428	Deoxyinosine	2.891e-08	5.262e-08	1.3494	1.4957	0.5808
metab_230	PI(PGJ2/16:2(9Z,12Z))	4.707e-16	2.652e-15	1.255	1.4939	0.5791
metab_8309	Sulfolithocholylglycine	2.157e-13	9.894e-13	1.4162	1.4937	0.5789
metab_5138	Daprodustat	9.571e-15	5.958e-14	1.4142	1.4931	0.5783
metab_6433	Canesceol	1.276e-15	9.823e-15	1.4173	1.4928	0.578
metab_3807	Asn Trp	1.569e-14	6.594e-14	1.1862	1.4925	0.5777
metab_699	2,6-Diamino-5-hydroxyhexanoic acid	1.53e-16	9.712e-16	1.2183	1.4919	0.5772
metab_1369	Ultram	2.246e-15	1.106e-14	1.1915	1.4917	0.577
metab_7005	Leucodopachrome	2.304e-09	4.959e-09	1.3994	1.4903	0.5756
metab_273	Trinexapac-ethyl	6.935e-14	2.591e-13	1.2659	1.4899	0.5752
metab_22	Kemptide	2.434e-11	6.362e-11	1.2293	1.4895	0.5748
metab_5107	Aspartyl-Lysine	4.563e-18	7.804e-17	1.4834	1.4887	0.5741
metab_4146	Mycobactins	1.323e-15	1.015e-14	1.4853	1.4869	0.5723
metab_3799	Ile Gln Tyr	3.435e-14	1.355e-13	1.2284	1.4869	0.5723
metab_5168	Glutamylleucine	8.898e-16	7.302e-15	1.6485	1.4867	0.5721
metab_7541	Glutaminylmethionine	2.141e-15	1.549e-14	1.4039	1.4864	0.5718
metab_3414	Leu Thr Tyr	1.377e-13	4.904e-13	1.1345	1.4859	0.5713
metab_1126	Leu Asn Ala Lys	8.088e-14	2.997e-13	1.3207	1.4856	0.571
metab_5122	18-hydroxyoleate	1.936e-16	1.971e-15	1.4139	1.4837	0.5692
metab_7966	Beta-Alanyl-L-lysine	4.168e-10	1.038e-09	1.3604	1.4831	0.5686
metab_5225	Fungichromin	2.356e-13	1.067e-12	1.4358	1.4829	0.5684
metab_5378	Mulberrin	6.998e-12	2.32e-11	1.4903	1.4821	0.5676
metab_6501	Penitrem A	1.365e-15	1.035e-14	1.4917	1.482	0.5675
metab_4433	Fluoromethylhistidine	1.281e-17	1.843e-16	1.4575	1.4818	0.5674
metab_1477	Butabarbital	3.198e-12	9.428e-12	1.2032	1.4812	0.5668
metab_7311	Gly-pro-arg-pro	2.533e-17	3.271e-16	1.5657	1.4804	0.566
metab_6467	1,1-Dimethylbiguanide	5.431e-09	1.099e-08	1.2842	1.4802	0.5658
metab_6539	10-Deacetylbaccatin III	1.846e-11	5.678e-11	1.4045	1.48	0.5656
metab_3422	Candicidin	3.588e-08	6.641e-08	1.1899	1.4798	0.5654
metab_3484	Mcp-tva-argipressin	6.735e-19	9.683e-18	1.2309	1.4797	0.5653
metab_5730	Musabalbisiane B	2.928e-12	1.06e-11	1.4496	1.4796	0.5652
metab_1509	Canarigenin 3-[glucosyl-(1->4)-6-deoxy-alloside]	1.721e-15	8.688e-15	1.278	1.4792	0.5648
metab_1421	1-Deoxynojirimycin	2.092e-16	1.27e-15	1.2858	1.479	0.5646
metab_4873	Clinofibrate	2.86e-15	2.025e-14	1.4382	1.4784	0.564
metab_1867	PE(LTE4/P-18:1(9Z))	6.674e-15	2.995e-14	1.1612	1.4775	0.5632
metab_1599	Mabioside E	1.49e-16	9.524e-16	1.2496	1.4767	0.5624
metab_7491	D-Fucitol	2.536e-17	3.271e-16	1.4172	1.4764	0.5621
metab_447	2-Hydroxy-L-methionine	3.345e-10	7.701e-10	1.112	1.471	0.5568
metab_5152	PC(18:1(12Z)-2OH(9,10)/2:0)	2.108e-12	7.769e-12	1.4072	1.4708	0.5566
metab_1171	PS(5-iso PGF2VI/15:0)	1.044e-19	2.144e-18	1.2428	1.4705	0.5563
metab_1795	DG(LTE4/10:0/0:0)	4.151e-12	1.201e-11	1.2019	1.4698	0.5556
metab_4889	Phaseollidin	7.967e-13	3.197e-12	1.3972	1.469	0.5548
metab_3774	Pro Phe Gly	2.368e-18	2.685e-17	1.1822	1.4683	0.5541
metab_1169	Goshonoside F7	3.238e-14	1.282e-13	1.201	1.4678	0.5537
metab_5121	PC(2:0/22:6(4Z,7Z,10Z,13E,15E,19Z)-OH(17))	1.177e-15	9.149e-15	1.469	1.4672	0.5531
metab_7273	Isoleucyl-Threonine	7.806e-18	1.221e-16	1.3653	1.4672	0.5531
metab_6995	Dodec-2-enedioylcarnitine	1.005e-14	6.219e-14	1.4439	1.4661	0.552
metab_8204	N-NITROSOMORPHOLINE	3.577e-15	2.458e-14	1.3588	1.4653	0.5512
metab_4985	Nicotyrine	2.331e-13	1.059e-12	1.2945	1.463	0.5489
metab_7206	Threonylleucine	1.626e-10	4.312e-10	1.4411	1.4615	0.5474
metab_133	ALANYL-dl-PHENYLALANINE	4.058e-14	1.577e-13	1.2614	1.4601	0.5461
metab_4250	S-adenosyl-L-methioninamine	4.369e-17	5.074e-16	1.3487	1.46	0.546
metab_3465	Glutamylisoleucine	7.906e-13	2.535e-12	1.1142	1.4595	0.5455
metab_4976	MG(LTE4/0:0/0:0)	7.451e-14	3.766e-13	1.3777	1.4592	0.5452
metab_4986	Epothilone B	4.908e-20	1.949e-18	1.3599	1.4589	0.5449
metab_7634	Pyridoxal 5'-Phosphate	4.326e-10	1.074e-09	1.3916	1.4584	0.5444
metab_3818	(4Z,7Z,10E,12E,16Z)-18-(3-Ethylcycloprop-1-en-1-yl)-14-hydroxyoctadeca-4,7,10,12,16-pentaenoylcarnitine	5.113e-17	3.69e-16	1.2163	1.4582	0.5442
metab_1082	Gln Ser Ile Lys	2.366e-18	2.685e-17	1.3345	1.4553	0.5413
metab_4916	PC(PGE2/2:0)	2.392e-17	3.146e-16	1.4441	1.4546	0.5406
metab_1403	PS(20:5(5Z,8Z,11Z,14Z,17Z)/14:0)	1.545e-18	1.935e-17	1.291	1.4531	0.5391
metab_4901	2-Hydroxyestrone	2.387e-14	1.343e-13	1.419	1.4501	0.5362
metab_1184	1,2,10-Trihydroxydihydro-trans-linalyl oxide 7-O-beta-D-glucopyranoside	4.617e-12	1.326e-11	1.1491	1.4494	0.5355
metab_7274	Teleocidin B 2	2.418e-16	2.365e-15	1.3881	1.4493	0.5354
metab_3860	Gly Pro Leu	3.89e-17	2.912e-16	1.1664	1.4491	0.5352
metab_7071	Glycylglycylglycylglycine	2.397e-13	1.082e-12	1.3831	1.4489	0.535
metab_6707	Leu Leu	4.373e-13	1.862e-12	1.504	1.4488	0.5349
metab_7636	Deoxyribose	1.201e-09	2.734e-09	1.4053	1.4479	0.534
metab_6821	Amprenavir	6.516e-13	2.666e-12	1.3326	1.4478	0.5339
metab_852	Primaquine	2.373e-11	6.215e-11	1.1249	1.4471	0.5332
metab_7510	3-(1H-Pyrrol-2-yl)propanoic Acid	1.152e-12	4.458e-12	1.2479	1.4457	0.5318
metab_2124	Tramadol	3.077e-15	1.477e-14	1.0851	1.4427	0.5288
metab_4693	PGP(i-13:0/i-15:0)	1.613e-18	3.268e-17	1.5042	1.4417	0.5278
metab_4169	Pretyrosine	3.88e-11	1.132e-10	1.3122	1.4409	0.527
metab_6299	Bpd-MA	7.402e-13	2.991e-12	1.4	1.439	0.5251
metab_2819	Pelargonidin 3-sophoroside	1.779e-09	3.763e-09	1.285	1.4387	0.5248
metab_488	Epsilon-(Carboxymethyl)lysine	6.835e-07	1.075e-06	1.1806	1.4386	0.5247
metab_6463	Prolyl-Valine	5.516e-12	1.871e-11	1.3494	1.4376	0.5237
metab_2714	LysoPA(20:3(5Z,8Z,11Z)/0:0)	2.939e-05	4.171e-05	1.0982	1.4366	0.5227
metab_4013	Verdamicin	6.287e-16	3.46e-15	1.2276	1.4357	0.5218
metab_7448	Prolyl-Alanine	1.024e-10	2.77e-10	1.3778	1.4351	0.5212
metab_6594	9-Oxodecanoylcarnitine	1.853e-11	5.697e-11	1.3711	1.4348	0.5208
metab_6455	PS(15:0/PGF1alpha)	8.219e-14	4.101e-13	1.3938	1.4339	0.5199
metab_3575	Dimerum acid	4.649e-13	1.556e-12	1.2267	1.4336	0.5196
metab_1845	Ala Val Leu	1.1e-11	3.004e-11	1.0936	1.4335	0.5195
metab_1798	Glycyl-leucine	3.729e-11	9.545e-11	1.246	1.4334	0.5194
metab_7588	Lichenin	9.713e-14	4.745e-13	1.3267	1.4328	0.5188
metab_6949	16, 17-dihydro-16alpha, 17-dihydroxy GA9	1.214e-11	3.817e-11	1.3356	1.4327	0.5187
metab_4975	Taurochenodesoxycholic acid	7.041e-10	1.69e-09	1.2877	1.4324	0.5184
metab_5001	LysoPE(0:0/22:6(4Z,7Z,10Z,13Z,16Z,19Z))	2.119e-15	1.536e-14	1.3658	1.4313	0.5173
metab_7444	Deca-2,5,8-trienedioylcarnitine	1.617e-17	2.285e-16	1.3007	1.4313	0.5173
metab_6524	Triterpenoid	9.991e-16	8.017e-15	1.4008	1.4311	0.5171
metab_4037	Hyoscyamine	8.641e-12	2.384e-11	1.1672	1.4302	0.5162
metab_6337	Ile-Ile-Ile-Pro	8.714e-14	4.31e-13	1.3742	1.4301	0.5161
metab_2110	Val Ile	5.304e-09	1.073e-08	1.2667	1.4271	0.5131
metab_278	Sarmentosin	1.104e-11	3.013e-11	1.196	1.4269	0.5129
metab_4736	Fallypride	1.008e-13	4.915e-13	1.3317	1.4267	0.5127
metab_3627	PS(20:5(5Z,8Z,11Z,14Z,17Z)/TXB2)	2.991e-11	7.745e-11	1.1843	1.4264	0.5124
metab_6450	Leukotriene D5	9.18e-19	2.06e-17	1.3847	1.4257	0.5117
metab_6831	4,7,13,16,21,24-Hexaoxa-1,10-diazabicyclo[8.8.8]hexacosane	6.908e-19	1.663e-17	1.4676	1.4255	0.5115
metab_5049	Selpercatinib	2.218e-14	1.258e-13	1.2885	1.4255	0.5115
metab_7522	D-Dethiobiotin	5.508e-11	1.55e-10	1.3181	1.425	0.511
metab_4589	Cucurbitacin I 2-glucoside	2.438e-14	1.364e-13	1.4097	1.4236	0.5095
metab_3641	Suspensolide F	4.651e-18	4.53e-17	1.1478	1.4232	0.5091
metab_6447	17-beta-Estradiol glucuronide	7.453e-14	3.766e-13	1.3553	1.4227	0.5086
metab_3825	Protodioscin	4.509e-11	1.144e-10	1.1317	1.4223	0.5082
metab_6894	Valylisoleucine	1.038e-10	2.802e-10	1.4692	1.4221	0.508
metab_233	Leu Pro His	1.489e-14	6.273e-14	1.1714	1.4211	0.507
metab_3559	Asp Leu	1.461e-16	9.392e-16	1.0895	1.4205	0.5064
metab_1582	Citrulline	5.637e-13	1.86e-12	1.2102	1.42	0.5059
metab_5009	PS(14:0/14:1(9Z))	1.253e-10	3.361e-10	1.3755	1.4188	0.5047
metab_5383	PE(22:4/0:0)	1.717e-09	3.803e-09	1.2769	1.4176	0.5035
metab_3314	Milbemycin A3	3.709e-16	2.139e-15	1.1554	1.4175	0.5033
metab_5020	Leu-leu-tyr	8.003e-16	6.706e-15	1.3595	1.417	0.5028
metab_1592	Biolimus	1.459e-12	4.505e-12	1.1644	1.416	0.5018
metab_3169	D-Pantothenoyl-L-cysteine	1.615e-14	6.771e-14	1.096	1.4159	0.5017
metab_5238	(1S)-Hydroxy-(2S)-glutathionyl-1,2-dihydronaphthalene	5.465e-14	2.834e-13	1.3211	1.4157	0.5015
metab_7010	3,3'-Dimethoxybenzidine	1.279e-15	9.828e-15	1.3587	1.4152	0.501
metab_6607	Perilloside A	3.066e-14	1.689e-13	1.372	1.4151	0.5009
metab_6453	Macrocarpal C	2.304e-14	1.3e-13	1.3321	1.415	0.5008
metab_7190	(3S,7E,9R)-4,7-Megastigmadiene-3,9-diol 9-[apiosyl-(1->6)-glucoside]	3.436e-13	1.501e-12	1.3485	1.4135	0.4993
metab_4170	Glutaminylproline	2.67e-15	1.901e-14	1.3495	1.4128	0.4986
metab_8171	L-prolinamide	4.466e-10	1.103e-09	1.2594	1.4125	0.4983
metab_1419	4-oxo-Retinoic acid	1.253e-14	5.392e-14	1.1908	1.4122	0.4979
metab_487	Val Glu	2.01e-07	3.442e-07	1.2042	1.4114	0.4971
metab_5037	16-Ketoestradiol	3.255e-14	1.783e-13	1.3471	1.4101	0.4958
metab_7391	Calanolide A	2.198e-12	8.078e-12	1.3315	1.41	0.4957
metab_1151	Glutamylalanine	2.7e-16	1.607e-15	1.2017	1.4087	0.4944
metab_3810	Cichorioside I	1.21e-13	4.366e-13	1.1261	1.4085	0.4942
metab_4878	3h-Indole-3-propanoic acid,a-amino-	2.808e-12	1.021e-11	1.2051	1.4082	0.4939
metab_1098	Tyr Glu	1.325e-08	2.573e-08	1.1908	1.4076	0.4932
metab_4098	4-(Glutamylamino) butanoate	1.242e-07	2.065e-07	1.3512	1.4074	0.493
metab_4374	Gamma-L-Glutamyl-gamma-L-glutamyl-L-methionine	5.593e-14	2.896e-13	1.3827	1.407	0.4926
metab_1815	Ile Asn Phe	3.215e-11	8.284e-11	1.119	1.407	0.4926
metab_7504	Leu-Gly-Gly	6.828e-18	1.089e-16	1.3267	1.4069	0.4925
metab_8256	Zanamivir	1.583e-18	3.241e-17	1.3407	1.4068	0.4924
metab_5243	Tenuifolin	1.553e-14	9.07e-14	1.3828	1.4058	0.4914
metab_3891	Gln Glu Phe	3.976e-14	1.548e-13	1.2065	1.4052	0.4908
metab_126	Ile Ile	7.027e-13	2.279e-12	1.2517	1.4028	0.4883
metab_2022	Portulacaxanthin II	1.347e-13	4.806e-13	1.0914	1.4022	0.4877
metab_6713	Sisomicin sulfate	1.245e-14	7.45e-14	1.4167	1.4012	0.4867
metab_5088	Taurochenodeoxycholate-3-sulfate	3.05e-15	2.144e-14	1.3427	1.4004	0.4858
metab_6384	LysoPS(18:1(9Z)/0:0)	4.285e-15	2.889e-14	1.4113	1.3997	0.4851
metab_6310	Lisinopril-tryptophan	4.267e-14	2.278e-13	1.3157	1.3997	0.4851
metab_6718	Furylacryloylalanyllysine	3.974e-15	2.708e-14	1.2817	1.3994	0.4848
metab_4158	Serylmethionine	1.505e-13	7.088e-13	1.3217	1.3981	0.4835
metab_4631	Naltrexone	1.233e-14	7.398e-14	1.3418	1.3977	0.4831
metab_7503	Gamma-Glu-Leu	1.93e-15	1.406e-14	1.5466	1.3965	0.4818
metab_4378	N-Tert-Butyl-3-(4-(2-methoxyphenyl)-piperazin-1-yl)-2-phenylpropanamide	1.745e-13	8.143e-13	1.4604	1.3963	0.4816
metab_4980	BUTHIDAZOLE	3.556e-18	6.391e-17	1.3545	1.3961	0.4814
metab_2154	4-Dodecylbenzenesulfonic Acid	6.758e-09	1.354e-08	1.0824	1.3946	0.4799
metab_6763	PE-NMe(18:3(6Z,9Z,12Z)/18:4(6Z,9Z,12Z,15Z))	2.302e-11	6.973e-11	1.3682	1.3945	0.4797
metab_4596	Pyridin-2-ylmethyl N-[(2S)-1-[[(2S,4S,5S)-4-hydroxy-1,6-diphenyl-5-(1,3-thiazol-5-ylmethoxycarbonylamino)hexan-2-yl]amino]-3-methyl-1-oxobutan-2-yl]carbamate	8.157e-17	8.95e-16	1.3644	1.3937	0.4789
metab_4799	Glycosides	5.429e-17	6.179e-16	1.3391	1.3936	0.4788
metab_6862	Deoxypyridinoline	4.395e-14	2.337e-13	1.2775	1.3936	0.4788
metab_4859	Afimoxifene	5.592e-16	4.85e-15	1.2772	1.3927	0.4779
metab_3769	Thr Trp	2.993e-14	1.193e-13	1.1126	1.3927	0.4779
metab_687	Asp Lys	2.516e-14	1.016e-13	1.0845	1.3922	0.4774
metab_5026	Ile-Val-Val	1.976e-16	1.997e-15	1.3514	1.392	0.4772
metab_7817	2-(3-Carboxy-3-aminopropyl)-L-histidine	1.062e-13	5.145e-13	1.3053	1.3916	0.4767
metab_1081	Gly Leu Arg	9.377e-09	1.856e-08	1.1851	1.3911	0.4762
metab_198	CDP-DG(18:2(9Z,11Z)/i-24:0)	6.39e-15	2.874e-14	1.1767	1.3891	0.4742
metab_4271	Val Gln Ala Arg	6.509e-13	2.666e-12	1.3009	1.3886	0.4736
metab_3400	PGP(22:6(4Z,7Z,10Z,12E,16Z,19Z)-OH(14)/i-22:0)	9.728e-14	3.56e-13	1.1559	1.3881	0.4731
metab_4977	8-Aminohexylamino cAMP	3.812e-13	1.64e-12	1.3324	1.388	0.473
metab_7437	Melanostatin	1.113e-12	4.332e-12	1.3249	1.3872	0.4722
metab_7761	Gamma glutamyl ornithine	3.514e-22	4.427e-20	1.2919	1.3871	0.4721
metab_7664	N-acetylaspartate	7.16e-09	1.429e-08	1.2932	1.3868	0.4718
metab_129	Glu Leu Lys	2.989e-12	8.849e-12	1.1397	1.3864	0.4713
metab_3594	H-Gly-Arg-Gly-Asp-D-Ser-Pro-OH	5.164e-13	1.71e-12	1.1549	1.385	0.4699
metab_6663	Acuminoside	1.463e-11	4.562e-11	1.3322	1.3844	0.4693
metab_6317	Amikacin	1.097e-12	4.278e-12	1.3	1.3824	0.4672
metab_4666	4-Hydroxydebrisoquine	4.077e-16	3.664e-15	1.289	1.3824	0.4672
metab_6860	1-Methyl-2-nitro-3-((tetrahydrofuran-3-yl)methyl)guanidine	8.241e-08	1.409e-07	1.2236	1.382	0.4668
metab_1837	Convallamaroside	1.733e-14	7.225e-14	1.1106	1.3815	0.4662
metab_6951	LysoPC(14:0/0:0)	5.142e-15	3.41e-14	1.3028	1.3813	0.466
metab_6690	3-(1-Hydroxymethyl-1-propenyl)pentanedioic acid	1.499e-15	1.128e-14	1.2665	1.3811	0.4658
metab_7619	Tyrosyl-Serine	8.303e-11	2.276e-10	1.2544	1.3791	0.4637
metab_7314	Lobucavir	4.969e-15	3.301e-14	1.3127	1.3786	0.4632
metab_1567	Isoleucyl-Glutamate	3.572e-15	1.678e-14	1.0771	1.3782	0.4628
metab_5123	Ergonovine	4.874e-11	1.384e-10	1.3257	1.377	0.4615
metab_6293	Janthitrem G	5.334e-12	1.817e-11	1.3136	1.3764	0.4609
metab_1072	Ser Tyr Lys Asp	7.859e-11	1.941e-10	1.069	1.3763	0.4608
metab_5161	Dihydroergocristine	7.423e-15	4.733e-14	1.3727	1.3757	0.4602
metab_4574	16-Deacetylgeyerline	9.692e-12	3.134e-11	1.3196	1.3755	0.46
metab_6901	Agavoside A	3.738e-17	4.446e-16	1.3704	1.3753	0.4597
metab_7399	Asp Val Ala Arg	3.407e-11	1.005e-10	1.2843	1.3751	0.4595
metab_7536	4-Hydroxy Triamterene	3.4e-13	1.489e-12	1.2649	1.375	0.4594
metab_5237	Janthitrem E	6.371e-14	3.265e-13	1.2955	1.3733	0.4576
metab_7472	Cysteinyl-Proline	2.469e-09	5.292e-09	1.2134	1.3727	0.457
metab_5068	LysoPE(20:2(11Z,14Z)/0:0)	1.027e-15	8.16e-15	1.3193	1.3719	0.4562
metab_6668	Ergosine	1.429e-12	5.404e-12	1.3098	1.3704	0.4546
metab_4389	Bisphenol A	3.599e-16	3.3e-15	1.245	1.3701	0.4543
metab_6595	Quinapril	2.181e-17	2.917e-16	1.3177	1.37	0.4542
metab_4224	Carbamoyl (2R)-2,5-diaminopentanoate	7.831e-08	1.344e-07	1.3326	1.3695	0.4536
metab_5222	Alpha-(Dimethylaminomethyl)-2-(3-ethyl-5-methyl-4-isoxazolyl)-1H-indole-3-methanol	3.064e-11	9.114e-11	1.3173	1.3694	0.4535
metab_6442	Withanolide B	2.618e-14	1.456e-13	1.3223	1.3682	0.4523
metab_8205	Serylasparagine	1.962e-15	1.427e-14	1.2305	1.3677	0.4518
metab_7965	Seryllysine	1.739e-09	3.849e-09	1.19	1.3677	0.4518
metab_4230	Gamma-L-Glutamyl-S-(2-carboxy-1-propyl)cysteinylglycine	6.094e-15	3.975e-14	1.3114	1.3666	0.4506
metab_4503	1-palmitoyl-dihydroxyacetone-phosphate	2.556e-13	1.146e-12	1.248	1.3664	0.4504
metab_4797	Dehydrodiisoeugenol	2.224e-09	4.817e-09	1.282	1.366	0.45
metab_8303	N-Epsilon-Acetyl-L-Lysine	4.642e-10	1.144e-09	1.2748	1.3659	0.4499
metab_6754	Cyclo(-D-Tyr-Arg-Gly-Asp-Cys(carboxymethyl)-OH) sulfoxide	1.712e-13	8.008e-13	1.2997	1.3637	0.4475
metab_7590	Biflorin	1.758e-13	8.194e-13	1.3135	1.3629	0.4467
metab_7759	Linatine	4.334e-10	1.074e-09	1.2802	1.3621	0.4458
metab_5993	Ethylmorphine	7.718e-14	3.88e-13	1.2678	1.3621	0.4458
metab_6576	PGP(i-13:0/a-13:0)	4.452e-14	2.358e-13	1.3115	1.3589	0.4424
metab_6807	Dovitinib	2.755e-15	1.958e-14	1.2686	1.3588	0.4423
metab_7716	N-Acetyl-DL-Aspartic Acid	5.772e-08	1.006e-07	1.1695	1.3586	0.4421
metab_4929	Triticonazole	1.47e-12	5.557e-12	1.2681	1.3579	0.4414
metab_7355	Phe-Pro-Ile	1.12e-15	8.754e-15	1.3438	1.3575	0.441
metab_4857	PA(20:4(6Z,8E,10E,14Z)-2OH(5S,12R)/i-12:0)	3.208e-13	1.411e-12	1.3043	1.3565	0.4399
metab_5153	1,2-Dihexanoyl-sn-glycero-3-phosphoethanolamine	1.985e-14	1.135e-13	1.2738	1.3545	0.4378
metab_7453	Tyrosyl-Alanine	2.284e-19	6.445e-18	1.2995	1.3534	0.4366
metab_7294	Ala Tyr Asn Glu	3.892e-11	1.135e-10	1.2493	1.3533	0.4365
metab_8285	Beclomethasone	1.765e-19	5.315e-18	1.3194	1.3532	0.4364
metab_4032	Cortisone	1.337e-10	3.218e-10	1.0845	1.3518	0.4349
metab_6882	Lisinopril	1.797e-09	3.964e-09	1.2222	1.3516	0.4347
metab_6559	5-Hydroxy-6-methoxyindole glucuronide	4.098e-12	1.437e-11	1.2118	1.3513	0.4343
metab_4827	10-Hydroxy-8-nor-2-fenchanone glucoside	1.056e-11	3.377e-11	1.2747	1.3507	0.4337
metab_4812	Allithiamine	1.489e-14	8.748e-14	1.2314	1.3507	0.4337
metab_7591	Isoleucyl-Aspartate	3.614e-09	7.515e-09	1.4466	1.3505	0.4335
metab_4470	Serdexmethylphenidate	1.588e-12	5.966e-12	1.2807	1.3502	0.4332
metab_6760	Prodiamine	2.09e-17	2.838e-16	1.2454	1.3492	0.4321
metab_4285	5-Hydroxyfluvastatin	2.575e-12	9.401e-12	1.2425	1.3483	0.4311
metab_6873	Hordatine A	1.057e-15	8.331e-15	1.273	1.3465	0.4292
metab_5966	LysoPI(20:4(5Z,8Z,11Z,14Z)/0:0)	2.419e-10	6.248e-10	1.218	1.3465	0.4292
metab_4607	8-trans-Piperamide-C-9-1	9.051e-17	9.742e-16	1.2283	1.3456	0.4282
metab_7820	Threonylserine	6.477e-08	1.121e-07	1.2249	1.3452	0.4278
metab_6788	Propanamide, N-((1S,2S)-2-(3-cyanophenyl)-3-(4-(2-fluoroethoxy)phenyl)-1-methylpropyl)-2-methyl-2-((5-methyl-2-pyridinyl)oxy)-	5.468e-18	8.938e-17	1.2463	1.3448	0.4274
metab_3361	Gln Ile Ile	4.042e-12	1.174e-11	1.0204	1.3445	0.4271
metab_1811	Ile Phe Tyr	1.183e-10	2.867e-10	1.0293	1.3441	0.4266
metab_6835	Hypaconitine	3.424e-15	2.365e-14	1.2715	1.3434	0.4259
metab_4962	Tetra-methoxypropane	9.516e-15	5.934e-14	1.2842	1.3426	0.425
metab_3206	Nigericin	5.72e-11	1.432e-10	1.0767	1.3426	0.425
metab_3680	ROSAMICIN	4.925e-15	2.272e-14	1.1572	1.342	0.4244
metab_2925	(1R)-Hydroxy-(2R)-glutathionyl-1,2-dihydronaphthalene	1.251e-12	3.905e-12	1.0211	1.3414	0.4237
metab_1258	Asp Ile Thr	1.177e-13	4.26e-13	1.0618	1.3407	0.423
metab_3916	Exemestane	4.919e-17	3.564e-16	1.1844	1.3404	0.4227
metab_4578	Pheophorbide a	2.957e-14	1.633e-13	1.2378	1.3403	0.4226
metab_4416	Glu Asp Lys Glu	1.664e-16	1.717e-15	1.2453	1.3398	0.422
metab_7245	Loganate	3.098e-08	5.611e-08	1.2842	1.3386	0.4207
metab_4953	24,24-Dfhv	1.573e-14	9.175e-14	1.3049	1.3382	0.4203
metab_6286	Tryptophyl-Proline	4.435e-15	2.981e-14	1.2291	1.3379	0.42
metab_3221	Ent-6R,16bOH,17-Trihydroxy-7-oxo-6,7-seco-19,6-kauranolide 6-O-glucoside	1.165e-13	4.225e-13	1.0677	1.3377	0.4198
metab_3783	[(2S,3R)-2-Amino-3-hydroxybutanoyl] (2S)-pyrrolidine-2-carboxylate	8.567e-12	2.366e-11	1.0028	1.3377	0.4198
metab_4489	(9S,10S)-10-hydroxy-9-(phosphonooxy)octadecanoate	5.094e-17	5.814e-16	1.2716	1.3371	0.4191
metab_2960	Asp Ile Phe	6.673e-15	2.995e-14	1.1103	1.3368	0.4188
metab_6605	Trilostane	3.107e-15	2.173e-14	1.3313	1.3362	0.4181
metab_6628	3-Methoxy-4-[2-(4-methylpiperazin-1-yl)ethoxy]benzaldehyde	1.46e-09	3.283e-09	1.2164	1.3359	0.4178
metab_6378	Nopalinic acid	2.451e-10	6.327e-10	1.2315	1.3347	0.4165
metab_4094	Leucyl-Histidine	5.394e-11	1.522e-10	1.2553	1.3346	0.4164
metab_7269	Azelaic acid	1.002e-14	6.211e-14	1.2214	1.3338	0.4155
metab_7514	4-(2-Nitroethyl)phenyl primeveroside	8.029e-16	6.714e-15	1.2903	1.3333	0.415
metab_4782	Dslet	1.464e-14	8.626e-14	1.2985	1.3325	0.4141
metab_3768	Ketotrilostane	2.077e-13	7.228e-13	1.012	1.3323	0.4139
metab_4914	Implitapide	2.518e-17	3.268e-16	1.2666	1.3321	0.4137
metab_4837	Cortolone-3-glucuronide	1.06e-12	4.156e-12	1.2326	1.3314	0.4129
metab_6424	Eplivanserin	1.862e-08	3.475e-08	1.2258	1.331	0.4125
metab_6440	Puromycin aminonucleoside	5.289e-15	3.495e-14	1.258	1.3293	0.4107
metab_4203	Hordatine B	2.456e-13	1.106e-12	1.2345	1.3291	0.4104
metab_6498	Glu-Ile-Leu-Asp-Val	3.445e-11	1.014e-10	1.2343	1.3277	0.4089
metab_4955	3-Hydroxydodec-7-enedioylcarnitine	6.512e-14	3.333e-13	1.2403	1.3276	0.4088
metab_7565	N-(2,3-Dihydroxypropyl)valine	9.123e-13	3.631e-12	1.2158	1.3273	0.4085
metab_6787	Oxyphenbutazone	7.872e-14	3.948e-13	1.2361	1.3258	0.4069
metab_7139	Repaglinide aromatic amine	7.051e-15	4.528e-14	1.1843	1.3258	0.4069
metab_7668	Hydroxyprolyl-Histidine	1.772e-07	2.877e-07	1.2309	1.3238	0.4047
metab_6554	Petromyzonol sulfate	3.319e-13	1.457e-12	1.2555	1.3232	0.404
metab_5194	4-Carbamimidoyl-L-phenylalanine	1.316e-14	7.837e-14	1.2628	1.323	0.4038
metab_116	Astragaloside III	5.714e-10	1.277e-09	1.0865	1.3228	0.4036
metab_6432	Prolyl-Tyrosine	8.767e-10	2.07e-09	1.197	1.3215	0.4022
metab_6731	Fumonisin A1	3.037e-16	2.879e-15	1.2763	1.3214	0.4021
metab_693	Lys Ala	4.042e-08	7.408e-08	1.0131	1.3213	0.402
metab_5057	Tobramycin	6.187e-14	3.179e-13	1.2671	1.3206	0.4012
metab_7204	4-[3-[3-[Bis[4-(2-methylpropyl)phenyl]methylamino]benzoyl]indol-1-yl]butanoic acid	4.763e-13	2.004e-12	1.2314	1.3204	0.401
metab_723	Isodesmosine	7.097e-16	3.853e-15	1.0626	1.32	0.4005
metab_6300	Glycochenodeoxycholic acid 3-glucuronide	7.36e-10	1.755e-09	1.2459	1.3198	0.4003
metab_1933	Metapro	2.137e-12	6.421e-12	1.0133	1.319	0.3994
metab_6732	Z-Leu-Leu-Norvalinal	3.15e-09	6.602e-09	1.1635	1.3179	0.3982
metab_5002	Lotaustralin	5.606e-16	4.851e-15	1.2359	1.3177	0.398
metab_4933	Lucidenic acid D1	1.051e-12	4.127e-12	1.1962	1.3168	0.397
metab_4528	PC(2:0/20:5(7Z,9Z,11E,13E,17Z)-3OH(5,6,15))	7.476e-16	6.292e-15	1.2462	1.3158	0.3959
metab_1160	4-Imidazolone-5-propionic acid	3.199e-10	7.375e-10	1.0458	1.3152	0.3953
metab_7122	Fexofenadine	1.498e-12	5.651e-12	1.2241	1.3131	0.393
metab_1829	Phe Phe	6.663e-14	2.502e-13	1.0112	1.3127	0.3925
metab_4888	(3a,5b,7a,12a)-24-[(carboxymethyl)amino]-1,12-dihydroxy-24-oxocholan-3-yl-b-D-Glucopyranosiduronic acid	3.346e-12	1.196e-11	1.2075	1.3121	0.3919
metab_3006	Leu Leu Phe	3.023e-14	1.203e-13	1.0094	1.3115	0.3912
metab_1586	3-O-Protocatechuoylceanothic acid	4.905e-14	1.888e-13	1.0359	1.3112	0.3909
metab_847	Phoenicoxanthin	1.558e-11	4.185e-11	1.0324	1.3109	0.3906
metab_1457	3-Hydroxycotinine glucuronide	1.673e-13	5.866e-13	1.0231	1.31	0.3896
metab_4872	3-O-Acetylepisamarcandin	8.325e-14	4.144e-13	1.2039	1.3096	0.3891
metab_7750	Valylglutamine	1.335e-07	2.208e-07	1.1796	1.3087	0.3881
metab_7370	Acotiamide	1.578e-13	7.41e-13	1.1829	1.3083	0.3877
metab_3490	CDP-DG(20:3(5Z,11Z,14Z)-O(8,9)/a-25:0)	3.396e-12	9.965e-12	1.0449	1.3075	0.3868
metab_6637	Hippuryl-histidyl-leucine	9.003e-16	7.343e-15	1.2017	1.3073	0.3866
metab_473	Gln Ile	3.863e-06	5.773e-06	1.0581	1.3072	0.3865
metab_5394	2-Hydroxyoctadecanoic acid	8.017e-06	1.109e-05	1.1129	1.3068	0.386
metab_1342	Silodosin	2.074e-11	5.476e-11	1.0507	1.3056	0.3847
metab_6842	3-Amino-3-methyl-N-[(3R)-2-oxo-1-[[4-[2-(2H-tetrazol-5-yl)phenyl]phenyl]methyl]-4,5-dihydro-3H-1-benzazepin-3-yl]butanamide	2.963e-16	2.822e-15	1.1821	1.3046	0.3836
metab_4968	Glu-val-phe	2.326e-13	1.058e-12	1.2144	1.3036	0.3825
metab_5053	Abbott-195773	3.163e-11	9.384e-11	1.2297	1.3029	0.3817
metab_7107	Semustine	3.007e-13	1.333e-12	1.1706	1.3028	0.3816
metab_109	[3-(2-Aminopropyl)-6-methylidenecyclohexa-1,3-dien-1-yl]methanediol	3.136e-15	1.495e-14	1.0911	1.3026	0.3814
metab_5115	S-Butylcysteine sulfoxide	1.266e-12	4.848e-12	1.2427	1.3025	0.3813
metab_3433	(2s)-1-[1-(4-Phenylbutanoyl)-L-Prolyl]pyrrolidine-2-Carbonitrile	1.621e-12	4.979e-12	1.0182	1.3025	0.3813
metab_4863	AB-MECA	1.198e-14	7.253e-14	1.2445	1.3022	0.381
metab_6370	Cortistatin A	7.876e-11	2.168e-10	1.2132	1.3004	0.379
metab_6254	Methyl 2-(3-(((3-(6-amino-2-butoxy-8-oxo-7,8-dihydro-9H-purin-9-yl)propyl)(3-morpholinopropyl)amino)methyl)phenyl)acetate	1.451e-13	6.861e-13	1.2022	1.3	0.3785
metab_7586	Alanylalanine	9.135e-13	3.632e-12	1.2312	1.2995	0.378
metab_4921	5-Hydroxyindoleacetate	4.955e-05	6.448e-05	1.0474	1.2987	0.3771
metab_1819	DG(8:0/20:5(7Z,9Z,11E,13E,17Z)-3OH(5,6,15)/0:0)	3.495e-14	1.374e-13	1.0026	1.2974	0.3756
metab_1252	Adouetine X	4.594e-09	9.344e-09	1.0433	1.2964	0.3745
metab_4956	Isepamicine	5.525e-16	4.823e-15	1.2054	1.2963	0.3744
metab_5133	4-[(2R,5R)-5-(6-Aminopurin-9-yl)-3,4-dihydroxyoxolan-2-yl]butanamide	1.409e-13	6.692e-13	1.2476	1.2962	0.3743
metab_7070	Leukotriene-D4	7.379e-14	3.738e-13	1.1869	1.2944	0.3723
metab_6436	Galactosylhydroxylysine	4.55e-11	1.297e-10	1.213	1.2933	0.3711
metab_7285	1,6-anhydro-N-acetyl-beta-muramate	5.47e-12	1.86e-11	1.1873	1.2931	0.3708
metab_3535	11-Hydroxyprogesterone 11-glucuronide	5.022e-15	2.311e-14	1.0421	1.293	0.3707
metab_2848	Chaps	9e-13	2.862e-12	1.0296	1.293	0.3707
metab_6691	Haloperidol decanoate	8.978e-11	2.451e-10	1.1317	1.292	0.3696
metab_4815	8-Hydroxymianserin	1.958e-10	5.14e-10	1.2541	1.2908	0.3683
metab_7345	16a-Hydroxyestrone	2.018e-09	4.414e-09	1.183	1.2895	0.3668
metab_7516	2'',6''-O-Diacetyloninin	2.294e-11	6.961e-11	1.202	1.2893	0.3666
metab_6817	Isopropyl beta-D-glucoside	5.872e-10	1.429e-09	1.1487	1.2886	0.3658
metab_3913	Macrolactin-A	5.668e-13	1.869e-12	1.0114	1.2876	0.3647
metab_4981	LysoPE(24:6(6Z,9Z,12Z,15Z,18Z,21Z)/0:0)	1.803e-09	3.974e-09	1.1632	1.287	0.364
metab_7175	N-Acetyl-3-methylhistidine	3.512e-14	1.914e-13	1.109	1.2864	0.3633
metab_6728	Benzoylaconine	1.182e-11	3.731e-11	1.2106	1.2863	0.3632
metab_4397	Biotripyrrin-a	9.44e-13	3.738e-12	1.137	1.2863	0.3632
metab_3672	Leu Ser Tyr	1.212e-13	4.37e-13	1.0028	1.2863	0.3632
metab_4541	PL	8.132e-10	1.926e-09	1.205	1.2852	0.362
metab_6684	Argatroban	8.952e-13	3.566e-12	1.1573	1.2847	0.3614
metab_6829	Advantame	9.185e-13	3.645e-12	1.158	1.2846	0.3613
metab_970	Methionine sulfoxide	9.837e-11	2.398e-10	1.0302	1.2834	0.36
metab_5235	LysoPC(22:5(4Z,7Z,10Z,13Z,16Z)/0:0)	2.197e-10	5.732e-10	1.1972	1.2827	0.3592
metab_4830	Pindolol	6.295e-15	4.092e-14	1.1447	1.2826	0.3591
metab_8284	Aspartic Acid	3.793e-08	6.804e-08	1.2254	1.2819	0.3583
metab_4850	(S)-4-[(S)-2-((S)-1-Formyl-4-guanidino-butylcarbamoyl)-pyrrolidin-1-yl]-4-oxo-3-(2-propyl-pentanoylamino)-butyric acid methyl ester	6.411e-11	1.788e-10	1.1562	1.2817	0.3581
metab_1662	Deltorphin II	4.191e-11	1.069e-10	1.0382	1.2813	0.3576
metab_4494	Dauricine	9.893e-14	4.827e-13	1.1845	1.2783	0.3542
metab_7249	5-Methyldeoxycytidine	6.496e-15	4.195e-14	1.1738	1.2783	0.3542
metab_6408	Leukotriene E3	7.076e-12	2.342e-11	1.1771	1.2782	0.3541
metab_338	Arginyl-glycyl-glutamyl-serine	1.758e-14	7.311e-14	1.0243	1.2778	0.3537
metab_7796	Morpholine-4-carboxamide	2.874e-11	8.591e-11	1.1883	1.2769	0.3526
metab_5160	LysoPE(20:1(11Z)/0:0)	8.76e-17	9.481e-16	1.159	1.2769	0.3526
metab_3773	Vinblastine	1.711e-12	5.233e-12	1.029	1.2769	0.3526
metab_4207	Valproic acid glucuronide	2.089e-11	6.377e-11	1.1803	1.2754	0.3509
metab_5230	Ulimorelin	4.882e-13	2.045e-12	1.2102	1.2753	0.3508
metab_4918	Pelubiprofen	3.003e-08	5.452e-08	1.1609	1.2743	0.3497
metab_4197	Sudan II	1.117e-12	4.347e-12	1.1692	1.2739	0.3493
metab_3542	Asp Gln Val Leu Ser	1.025e-11	2.802e-11	1.0009	1.2739	0.3493
metab_6247	Safficinolide	5.16e-08	9.06e-08	1.1864	1.273	0.3482
metab_6582	Penitrem D	1.302e-13	6.236e-13	1.1633	1.2729	0.3481
metab_7141	Coroloside	1.153e-11	3.647e-11	1.1319	1.272	0.3471
metab_7008	8'-hydroxyabscisate	3.849e-14	2.08e-13	1.17	1.2712	0.3462
metab_7205	Bursin	6.325e-15	4.105e-14	1.1755	1.271	0.346
metab_3344	1-Dehydro-[6]-gingerdione	8.842e-11	2.168e-10	1.036	1.2708	0.3457
metab_6667	BATRACHOTOXIN	8.819e-12	2.869e-11	1.0964	1.2705	0.3454
metab_5024	Linalool oxide D 3-[apiosyl-(1->6)-glucoside]	1.231e-15	9.528e-15	1.1793	1.2703	0.3452
metab_6849	(E)-4-(4-(4-(2-Cyanovinyl)-2,6-dimethylphenylamino)pyrimidin-2-ylamino)benzonitrile	6.404e-13	2.63e-12	1.1771	1.2691	0.3438
metab_4175	Serylhydroxyproline	3.125e-08	5.655e-08	1.1122	1.2671	0.3415
metab_4774	PA(10:0/8:0)	1.368e-13	6.516e-13	1.1678	1.2668	0.3412
metab_5248	PG(22:4(7Z,10Z,13Z,16Z)/5-iso PGF2VI)	1.461e-08	2.774e-08	1.1578	1.2664	0.3407
metab_1066	Acetophenone	6.247e-07	9.865e-07	1.0587	1.266	0.3403
metab_6068	PE(18:2(9Z,12Z)/P-16:0)	1.12e-06	1.675e-06	1.0982	1.2658	0.34
metab_4951	PC(2:0/PGE2)	1.793e-09	3.957e-09	1.1029	1.2655	0.3397
metab_7788	Alpha-AMINO-3-HYDROXY-5-METHYL-4-ISOXAZOLEPROPIONIC ACID	7.474e-12	2.458e-11	1.1274	1.2645	0.3386
metab_1006	Asn Leu Lys	9.987e-12	2.734e-11	1.0407	1.264	0.338
metab_4770	3-Hydroxytamoxifen (Droloxifene)	7.9e-15	4.997e-14	1.1407	1.2631	0.337
metab_6786	4-hydroxy-2-nonenal-[Cys-Gly] conjugate	1.502e-09	3.37e-09	1.0932	1.262	0.3357
metab_6639	(R)-Heraclenol	7.311e-12	2.41e-11	1.1303	1.2613	0.3349
metab_6898	1-Hydroxy-2,2,5,5-tetramethyl-2,5-dihydro-1h-pyrrole-3-carboxamide	1.482e-16	1.545e-15	1.1682	1.261	0.3346
metab_6484	6-Hydroxypseudooxynicotine	2.876e-12	1.043e-11	1.2197	1.2607	0.3342
metab_7507	Alanylproline	1.065e-09	2.449e-09	1.1862	1.2606	0.3341
metab_4604	LysoPA(0:0/16:0)	8.968e-06	1.236e-05	1.0193	1.259	0.3323
metab_6495	4,17-Dimethyltrilostane	3.357e-15	2.331e-14	1.1655	1.2589	0.3322
metab_6319	(14alpha,17beta,20S,22R)-14,20-Epoxy-17-hydroxy-1-oxowitha-3,5,24-trienolide	3.909e-11	1.138e-10	1.1759	1.2585	0.3317
metab_1997	Lablabsaponin I	4.011e-14	1.56e-13	1.0154	1.2585	0.3317
metab_4110	Adenosine 5'-Monophosphate	1.543e-05	2.081e-05	1.0067	1.2583	0.3315
metab_8306	Phenylacetylglutamine	3.805e-13	1.639e-12	1.2204	1.2574	0.3304
metab_5095	Momordicine III	7.807e-10	1.851e-09	1.1085	1.254	0.3265
metab_4913	(2S)-2-Amino-4-{[(1R)-1-[(carboxymethyl)carbamoyl]-2-[(hydroxymethyl)sulfanyl]ethyl]carbamoyl}butanoylcarnitine	7.289e-14	3.698e-13	1.1032	1.2534	0.3258
metab_5016	3-(N-Maleimidopropionyl)biocytin	2.009e-11	6.152e-11	1.1233	1.2533	0.3257
metab_4189	(2S)-1-[2-[[(2S)-Pyrrolidine-2-carbonyl]amino]acetyl]pyrrolidine-2-carboxylic Acid	3.165e-14	1.741e-13	1.0682	1.252	0.3242
metab_6387	Phe Asp Glu Phe Leu	2.621e-10	6.735e-10	1.1729	1.2519	0.3241
metab_5029	Nalbuphine	5.562e-13	2.311e-12	1.15	1.2513	0.3234
metab_374	Bioside	2.604e-10	6.066e-10	1.0099	1.2509	0.323
metab_6418	Digoxigenin bisdigitoxoside	1.981e-07	3.195e-07	1.1341	1.2502	0.3222
metab_5872	Olopatadine n-oxide	1.462e-07	2.397e-07	1.1166	1.2493	0.3211
metab_6681	Cis-and trans-Ethyl 2,4-dimethyl-1,3-dioxolane-2-acetate	3.73e-16	3.39e-15	1.0959	1.2488	0.3205
metab_7118	Kinetensin 1-3	1.187e-12	4.583e-12	1.14	1.2481	0.3197
metab_6137	Indole-3-acetaldehyde	1.141e-08	2.206e-08	1.1095	1.247	0.3185
metab_7232	Metoprolol	2.402e-14	1.35e-13	1.0919	1.246	0.3173
metab_6703	Threonylasparagine	2.316e-16	2.271e-15	1.1565	1.2449	0.316
metab_7429	Cortivazol	1.169e-16	1.241e-15	1.1559	1.2442	0.3152
metab_6608	Corchoroside A	3.697e-16	3.368e-15	1.1364	1.2442	0.3152
metab_4829	Armillaric acid	1.028e-13	5.003e-13	1.1305	1.2435	0.3144
metab_5039	N-Acetylleucine	7.025e-08	1.211e-07	1.0677	1.2429	0.3137
metab_6416	1-[Fluoro(methoxy)phosphoryl]oxyicosa-5,8,11,14-tetraene	4.809e-10	1.182e-09	1.0854	1.2428	0.3136
metab_4547	Milciclib	6.091e-13	2.512e-12	1.0987	1.2425	0.3132
metab_6921	N-Acetyl-DL-Methionine	7.9e-13	3.173e-12	1.1584	1.2411	0.3116
metab_4819	2-Oxoarginine	9.484e-15	5.923e-14	1.102	1.2406	0.311
metab_4629	(+/-)-Tryptophan	1.65e-13	7.736e-13	1.1311	1.2405	0.3109
metab_7374	Leu Glu Lys Glu	4.027e-11	1.166e-10	1.1169	1.2402	0.3106
metab_5085	Tauroursodeoxycholic acid	5.991e-17	6.723e-16	1.1967	1.2372	0.3071
metab_4366	Radalbuvir	1.165e-07	1.948e-07	1.0884	1.2362	0.3059
metab_4842	Threonyltryptophan	5.281e-11	1.494e-10	1.0182	1.2358	0.3054
metab_7447	Crustecdysone	4.007e-11	1.162e-10	1.1336	1.2355	0.3051
metab_6650	Tautomycin	3.607e-12	1.284e-11	1.0601	1.2346	0.304
metab_4258	Asparaginyl-Tyrosine	7.177e-13	2.912e-12	1.0619	1.2345	0.3039
metab_4789	Dihydrozeatin-9-N-glucoside-O-glucoside	4.963e-11	1.408e-10	1.1515	1.2336	0.3029
metab_6806	PA(8:0/10:0)	1.367e-14	8.115e-14	1.1682	1.2331	0.3023
metab_7385	Rotundifoline	2.246e-11	6.827e-11	1.0885	1.2328	0.3019
metab_6854	Fluphenazine enanthate	2.495e-10	6.434e-10	1.0703	1.2324	0.3015
metab_4251	1-Octanesulfonic acid	1.919e-15	1.405e-14	1.1322	1.231	0.2998
metab_8296	Irinotecan	9.695e-14	4.745e-13	1.1663	1.2307	0.2995
metab_6689	Annomuricatin B	1.345e-15	1.03e-14	1.113	1.2301	0.2988
metab_4993	Apramycin	1.156e-15	9.022e-15	1.1227	1.229	0.2975
metab_6622	Tryptophyl-Lysine	1.723e-15	1.284e-14	1.0623	1.2281	0.2964
metab_8237	Valylhistidine	1.036e-05	1.418e-05	1.0131	1.2281	0.2964
metab_7129	NPC	7.233e-16	6.109e-15	1.1285	1.2276	0.2958
metab_4749	3-[[(2S)-2,4-Dihydroxy-3,3-dimethylbutanoyl]amino]propanoic acid	2.441e-12	8.945e-12	1.0912	1.2269	0.295
metab_4851	10-(Phosphonooxy)decyl methacrylate	4.148e-11	1.195e-10	1.1004	1.2255	0.2934
metab_5155	Streptomycin sulfate	2.718e-09	5.765e-09	1.0657	1.2248	0.2925
metab_4254	Docebenone	4.585e-12	1.58e-11	1.0659	1.2244	0.2921
metab_8255	Valylasparagine	5.073e-14	2.644e-13	1.1111	1.2241	0.2917
metab_5211	2-Deoxystreptamine	7.518e-13	3.035e-12	1.1699	1.2235	0.291
metab_6415	Phaseollinisoflavan	3.623e-12	1.287e-11	1.1066	1.2203	0.2872
metab_5112	L-beta-aspartyl-L-leucine	6.102e-12	2.049e-11	1.1832	1.22	0.2869
metab_4934	Artenolide	8.47e-18	1.289e-16	1.0831	1.2192	0.2859
metab_6560	Allyl cysteine	3.55e-08	6.386e-08	1.0219	1.2175	0.2839
metab_7676	Gamma-Glutamylvaline	1.065e-10	2.869e-10	1.1631	1.2174	0.2838
metab_6345	Dodecyl-beta-D-maltoside	8.543e-09	1.684e-08	1.0829	1.2173	0.2837
metab_8286	Beta-Zearalenol	2.803e-11	8.397e-11	1.0757	1.2172	0.2836
metab_4377	Pegorgotein	5.961e-17	6.717e-16	1.0648	1.2168	0.2831
metab_5154	Neryl rhamnosyl-glucoside	4.396e-10	1.088e-09	1.0816	1.2159	0.282
metab_7189	Phe Thr Glu Lys	6.158e-12	2.061e-11	1.0613	1.2158	0.2819
metab_7394	Cyclacillin	1.386e-13	6.594e-13	1.1202	1.2152	0.2812
metab_7238	Aminodeoxykanamycin	3.583e-13	1.557e-12	1.1192	1.2152	0.2812
metab_4202	Tyrosyl-Arginine	3.069e-12	1.106e-11	1.0302	1.215	0.281
metab_4909	Libenzapril	7.244e-16	6.109e-15	1.0967	1.2141	0.2799
metab_4803	All-trans-Hexaprenyl diphosphate	3.968e-16	3.573e-15	1.0648	1.2141	0.2799
metab_7266	Eflucimibe	2.176e-19	6.3e-18	1.1008	1.214	0.2798
metab_7226	Pimaricin	5.724e-11	1.607e-10	1.0651	1.2139	0.2796
metab_6537	Hydroxychloroquine	3.375e-11	9.966e-11	1.1197	1.2137	0.2794
metab_4844	Moroxydine	3.404e-13	1.489e-12	1.0999	1.2121	0.2775
metab_5572	Copanlisib	3.76e-19	1.002e-17	1.1174	1.2113	0.2766
metab_7901	Methylmalonic Acid	1.208e-11	3.803e-11	1.2331	1.2105	0.2756
metab_6743	Valylphenylalanine	6.253e-13	2.574e-12	1.0885	1.2092	0.2741
metab_4836	Chymostatin	1.853e-09	4.078e-09	1.0367	1.2082	0.2729
metab_7270	Butyl (S)-3-hydroxybutyrate glucoside	3.718e-10	9.34e-10	1.0332	1.207	0.2714
metab_7544	Janthitrem B	3.149e-18	5.73e-17	1.0383	1.2061	0.2703
metab_6081	PGP(PGD1/22:5(4Z,7Z,10Z,13Z,16Z))	3.248e-16	3.043e-15	1.074	1.2053	0.2694
metab_6986	Tert-butyl (2-{7-[(2S)-3-(4-cyanophenoxy)-2-hydroxypropyl]-9-oxa-3,7-diazabicyclo[3.3.1]non-3-yl}ethyl)carbamate	3.991e-15	2.714e-14	1.0084	1.2053	0.2694
metab_5532	Aspartyl-Tryptophan	4.736e-08	8.361e-08	1.0424	1.2046	0.2686
metab_6653	Valylhydroxyproline	7.526e-14	3.798e-13	1.105	1.2035	0.2672
metab_5142	L-Aspartyl-L-Phenylalanine	4.051e-10	1.01e-09	1.0963	1.2035	0.2672
metab_7186	Maitansine	4.18e-13	1.785e-12	1.0436	1.2022	0.2657
metab_6519	Acetyl-DL-Leucine	1.91e-10	5.02e-10	1.0225	1.2016	0.265
metab_5114	Amastatin	3.683e-10	9.259e-10	1.0797	1.2013	0.2646
metab_7794	L-Aspartate-semialdehyde	2.564e-14	1.43e-13	1.0997	1.2002	0.2633
metab_6846	LysoPC(14:1(9Z)/0:0)	8.397e-12	2.741e-11	1.0811	1.2002	0.2633
metab_5030	Leukotriene C5	2.328e-10	6.036e-10	1.0598	1.2002	0.2633
metab_4930	DG(2:0/TXB2/0:0)	1.879e-12	6.995e-12	1.0138	1.2002	0.2633
metab_4791	(3R,4S)-1-(4-Fluorophenyl)-4-[(3S)-3-(4-fluorophenyl)-3-hydroxypropyl]-3-(4-hydroxyphenyl)azetidin-2-one	6.422e-15	4.161e-14	1.0287	1.2	0.263
metab_4010	(5R)-5-Hydroxyhexanoylcarnitine	1.362e-13	4.856e-13	1.0005	0.8264	-0.2751
metab_8308	Sedoheptulose	2.394e-10	6.196e-10	1.098	0.8263	-0.2753
metab_4213	L-Glutamine	3.309e-19	8.891e-18	1.1885	0.8256	-0.2765
metab_8294	Gallocatechin	2.103e-08	3.897e-08	1.1057	0.8221	-0.2826
metab_4599	Inosinic acid	2.084e-06	3.044e-06	1.1544	0.8185	-0.2889
metab_8288	D-Ribose 5-phosphate	1.203e-06	1.791e-06	1.0071	0.8148	-0.2955
metab_1187	Glutathione, oxidized	2.515e-08	4.723e-08	1.0518	0.808	-0.3076
metab_7554	NADHX	2.253e-07	3.6e-07	1.1824	0.7986	-0.3245
metab_7486	Biotinyl-p-aminobenzoate	1.117e-11	3.552e-11	1.1548	0.7946	-0.3317
metab_7363	Inosine 5'-Phosphate	1.62e-06	2.381e-06	1.1595	0.7894	-0.3412
metab_7621	Maleic Acid	4.358e-09	8.969e-09	1.1731	0.7856	-0.3481
metab_4077	Dihydroxyacetone	2.376e-09	5.105e-09	1.155	0.7823	-0.3542
metab_952	Glycerylphosphorylcholine	9.888e-10	2.149e-09	1.1174	0.7795	-0.3594
metab_46	Methylmalonylcarnitine	2.085e-07	3.567e-07	1.0419	0.7794	-0.3596
metab_7827	Rafabegron	2.526e-08	4.644e-08	1.1995	0.7725	-0.3724
metab_8214	Tert-Butyl (2-(2-hydroxyethoxy)ethyl)carbamate	1.003e-09	2.32e-09	1.2202	0.7711	-0.375
metab_950	L-Serine	1.518e-13	5.361e-13	1.1254	0.7678	-0.3812
metab_7806	D-Ribulose 5-Phosphate	1.375e-07	2.265e-07	1.3354	0.7639	-0.3885
metab_378	Hydrocinnamic acid	1.693e-11	4.525e-11	1.0084	0.7629	-0.3904
metab_1410	Uridine 5'-diphosphate	4.665e-09	9.477e-09	1.0694	0.7622	-0.3918
metab_7461	5-Hydroxydantrolene	7.424e-18	1.17e-16	1.2336	0.7584	-0.399
metab_3848	Maculosin	3.259e-08	6.049e-08	1.0678	0.7575	-0.4007
metab_4174	Penicilloic acid	5.456e-16	4.794e-15	1.2528	0.756	-0.4035
metab_365	Oxoxylopine	1.265e-07	2.208e-07	1.0731	0.752	-0.4112
metab_8300	Malic Acid	4.673e-06	6.601e-06	1.0819	0.7436	-0.4274
metab_7218	Inosine	2.336e-07	3.726e-07	1.5324	0.7412	-0.4321
metab_3970	3-(3-methylimidazo[4,5-b]pyridin-2-yl)-N-propan-2-ylpyrrolidine-1-carboxamide	8.641e-09	1.715e-08	1.0717	0.7397	-0.435
metab_4208	Tolmetin	6.39e-18	1.028e-16	1.293	0.7395	-0.4354
metab_7639	2-Amino-9-[(2R,4S,5R)-5-(hydroperoxymethyl)-4-hydroxyoxolan-2-yl]-1H-purin-6-one	2.445e-15	1.756e-14	1.2911	0.7319	-0.4503
metab_8235	DL-Methionine Sulfone	3.697e-09	7.676e-09	1.2979	0.723	-0.4679
metab_4196	Xylenol orange	1.355e-16	1.428e-15	1.2947	0.723	-0.4679
metab_7773	Glyceric Acid	3.272e-16	3.044e-15	1.4931	0.7159	-0.4822
metab_7846	Sn-glycero-3-Phosphoethanolamine	5.804e-12	1.957e-11	1.403	0.7145	-0.485
metab_7535	S-Adenosylhomocysteine	2.053e-12	7.586e-12	1.2751	0.7139	-0.4862
metab_339	Guanosine	1.139e-10	2.765e-10	1.1253	0.707	-0.5002
metab_3556	LysoPE(0:0/18:0)	3.846e-09	7.872e-09	1.1365	0.7036	-0.5072
metab_1068	QUISQUALIC ACID	2.774e-12	8.226e-12	1.1678	0.7034	-0.5076
metab_1118	Guanine	4.704e-13	1.573e-12	1.1992	0.6834	-0.5492
metab_7463	(1S,2R)-1-C-(indol-3-yl)glycerol 3-phosphate	9.815e-16	7.908e-15	1.4449	0.6814	-0.5534
metab_4228	Arabinogalactose	8.891e-12	2.89e-11	1.4709	0.6779	-0.5609
metab_7499	2-Amino-6-(2-hydroxypropanoyl)-2,3-dihydro-1H-pteridin-4-one	3.231e-07	5.09e-07	1.4617	0.6721	-0.5733
metab_1161	5-Fluorouridine	2.08e-08	3.935e-08	1.2315	0.6628	-0.5934
metab_1114	Carbadox	6.112e-14	2.315e-13	1.4193	0.6559	-0.6085
metab_669	1-Hydroxy-2,2,5,5-tetramethylpyrrolidine-3-carboxylic acid	6.795e-12	1.912e-11	1.2293	0.6537	-0.6133
metab_342	Arabinosylhypoxanthine	7.001e-14	2.613e-13	1.3412	0.6513	-0.6186
metab_5444	PE-NMe(22:2(13Z,16Z)/14:0)	8.443e-06	1.167e-05	1.5203	0.6305	-0.6654
metab_4229	7-Hydroxy-6-methyl-8-ribityl lumazine	2.988e-18	5.47e-17	1.6554	0.627	-0.6735
metab_1803	Formycin b	5.045e-07	8.026e-07	1.4712	0.6221	-0.6848
metab_4086	Beta-D-Glucosamine	4.184e-18	7.258e-17	1.4968	0.6201	-0.6894
metab_7386	5'-O-Desmethyl omeprazole	5.209e-10	1.275e-09	1.549	0.618	-0.6943
metab_4033	Cyclophosphamide	6.354e-15	2.862e-14	1.3854	0.614	-0.7037
metab_4246	Rosmarinic acid	3.085e-21	2.228e-19	1.6476	0.5971	-0.744
metab_5682	Uridine	5.996e-13	2.481e-12	1.7878	0.5828	-0.7789
metab_5413	PE(18:0/0:0)	2.151e-06	3.135e-06	1.6759	0.5818	-0.7814
metab_1400	Allopurinol riboside	2.163e-20	6.218e-19	1.5229	0.5604	-0.8355
metab_1399	Fructose lactate	5.138e-19	7.694e-18	1.5488	0.5434	-0.8799
metab_14	N-Acetyl-D-tryptophan	8.555e-18	7.706e-17	1.496	0.543	-0.881
metab_4252	Sedoheptulose 7-phosphate	1.136e-20	5.787e-19	1.8728	0.5327	-0.9086
metab_8234	N-Acetyl-D-Glucosamine 6-Phosphate	7.102e-20	2.588e-18	2.1167	0.241	-2.0529
metab_7057	2,6-Dichloro-4-nitrophenol	5.476e-25	3.403e-22	2.4402	0.1113	-3.1675

## Sheet: Table S5
Table S5 The list of DAMs identified for LC_6 vs. LC_3
Metab ID	Metabolite	P_value	FDR	VIP_pred_OPLS-DA	FC	Log2FC
metab_3093	Esculentoside E	0.005307	0.009619	2.0229	55.8715	5.804
metab_3035	CDP-DG(PGF1alpha/i-19:0)	0.01566	0.02673	2.1914	18.6122	4.2182
metab_3234	Polidocanol	1.523e-14	3.4e-13	3.3363	3.5489	1.8274
metab_1138	Gamma-Glutamyl-beta-aminopropiononitrile	3.33e-10	4.4e-09	3.491	3.0547	1.611
metab_88	Zaldaride	3.513e-09	4.086e-08	3.5692	2.7261	1.4468
metab_737	PE(20:5(5Z,8Z,11Z,14Z,17Z)/18:4(6Z,9Z,12Z,15Z))	7.79e-23	2.511e-20	4.0529	2.6941	1.4298
metab_3061	Troponin I (104-115)	8.716e-17	2.61e-15	3.4869	2.5005	1.3222
metab_3634	5-Hydroxytrideca-8,11-dienoylcarnitine	2.471e-14	5.318e-13	2.9807	2.4601	1.2987
metab_3511	Ganoderic acid V1	4.404e-20	2.374e-18	3.3121	2.3994	1.2627
metab_1882	PGP(a-25:0/20:5(7Z,9Z,11E,13E,17Z)-3OH(5,6,15))	0.01022	0.01795	1.8055	2.2773	1.1873
metab_3275	SM(d18:1/20:5(7Z,9Z,11E,13E,17Z)-3OH(5,6,15))	1.008e-11	1.662e-10	3.8773	2.2734	1.1849
metab_1867	PE(LTE4/P-18:1(9Z))	1.498e-22	3.365e-20	3.6434	1.9613	0.9718
metab_5023	2,5-Dimethylbenzenesulfonic acid	3.055e-21	3.504e-18	5.9127	1.9377	0.9543
metab_3231	PE(LTE4/20:1(11Z))	4.842e-22	7.954e-20	3.568	1.8983	0.9247
metab_1835	SM(d16:2(4E,8Z)/20:5(6E,8Z,11Z,14Z,17Z)-OH(5))	4.247e-14	8.979e-13	3.4707	1.8328	0.874
metab_3317	PE(18:4(6Z,9Z,12Z,15Z)/18:4(6Z,9Z,12Z,15Z))	2.917e-20	1.691e-18	3.4448	1.8203	0.8642
metab_1909	3-O-p-trans-Coumaroylalphitolic acid	0.02441	0.04024	1.2858	1.8196	0.8636
metab_1897	Digitoxigenin bisdigitoxide	2.018e-10	2.779e-09	3.4884	1.7985	0.8468
metab_722	4-Hydroxyisovaleric acid	4.279e-21	3.883e-19	3.2492	1.7952	0.8441
metab_1857	SM(d18:2(4E,14Z)/PGJ2)	3.068e-11	4.673e-10	3.3966	1.774	0.827
metab_3242	SM(d18:1/PGF2alpha)	2.436e-10	3.304e-09	3.368	1.7636	0.8185
metab_1937	Simonin IV	4.321e-21	3.883e-19	3.5222	1.7488	0.8064
metab_1886	SM(d20:1/TXB2)	2.806e-11	4.31e-10	3.3235	1.738	0.7974
metab_2	Omphalotin C	5.89e-13	1.091e-11	3.2027	1.7173	0.7801
metab_2978	Monensin	1.505e-16	4.294e-15	2.7656	1.6981	0.7639
metab_5011	Fasoracetam	1.99e-17	7.185e-15	5.4292	1.6855	0.7532
metab_3184	Polymyxin B2	8.644e-21	6.754e-19	3.3678	1.6834	0.7514
metab_1649	3-Oxo-alpha-ionol 9-[apiosyl-(1->6)-glucoside]	0.0002852	0.0005817	1.7114	1.6194	0.6955
metab_1885	Permetin A	1.985e-20	1.252e-18	3.08	1.5574	0.6391
metab_3277	Cellulose hydroxyethylate	2.505e-20	1.526e-18	2.7965	1.5401	0.623
metab_3465	Glutamylisoleucine	2.12e-17	7.257e-16	2.64	1.5251	0.6089
metab_425	METAMITRON	1.26e-19	6.04e-18	2.7471	1.4914	0.5767
metab_2154	4-Dodecylbenzenesulfonic Acid	2.393e-08	2.507e-07	2.7128	1.469	0.5548
metab_1503	CHEBI:69439	4.032e-09	4.63e-08	2.5187	1.4628	0.5487
metab_955	Glycylproline	1.918e-21	2.089e-19	2.6534	1.4531	0.5391
metab_4199	Glutamylglutamic acid	2.299e-13	4.151e-11	4.4142	1.4433	0.5294
metab_3285	Erythromycin 2'-acetate	5.711e-08	5.717e-07	2.7151	1.4358	0.5219
metab_3363	Isoleucylproline	6.149e-08	6.072e-07	2.3568	1.4105	0.4962
metab_3416	Leucylproline	3.412e-10	4.475e-09	2.3774	1.3996	0.485
metab_2824	10-Epijunenol	1.282e-05	9.483e-05	2.4823	1.3911	0.4762
metab_1184	1,2,10-Trihydroxydihydro-trans-linalyl oxide 7-O-beta-D-glucopyranoside	3.16e-13	6.106e-12	2.3282	1.3772	0.4617
metab_1369	Ultram	2.67e-16	7.27e-15	2.2892	1.3732	0.4575
metab_3666	Ecgonine	1.155e-19	5.687e-18	2.333	1.3686	0.4527
metab_7753	Glycyl-L-Proline	9.353e-08	4.476e-06	3.9945	1.3515	0.4346
metab_1136	(+/-)-2-Hydroxy-4-(methylthio)butanoic acid	1.024e-05	7.685e-05	2.125	1.3501	0.4331
metab_3832	E-64	1.372e-09	1.682e-08	2.2701	1.35	0.433
metab_763	D-Ornithine	1.25e-12	2.28e-11	2.362	1.3496	0.4325
metab_1634	3-[4-(1-Imidazolylmethyl)phenyl]-2-propenoic acid	2.857e-12	5.033e-11	2.0292	1.3343	0.4161
metab_7625	Norepinephrine	7.575e-07	2.761e-05	3.617	1.3221	0.4028
metab_3524	Ala Leu Leu	0.02207	0.03675	1.0474	1.3165	0.3967
metab_3449	Gly-Pro-Gly-Arg-Ala-Phe	1.101e-06	9.287e-06	2.1174	1.3104	0.39
metab_1851	LysoPC(18:3(6Z,9Z,12Z)/0:0)	4.451e-15	1.059e-13	2.1782	1.2938	0.3716
metab_1577	7-Amino-4-methylcoumarin	2.091e-13	4.106e-12	1.9716	1.2877	0.3648
metab_3491	Parsalmide	2.644e-16	7.27e-15	2.1167	1.2861	0.363
metab_7585	N2-Succinyl-L-ornithine	1.512e-06	4.9e-05	3.5701	1.2754	0.3509
metab_5532	Aspartyl-Tryptophan	1.954e-08	1.078e-06	3.6271	1.2709	0.3459
metab_6208	13(S)-HpODE	2.829e-07	1.183e-05	3.7047	1.2619	0.3356
metab_1009	Pyridoxine	2.498e-06	2.022e-05	2.0617	1.2618	0.3355
metab_2104	Lucidenic acid J	3.794e-05	0.0002617	1.718	1.253	0.3254
metab_222	Hydroxyprolyl-Proline	8.077e-14	1.678e-12	1.8926	1.2464	0.3178
metab_1920	Ergobasin	6.464e-11	9.443e-10	1.8799	1.2326	0.3017
metab_1466	Alanylvaline	7.962e-14	1.664e-12	1.9662	1.2318	0.3008
metab_3543	Sirolimus	8.629e-10	1.088e-08	1.7881	1.2274	0.2956
metab_485	3-Octanol	4.329e-06	3.39e-05	1.7614	1.2246	0.2923
metab_4051	Riboflavin	3.293e-08	3.401e-07	1.8715	1.2214	0.2885
metab_6264	Atrolactic acid	4.008e-13	6.633e-11	3.8067	1.2197	0.2865
metab_2301	Pentaethylene glycol	3.505e-12	6.116e-11	2.0187	1.2183	0.2849
metab_7636	Deoxyribose	0.001879	0.01588	2.6918	1.2167	0.283
metab_7639	2-Amino-9-[(2R,4S,5R)-5-(hydroperoxymethyl)-4-hydroxyoxolan-2-yl]-1H-purin-6-one	2.447e-09	1.568e-07	3.4962	1.2155	0.2815
metab_1102	Pilocarpine	1.736e-15	4.273e-14	1.8785	1.2083	0.273
metab_4867	Val Phe	0.001338	0.01194	2.9609	0.8312	-0.2667
metab_1664	Met Phe	3.442e-05	0.0002402	1.7118	0.8029	-0.3167
metab_2706	LysoPA(0:0/18:1(9Z))	0.008781	0.01552	1.6218	0.7891	-0.3417
metab_5354	LysoPE(0:0/16:1(9Z))	0.003176	0.02426	3.0583	0.7887	-0.3425
metab_4599	Inosinic acid	2.597e-07	1.097e-05	4.868	0.7827	-0.3535
metab_2932	Urobilin	0.01792	0.03021	1.5968	0.7782	-0.3618
metab_7260	Asparaginyl-Leucine	3.837e-06	0.0001051	3.6786	0.7647	-0.387
metab_7363	Inosine 5'-Phosphate	2.048e-07	8.938e-06	4.7915	0.7646	-0.3872
metab_7577	2-O-(6-Phospho-alpha-mannosyl)-D-glycerate	1.671e-16	5.53e-14	4.1494	0.7596	-0.3967
metab_7602	Glucose-6-phosphate lactate	4.615e-12	5.914e-10	4.0936	0.7497	-0.4156
metab_8280	3-Phosphoglycerate	0.0003154	0.003559	3.9119	0.741	-0.4325
metab_6861	Flumioxazin	1.283e-10	1.341e-08	4.0883	0.7374	-0.4395
metab_946	Inosine 2'-phosphate	3.497e-17	1.122e-15	2.6392	0.7373	-0.4397
metab_2081	Bisacurone epoxide	5.045e-08	5.108e-07	2.3694	0.7215	-0.4709
metab_4009	5'-Methylthioadenosine	1.169e-07	1.086e-06	2.456	0.7183	-0.4773
metab_4092	Uridine-5'-Monophosphate	1.227e-14	2.707e-12	4.9165	0.695	-0.5249
metab_2506	Ile Phe	0.003536	0.006562	2.0669	0.6816	-0.553
metab_7743	Uridine monophosphate (UMP)	3.444e-14	7.2e-12	5.0486	0.6749	-0.5673
metab_4361	D-Erythrose 4-phosphate	1.552e-08	8.935e-07	5.2593	0.6679	-0.5823
metab_7654	5'-Guanylic Acid	1.328e-09	9.95e-08	5.3002	0.6584	-0.603
metab_4931	Lintitript	9.591e-20	5.442e-17	5.9338	0.5851	-0.7732
metab_3362	Leu Phe	0.000205	0.0004232	3.2501	0.0455	-4.458

## Sheet: Table S6
Table S6 The list of DAMs identified for LC_12 vs. LC_3
Metab ID	Metabolite	P_value	FDR	VIP_pred_OPLS-DA	FC	Log2FC
metab_318	6-Carboxy-5,6,7,8-tetrahydropterin	5.359e-21	3.009e-19	2.2336	278.571	8.1219
metab_3093	Esculentoside E	3.933e-19	9.817e-18	2.2339	220.458	7.7844
metab_3035	CDP-DG(PGF1alpha/i-19:0)	1.238e-16	1.404e-15	2.1712	54.4772	5.7676
metab_2943	Glu Glu Val Leu Ile	2.803e-17	3.815e-16	2.0677	36.6015	5.1938
metab_1723	1,1'-(Tetrahydro-6a-hydroxy-2,3a,5-trimethylfuro[2,3-d]-1,3-dioxole-2,5-diyl)bis-ethanone	9.176e-19	1.963e-17	2.1946	21.2571	4.4099
metab_1568	Ile Glu Lys	5.286e-18	8.795e-17	2.1244	18.6173	4.2186
metab_1996	Glycyl-histidyl-arginyl-proline	3.336e-16	3.33e-15	2.0551	13.2282	3.7255
metab_3076	Mytilus Small cardioactive peptide	3.37e-19	8.529e-18	2.1878	12.9307	3.6927
metab_3071	Pro Trp Ile	1.275e-19	3.725e-18	2.0415	11.7185	3.5507
metab_3584	4-Hydroxy-3-methoxy-2,10-bisaboladien-9-one	3.769e-23	8.466e-21	2.0127	9.4896	3.2463
metab_1438	(1R,9S,14S,18E,21S,23S,24R)-1,14-Dihydroxy-12-[(E)-1-[(3R)-4-hydroxy-3-methoxycyclohexyl]prop-1-en-2-yl]-23,25-dimethoxy-13,19,21,27-tetramethyl-17-prop-2-enyl-11,28-dioxa-4-azatricyclo[22.3.1.04,9]octacos-18-ene-2,3,10,16-tetrone	1.029e-06	1.529e-06	2.1279	8.9576	3.1631
metab_2232	Pulchinenoside B4	1.745e-18	3.484e-17	2.1878	8.5051	3.0883
metab_2051	Erythromycin A enol ether	2.855e-07	4.647e-07	2.1287	8.4619	3.081
metab_79	Asp Val Lys	5.711e-25	4.954e-22	2.1643	7.8784	2.9779
metab_1363	Trp Gly	3.146e-07	5.077e-07	1.8849	7.7443	2.9531
metab_3357	Gly Leu Leu	2.334e-17	3.263e-16	1.913	7.6721	2.9396
metab_1909	3-O-p-trans-Coumaroylalphitolic acid	7.376e-18	1.183e-16	2.0482	6.9523	2.7975
metab_7317	10-Deacetyltaxol	4.244e-18	1.96e-16	2.4754	6.3063	2.6568
metab_1609	Prolylhydroxyproline	2.378e-21	1.583e-19	1.9959	6.215	2.6358
metab_1882	PGP(a-25:0/20:5(7Z,9Z,11E,13E,17Z)-3OH(5,6,15))	7.121e-12	2.714e-11	2.0461	5.7673	2.5279
metab_7099	Quassimarin	1.31e-07	3.089e-07	2.4893	5.6351	2.4944
metab_2994	(3b,16a,20R)-25-Acetoxy-3,16,20,22-tetrahydroxy-5-cucurbiten-11-one 3-glucoside	1.092e-23	3.018e-21	2.0628	5.1902	2.3758
metab_1960	PGP(20:4(6E,8Z,11Z,13E)-2OH(5S,15S)/i-24:0)	2.735e-05	3.529e-05	2.0126	5.0809	2.3451
metab_1229	Neuromedin N (1-4)	8.716e-10	2.207e-09	2.1551	4.9866	2.3181
metab_4002	Lyciumoside VII	4.827e-18	8.314e-17	2.0158	4.912	2.2963
metab_2707	LysoPE(16:1(9Z)/0:0)	3.789e-07	6.025e-07	1.8581	4.7351	2.2434
metab_3234	Polidocanol	3.258e-19	8.365e-18	1.876	4.6925	2.2304
metab_1138	Gamma-Glutamyl-beta-aminopropiononitrile	4.16e-13	1.983e-12	2.1079	4.4129	2.1417
metab_938	Hovenine A	6.833e-07	1.045e-06	2.0085	4.3963	2.1363
metab_1649	3-Oxo-alpha-ionol 9-[apiosyl-(1->6)-glucoside]	3.487e-18	6.204e-17	1.9227	4.0068	2.0025
metab_7769	Asparaginylhydroxyproline	1.436e-05	2.434e-05	2.0278	3.9086	1.9667
metab_3296	N-Methoxysuccinyl-Ala-Ala-Pro-Val	1.341e-22	1.927e-20	1.9451	3.8965	1.9622
metab_7450	Aminopterin	2.721e-09	9.023e-09	2.5419	3.8118	1.9305
metab_3634	5-Hydroxytrideca-8,11-dienoylcarnitine	2.831e-15	2.179e-14	1.8887	3.6943	1.8853
metab_3524	Ala Leu Leu	5.256e-23	1.049e-20	1.8278	3.6055	1.8502
metab_7338	Aklavin	2.826e-12	1.855e-11	2.3033	3.3446	1.7418
metab_6494	Nivacortol	7.914e-22	2.858e-19	2.4735	3.3199	1.7311
metab_3683	CDP-DG(18:2(9Z,11Z)/i-19:0)	2.459e-07	4.033e-07	1.8398	3.314	1.7286
metab_4564	Sar-Pro-Arg-pNA	7.678e-24	7.624e-21	2.2245	3.3079	1.7259
metab_3192	Paxilline	1.782e-14	1.125e-13	1.8234	3.2637	1.7065
metab_1550	PS(6 keto-PGF1alpha/20:4(8Z,11Z,14Z,17Z))	4.15e-14	2.433e-13	1.7875	3.2418	1.6968
metab_4242	Carbutamide	2.866e-17	9.137e-16	2.2353	3.2405	1.6962
metab_1393	Gentamicin B	3.204e-16	3.216e-15	1.8279	3.2164	1.6854
metab_1727	Cycloheximide	3.962e-09	8.905e-09	1.7805	3.1888	1.673
metab_1155	Phe Gln	6.472e-08	1.169e-07	1.7761	3.1615	1.6606
metab_4983	2-Methylindoline	2.5e-22	1.241e-19	2.1111	3.1396	1.6506
metab_1487	PS(16:0/20:4(8Z,11Z,14Z,17Z)-2OH(5S,6R))	2.346e-08	4.554e-08	1.8581	3.1132	1.6384
metab_88	Zaldaride	6.965e-10	1.787e-09	1.7874	2.9841	1.5773
metab_3430	Val Leu Leu Gly Thr	6.538e-17	8.075e-16	1.6966	2.9232	1.5475
metab_1460	N(4)-Oleylcytosine arabinoside	5.251e-18	8.795e-17	1.9085	2.9034	1.5377
metab_4709	LysoPS(16:0/0:0)	2.495e-07	5.633e-07	2.2311	2.8458	1.5088
metab_3207	Propofol glucuronide	3.348e-10	9.123e-10	1.6048	2.821	1.4962
metab_75	Gln Ile Val Glu	3.254e-20	1.258e-18	1.8212	2.7857	1.478
metab_3032	Arctiopicrin	4.663e-16	4.411e-15	1.7358	2.733	1.4505
metab_6757	Paquinimod	6.13e-12	3.695e-11	2.1171	2.6428	1.4021
metab_3187	4,5-Dihydroniveusin A	0.0002347	0.0002818	1.3303	2.6182	1.3886
metab_3907	1,2-Dihydroxy-3-keto-5-methylthiopentene	9.101e-20	2.895e-18	1.6443	2.58	1.3674
metab_3511	Ganoderic acid V1	8.003e-18	1.273e-16	1.6332	2.5666	1.3599
metab_4794	Cytidine, 2'-deoxy-2',2'-difluoro-N-(1-oxo-2-propylpentyl)-	1.882e-07	4.355e-07	2.1895	2.5302	1.3393
metab_737	PE(20:5(5Z,8Z,11Z,14Z,17Z)/18:4(6Z,9Z,12Z,15Z))	4.096e-24	1.472e-21	1.7846	2.5148	1.3304
metab_4452	Acetyl-Ser-Asp-Lys-Pro	7.347e-12	4.336e-11	1.9581	2.5018	1.323
metab_1556	CDP-DG(PGJ2/20:1(11Z))	7.627e-09	1.638e-08	1.7006	2.5019	1.323
metab_242	Globotriaosylsphingosine from porcine blood	3.772e-06	5.283e-06	1.6919	2.4718	1.3056
metab_234	Retinyl beta-glucuronide	0.001539	0.001758	1.4333	2.4529	1.2945
metab_4922	Isofloxythepin	2.875e-17	9.137e-16	2.0419	2.42	1.275
metab_7183	8-AHA-cAMP	1.192e-15	2.142e-14	2.0972	2.402	1.2642
metab_1530	CDP-DG(a-21:0/PGF1alpha)	8.629e-15	5.896e-14	1.7478	2.3493	1.2322
metab_3310	PIP(20:1(11Z)/6 keto-PGF1alpha)	1.818e-10	5.219e-10	1.7187	2.3109	1.2085
metab_82	3-O-Sulfogalactosylceramide (d18:1/14:0)	1.326e-15	1.118e-14	1.6889	2.3072	1.2061
metab_4008	Gln Val Leu Leu Gly	6.706e-08	1.208e-07	1.6358	2.2981	1.2004
metab_6182	LysoPE(20:5(5Z,8Z,11Z,14Z,17Z)/0:0)	0.003561	0.004526	1.6715	2.2825	1.1906
metab_446	CDP-DG(20:4(5Z,8Z,11Z,14Z)/18:0)	7.523e-17	9.104e-16	1.7865	2.2489	1.1692
metab_902	Leu-LHRH-EA	3.255e-06	4.585e-06	1.7951	2.2332	1.1591
metab_3061	Troponin I (104-115)	1.54e-15	1.279e-14	1.4658	2.2247	1.1536
metab_4431	2-Acetylaminofluorene	2.542e-12	1.692e-11	1.8	2.2049	1.1407
metab_4052	S-(2-Methylpropionyl)-dihydrolipoamide-E	8.106e-18	1.279e-16	1.6677	2.1997	1.1373
metab_1626	12-Ketoporrigenin 3-[4'-(2''-glucosyl-3''-xylosyl)-glucosyl)-galactoside]	3.543e-14	2.105e-13	1.6419	2.1991	1.1369
metab_3466	PS(14:1(9Z)/14:0)	0.000368	0.0004363	1.2961	2.1919	1.1322
metab_1015	Ile Ser	1.172e-09	2.916e-09	1.6811	2.1764	1.1219
metab_3557	1-(1-ethylindol-5-yl)sulfonyl-N-(3-pyrrolidin-1-ylbutyl)piperidine-4-carboxamide	9.484e-21	4.398e-19	1.6181	2.1731	1.1198
metab_6318	Lucidenic acid G	3.808e-08	1.001e-07	1.9671	2.1358	1.0948
metab_3275	SM(d18:1/20:5(7Z,9Z,11E,13E,17Z)-3OH(5,6,15))	4.145e-11	1.366e-10	1.697	2.1297	1.0907
metab_6923	Dodec-6-enedioylcarnitine	5.386e-18	2.396e-16	1.9377	2.1209	1.0847
metab_2978	Monensin	5.638e-18	9.337e-17	1.6161	2.1	1.0704
metab_4007	Leonurine	2.282e-09	5.357e-09	1.5146	2.097	1.0683
metab_3348	PS(20:4(5Z,8Z,11Z,14Z)-OH(20)/18:0)	1.449e-16	1.617e-15	1.5811	2.0773	1.0547
metab_3434	[6]-Gingerdiol 5-O-beta-D-glucopyranoside	3.485e-09	7.887e-09	1.6606	2.0591	1.042
metab_3605	Capsianoside V	1.039e-12	4.604e-12	1.5533	2.0533	1.0379
metab_6809	Asparaginyl-Tryptophan	7.838e-21	1.639e-18	1.7926	2.0513	1.0365
metab_7416	10-Hydroxy-3-methoxy-1,3,5,7-cadinatetraen-9-one	9.853e-09	2.884e-08	1.7734	2.0507	1.0361
metab_4932	Fingolimod phosphate ester, S-	1.458e-13	1.379e-12	2.0526	2.0364	1.026
metab_4858	2-Isopropylmalic Acid	2.197e-18	1.091e-16	2.0138	2.0346	1.0247
metab_2191	DG(8:0/0:0/20:5(7Z,9Z,11E,13E,17Z)-3OH(5,6,15))	8.773e-09	1.851e-08	1.4985	2.0177	1.0127
metab_1406	Epothilone D	5.34e-16	4.972e-15	1.6115	2.0108	1.0078
metab_4404	5-Azanonane deriv.	3.428e-13	2.91e-12	1.875	2.0076	1.0055
metab_2642	Glu Phe	2.369e-08	4.595e-08	1.5842	1.9945	0.996
metab_888	Val Asp Gly Thr Ile	1.242e-05	1.655e-05	1.5206	1.9696	0.9779
metab_436	Hordatine A glucoside	1.029e-06	1.529e-06	1.6392	1.9643	0.974
metab_6552	DG(8:0/PGE1/0:0)	2.753e-18	1.317e-16	1.9016	1.9625	0.9727
metab_1267	Pro Ile Ala	9.626e-08	1.686e-07	1.5535	1.954	0.9664
metab_1711	PE(PGJ2/18:4(6Z,9Z,12Z,15Z))	1.963e-13	1.008e-12	1.5083	1.9489	0.9627
metab_3487	Rifametane	7.671e-17	9.221e-16	1.6395	1.9381	0.9546
metab_5141	PE(PGJ2/14:0)	1.909e-12	1.309e-11	1.8267	1.9164	0.9384
metab_1698	Lys Ile Trp	7.517e-18	1.201e-16	1.5415	1.9094	0.9331
metab_3702	PS(20:4(5Z,8Z,11Z,14Z)-OH(20)/15:0)	2.135e-20	8.818e-19	1.5211	1.9025	0.9279
metab_2038	Neuronostatin	4.246e-12	1.686e-11	1.4748	1.894	0.9214
metab_7584	Leucyl-Threonine	9.45e-19	5.775e-17	1.92	1.8826	0.9127
metab_3794	5-Hydroxy-L-tryptophan	2.445e-08	4.737e-08	1.5123	1.8775	0.9088
metab_1000	N-[2-(azepan-1-yl)ethyl]-1-(1-methylindol-5-yl)sulfonylpiperidine-3-carboxamide	0.0001146	0.0001405	1.571	1.8732	0.9055
metab_4761	Porphobilinogen	1.523e-13	1.43e-12	1.8802	1.8679	0.9014
metab_7160	Ethyl beta-D-fructofuranoside	3.438e-13	2.912e-12	1.7707	1.8612	0.8962
metab_87	Glu Met Lys	4.5e-16	4.29e-15	1.5526	1.8588	0.8944
metab_1454	Microcystin-LR	7.589e-10	1.936e-09	1.6164	1.8549	0.8913
metab_7775	Glycine formate	4.145e-13	3.409e-12	1.7241	1.8539	0.8906
metab_1361	4-Hydroxyretinoic acid glucuronide	2.889e-11	9.786e-11	1.5865	1.8536	0.8903
metab_5023	2,5-Dimethylbenzenesulfonic acid	6.221e-18	2.601e-16	1.7421	1.8526	0.8896
metab_4340	N-Acetylmuramate	8.13e-14	8.37e-13	1.9116	1.8513	0.8885
metab_1859	Adouetine Y	1.325e-16	1.489e-15	1.5487	1.8457	0.8842
metab_1867	PE(LTE4/P-18:1(9Z))	1.266e-21	1.025e-19	1.5865	1.8407	0.8803
metab_7442	Glycyl-L-Tyrosine	2.682e-17	8.731e-16	1.879	1.8397	0.8795
metab_58	Physagulin C	2.423e-20	9.895e-19	1.5247	1.8363	0.8768
metab_3509	N-(8-Amino-1-carboxyoctyl)-alanyl-proline	1.422e-13	7.518e-13	1.5535	1.836	0.8766
metab_7636	Deoxyribose	1.098e-12	8.074e-12	1.8811	1.8253	0.8681
metab_4437	Histidinohydroxylysinonorleucine	9.404e-18	3.735e-16	1.8047	1.8156	0.8604
metab_7309	(1R,2S,5S,6R,9S,10S)-3,6,17,20-Tetrahydroxy-6-(2-hydroxyacetyl)-1,5-dimethylpentacyclo[11.8.0.02,10.05,9.016,21]henicosa-13,16,18,20-tetraen-15-one	1.227e-11	6.798e-11	1.9842	1.8154	0.8603
metab_7383	L-beta-aspartyl-L-phenylalanine	5.811e-11	2.755e-10	1.958	1.8138	0.859
metab_1753	Val Ala Ile Glu	8.866e-13	3.983e-12	1.5155	1.8031	0.8505
metab_7613	N-Acetyl-L-Glutamic Acid	1.016e-14	1.402e-13	1.8426	1.802	0.8496
metab_3671	Asp Asp Trp	3.527e-09	7.973e-09	1.3442	1.8019	0.8495
metab_590	Metabolite A	6.329e-09	1.375e-08	1.5061	1.8004	0.8483
metab_1741	Ziziphin	7.216e-17	8.761e-16	1.4809	1.7993	0.8474
metab_3104	Isoachifolidiene	3.201e-11	1.076e-10	1.4614	1.7929	0.8423
metab_3148	Citrusin III	3.14e-09	7.154e-09	1.4315	1.7923	0.8418
metab_110	PS(PGF1alpha/15:0)	1.711e-17	2.451e-16	1.4832	1.7911	0.8408
metab_1156	1-(2-Hydroxyethoxy)methyl-5-methyluracil	3.659e-20	1.356e-18	1.4986	1.7847	0.8357
metab_1486	Gomisin D	1.05e-15	9.097e-15	1.4523	1.7819	0.8334
metab_3231	PE(LTE4/20:1(11Z))	5.674e-22	5.098e-20	1.5498	1.7816	0.8332
metab_8033	Val-Ala-OH	1.525e-12	1.085e-11	1.8856	1.767	0.8213
metab_2104	Lucidenic acid J	2.513e-11	8.627e-11	1.4804	1.7661	0.8206
metab_3686	Lys Glu Ile	9.134e-14	5.02e-13	1.4749	1.766	0.8205
metab_1862	Pro Leu Leu	3.759e-10	1.015e-09	1.5216	1.7639	0.8188
metab_4613	Leu Ile Ser Glu	1.031e-19	1.041e-17	1.8851	1.7603	0.8158
metab_3295	PS(22:6(4Z,7Z,11E,13Z,15E,19Z)-2OH(10S,17)/20:2(11Z,14Z))	1.482e-08	2.992e-08	1.4383	1.7603	0.8158
metab_323	Gln Leu Tyr	2.049e-16	2.185e-15	1.4704	1.7579	0.8139
metab_3649	PS(22:6(4Z,7Z,10Z,13Z,16Z,19Z)/PGD2)	4.071e-08	7.576e-08	1.4663	1.7576	0.8136
metab_953	Imidazolepropionic acid	1.236e-05	1.647e-05	1.3393	1.7555	0.8119
metab_3576	Gln Val Trp	1.56e-15	1.292e-14	1.5205	1.7546	0.8111
metab_3055	N-Eicosapentaenoyl Tryptophan	1.292e-13	6.89e-13	1.4971	1.7451	0.8033
metab_4376	Carmofur	5.489e-18	2.396e-16	1.9114	1.7445	0.8028
metab_2957	Pro Phe Phe	1.492e-17	2.179e-16	1.5061	1.7398	0.7989
metab_4668	Leukotriene E4	2.23e-18	1.094e-16	1.8805	1.7378	0.7973
metab_3362	Leu Phe	0.001377	0.001576	1.2868	1.7326	0.7929
metab_4364	(5E,7E)-Undeca-2,5,7-trienedioylcarnitine	4.345e-19	3.028e-17	1.8311	1.7252	0.7868
metab_2976	CDP-DG(i-12:0/i-13:0)	4.348e-09	9.683e-09	1.5113	1.7212	0.7834
metab_6562	Leu Glu Phe Glu	1.163e-07	2.777e-07	1.6064	1.7205	0.7828
metab_6916	Glycyl-prolyl-glutamic acid	1.488e-16	3.582e-15	1.7445	1.7153	0.7785
metab_7277	Threonylphenylalanine	6.204e-18	2.601e-16	1.7512	1.7135	0.7769
metab_1835	SM(d16:2(4E,8Z)/20:5(6E,8Z,11Z,14Z,17Z)-OH(5))	2.611e-13	1.311e-12	1.4941	1.713	0.7765
metab_6641	Pinometostat	4.69e-10	1.788e-09	1.9372	1.7124	0.776
metab_3317	PE(18:4(6Z,9Z,12Z,15Z)/18:4(6Z,9Z,12Z,15Z))	4.361e-21	2.569e-19	1.494	1.7119	0.7756
metab_3267	Leu Gln Leu	2.052e-17	2.904e-16	1.4649	1.7117	0.7754
metab_1826	(11S,14S,17R,20S,23R)-20-Benzyl-17-[3-(diaminomethylideneamino)propyl]-14-(1H-indol-3-ylmethyl)-2,5,13,16,19,22-hexaoxo-1,6,12,15,18,21-hexazabicyclo[21.3.0]hexacosane-11-carboxamide	1.306e-07	2.249e-07	1.4558	1.707	0.7715
metab_1607	3-Hydroxylidocaine	4.038e-07	6.387e-07	1.3071	1.706	0.7706
metab_6079	1-Linoleoyl-sn-Glycero-3-Phosphocholine	2.317e-08	6.333e-08	1.7264	1.7059	0.7705
metab_4445	Leu Glu Gln Asp	6.617e-12	3.97e-11	1.7608	1.7052	0.7699
metab_3223	Ile Glu Trp	4.717e-11	1.533e-10	1.4659	1.7045	0.7693
metab_279	Blumenol C O-[apiosyl-(1->6)-glucoside]	1.019e-16	1.193e-15	1.5014	1.7043	0.7692
metab_153	N-[(3a,5b,7a,12a)-3,12-dihydroxy-24-oxo-7-(sulfooxy)cholan-24-yl]-Glycine	9.91e-13	4.408e-12	1.4896	1.7029	0.768
metab_8292	Dihydrobiopterin	2.516e-10	1.017e-09	1.6345	1.7021	0.7673
metab_7492	Esmolol	4.296e-11	2.086e-10	1.7803	1.6993	0.7649
metab_3449	Gly-Pro-Gly-Arg-Ala-Phe	6.69e-11	2.109e-10	1.5139	1.6982	0.764
metab_3328	PI(PGJ2/22:2(13Z,16Z))	3.519e-20	1.331e-18	1.4949	1.6968	0.7628
metab_4040	Kanamycin	1.253e-08	2.561e-08	1.3625	1.6946	0.7609
metab_5173	Buprenorphine 3-beta-D-Glucuronide	6.909e-11	3.206e-10	1.6598	1.6931	0.7597
metab_1897	Digitoxigenin bisdigitoxide	1.046e-09	2.621e-09	1.5067	1.6917	0.7585
metab_7733	Trans-3-hydroxy-L-proline	3.33e-10	1.314e-09	1.6507	1.6913	0.7581
metab_3039	Cholic acid glucuronide	9.177e-09	1.927e-08	1.5181	1.6899	0.7569
metab_4495	Neoandrographolide	2.135e-17	7.374e-16	1.8244	1.6872	0.7546
metab_328	Glu Ala Leu Val Lys	2.817e-10	7.787e-10	1.5304	1.687	0.7545
metab_4298	4-Hydroxyestrone-2-S-glutathione	1.274e-17	4.722e-16	1.8505	1.6847	0.7525
metab_7581	Lysylhydroxyproline	2.751e-09	9.105e-09	1.7828	1.6847	0.7525
metab_4969	Equilenin	5.795e-16	1.145e-14	1.8579	1.6843	0.7521
metab_7085	9-[4-[(2S,3R,4R,5S)-3,4-Dihydroxy-5-[[(2S,3S)-3-[(2S,3S)-3-hydroxybutan-2-yl]-2-oxiranyl]methyl]-2-oxanyl]-3-methyl-1-oxobut-2-enoxy]nonanoic acid	1.284e-17	4.722e-16	1.8294	1.6841	0.752
metab_6907	{1-[2-(4-Carbamimidoyl-benzoylamino)-propionyl]-piperidin-4-yloxy}-acetic acid	2.058e-16	4.698e-15	1.7789	1.6839	0.7518
metab_1198	(2R,2'S)-Isobuteine	2.385e-13	1.209e-12	1.412	1.6837	0.7516
metab_4373	8-(5-Chloro-2-(4-methylpiperazin-1-yl)isonicotinamido)-1-(4-fluorophenyl)-4,5-dihydro-1H-benzo[g]indazole-3-carboxamide	2.617e-10	1.053e-09	1.8182	1.6809	0.7492
metab_176	1-Hydroxyepiacorone	3.391e-10	9.232e-10	1.558	1.68	0.7485
metab_5339	Lysyl-aspartyl-glutamyl-leucine	1.293e-15	2.304e-14	1.8176	1.6789	0.7475
metab_4686	7-Acetyllycopsamine	1.713e-11	9.159e-11	1.7562	1.6777	0.7465
metab_6469	Ecdysterone	2.68e-13	2.324e-12	1.8463	1.6768	0.7457
metab_6884	Prolylphenylalanine	1.146e-12	8.386e-12	1.7169	1.6768	0.7457
metab_33	Melanotan II	1.702e-22	2.266e-20	1.4892	1.6762	0.7452
metab_3008	PI(PGF1alpha/22:3(10Z,13Z,16Z))	8.064e-17	9.661e-16	1.451	1.6749	0.7441
metab_7161	Isoleucyl-Valine	5.82e-11	2.755e-10	1.7089	1.6747	0.7439
metab_6804	Val-pro-pro	1.21e-11	6.73e-11	1.8265	1.6739	0.7432
metab_3040	Thr Val Phe	4.335e-13	2.058e-12	1.4709	1.6738	0.7431
metab_6819	Seryltryptophan	1.067e-15	1.931e-14	1.7007	1.6688	0.7388
metab_1653	Pro Val Leu	2.995e-15	2.283e-14	1.3994	1.6686	0.7386
metab_1802	Leu Trp	1.145e-14	7.631e-14	1.412	1.6663	0.7366
metab_1510	6-Ketoestriol	7.593e-15	5.253e-14	1.4252	1.6661	0.7365
metab_1370	Gly Glu Leu	3.64e-17	4.792e-16	1.3877	1.6641	0.7347
metab_5011	Fasoracetam	8.155e-14	8.37e-13	1.6483	1.6639	0.7346
metab_1937	Simonin IV	4.052e-24	1.472e-21	1.5439	1.6639	0.7346
metab_1857	SM(d18:2(4E,14Z)/PGJ2)	1.883e-10	5.391e-10	1.4595	1.662	0.7329
metab_1275	N-(2-Hydroxyisobutyl)-2,4,8,10,12-tetradecapentaenamide	4.529e-12	1.788e-11	1.4137	1.661	0.7321
metab_4209	Threonylisoleucine	1.481e-15	2.558e-14	1.6872	1.6593	0.7306
metab_1180	Phe Asp	1.769e-15	1.452e-14	1.4307	1.6587	0.7301
metab_3770	3-Methylcrotonylglycine	5.461e-22	5.033e-20	1.4032	1.6574	0.7289
metab_97	Pro Pro Phe	8.111e-18	1.279e-16	1.4045	1.6573	0.7288
metab_2679	Pro Tyr Trp	3.216e-18	5.808e-17	1.4593	1.6569	0.7285
metab_6893	2-[(E)-2-(3-Nitrophenyl)vinyl]quinoline	3.452e-08	9.154e-08	1.7635	1.6566	0.7282
metab_4759	Strophanthin	5.208e-16	1.05e-14	1.7278	1.6564	0.7281
metab_7086	Versetamide	1.194e-14	1.597e-13	1.6802	1.6565	0.7281
metab_2332	Val Asp Ile	6.614e-09	1.432e-08	1.4382	1.6563	0.728
metab_4646	(2R)-2-Acetyl-1-[(2S)-2-[acetyl-[(2S)-2-[[(2S)-2-amino-3-hydroxypropanoyl]amino]-3-carboxypropanoyl]amino]-6-aminohexanoyl]pyrrolidine-2-carboxylic acid	3.693e-14	4.34e-13	1.7686	1.6556	0.7274
metab_170	3-(Benzylamino)-3-methylbutanoic Acid	2.072e-23	5.318e-21	1.5176	1.6557	0.7274
metab_1449	Pro Asp Leu	2.824e-10	7.802e-10	1.4621	1.6539	0.7259
metab_2587	Ile Trp	3.082e-08	5.866e-08	1.3952	1.6521	0.7243
metab_4004	Asp Val Phe	6.587e-13	3.012e-12	1.4078	1.65	0.7225
metab_84	PC(DiMe(13,5)/PGJ2)	8.149e-16	7.249e-15	1.3619	1.65	0.7225
metab_3242	SM(d18:1/PGF2alpha)	1.553e-09	3.787e-09	1.4415	1.6496	0.7221
metab_7318	L-Tyrosine ethyl ester	1.835e-12	1.266e-11	1.7039	1.6477	0.7205
metab_6996	Cynaratriol	6.013e-10	2.232e-09	1.6712	1.647	0.7198
metab_2071	Balagyptin	1.127e-11	4.125e-11	1.481	1.6462	0.7191
metab_4519	Salsolinol	2.552e-07	5.751e-07	1.5572	1.6436	0.7169
metab_6952	Ile Glu Leu Lys	4.104e-13	3.389e-12	1.7144	1.6435	0.7168
metab_1378	Butyl (S)-3-hydroxybutyrate [arabinosyl-(1->6)-glucoside]	5.379e-22	5.033e-20	1.4515	1.6428	0.7162
metab_3647	CDP-DG(i-20:0/20:4(8Z,11Z,14Z,17Z)-2OH(5S,6R))	5.844e-12	2.263e-11	1.4101	1.6429	0.7162
metab_7500	Phenylalanylasparagine	6.234e-15	9.171e-14	1.6712	1.6426	0.716
metab_3182	PG(PGE2/i-22:0)	3.964e-15	2.931e-14	1.396	1.6414	0.7149
metab_4939	N-Docosahexaenoyl Histidine	5.762e-16	1.144e-14	1.7286	1.641	0.7146
metab_414	PE(LTE4/22:1(13Z))	6.111e-09	1.331e-08	1.4176	1.6399	0.7136
metab_2701	Ile Glu Phe	4.042e-07	6.391e-07	1.4575	1.6388	0.7126
metab_3812	Fagomine	1.979e-08	3.892e-08	1.4664	1.6385	0.7124
metab_722	4-Hydroxyisovaleric acid	3.19e-20	1.258e-18	1.3539	1.637	0.7111
metab_3475	PS(15:0/20:3(8Z,11Z,14Z)-2OH(5,6))	9.411e-14	5.156e-13	1.3812	1.6369	0.711
metab_1519	Methohexital	2.144e-07	3.55e-07	1.3494	1.6347	0.709
metab_1227	L-Pipecolic acid	8.762e-19	1.886e-17	1.358	1.634	0.7084
metab_4442	Valyltyrosine	3.573e-17	1.075e-15	1.6494	1.6339	0.7083
metab_3470	Ile Gly	5.998e-16	5.513e-15	1.2802	1.6339	0.7083
metab_3099	Bradykinin hydroxyproline	2.596e-16	2.665e-15	1.4007	1.6318	0.7065
metab_459	Bisoprolol	1.061e-12	4.665e-12	1.4949	1.6314	0.7061
metab_3718	Prolyl-Tryptophan	3.452e-08	6.513e-08	1.4221	1.6311	0.7058
metab_4293	Dihydrofolic acid	2.215e-15	3.657e-14	1.6341	1.6299	0.7048
metab_2394	1-(4-Biphenylyl)-4(S)-hydroxy-5(S)-2,5-bis((N-(methoxycarbonyl-)-L-tert-leucinyl)amino)-6-phenyl-2-azahexane	8.04e-20	2.662e-18	1.4436	1.6293	0.7043
metab_2253	LysoPE(0:0/22:5(4Z,7Z,10Z,13Z,16Z))	7.565e-09	1.626e-08	1.3218	1.6283	0.7034
metab_7381	2-Ethyl-1-hexanol sulfate	8.18e-15	1.152e-13	1.7303	1.6274	0.7026
metab_8224	N6-Methyl-2'-deoxyadenosine	1.07e-15	1.931e-14	1.7385	1.6273	0.7025
metab_1886	SM(d20:1/TXB2)	1.973e-10	5.618e-10	1.4212	1.6259	0.7012
metab_7162	N-[(2R,3R,4S,6R)-4,6-Dihydroxy-6-methyl-2-[(1R,2R)-1,2,3-trihydroxypropyl]oxan-3-yl]acetamide	2.466e-10	9.984e-10	1.7996	1.6246	0.7001
metab_7292	Val-Met	8.146e-16	1.541e-14	1.6225	1.6237	0.6993
metab_3888	Pro Met Phe	3.469e-13	1.689e-12	1.4662	1.6236	0.6992
metab_312	Ala Glu Phe	4.506e-09	1.001e-08	1.4094	1.6218	0.6976
metab_2928	CL(8:0/8:0/18:2(9Z,11Z)/18:2(9Z,11Z))	1.143e-12	4.959e-12	1.3843	1.6213	0.6972
metab_168	Glu Leu Met	2.648e-07	4.321e-07	1.4477	1.6209	0.6968
metab_4921	5-Hydroxyindoleacetate	7.04e-15	1.013e-13	1.5486	1.6185	0.6947
metab_8295	Glucosamine	3.032e-08	8.122e-08	1.6703	1.6167	0.6931
metab_3422	Candicidin	2.883e-16	2.925e-15	1.4095	1.616	0.6924
metab_4282	Glutaminylphenylalanine	8.264e-17	2.203e-15	1.6677	1.614	0.6906
metab_2852	Actinomycin D	5.962e-12	2.306e-11	1.3941	1.6116	0.6885
metab_4571	1-(4Z,7Z,10Z,13Z,16Z,19Z-docosahexaenoyl)-glycero-3-phosphate	6.017e-13	4.742e-12	1.6984	1.6093	0.6864
metab_5043	Acetamidopropanal	2.484e-16	5.48e-15	1.5588	1.6024	0.6802
metab_7335	Fe(II)-nicotianamine	1.179e-16	2.964e-15	1.6205	1.6023	0.6801
metab_6332	PC(20:3(8Z,11Z,14Z)-2OH(5,6)/2:0)	1.067e-10	4.747e-10	1.6539	1.6014	0.6793
metab_2	Omphalotin C	4.822e-12	1.896e-11	1.363	1.6012	0.6792
metab_1904	PI(PGF2alpha/18:2(9Z,12Z))	1.691e-09	4.084e-09	1.4066	1.5961	0.6746
metab_2076	N-Arachidonoyl Lysine	2.251e-18	4.281e-17	1.3766	1.5936	0.6723
metab_3184	Polymyxin B2	1.55e-20	6.877e-19	1.4607	1.5935	0.6722
metab_7510	3-(1H-Pyrrol-2-yl)propanoic Acid	2.739e-11	1.402e-10	1.5061	1.5924	0.6712
metab_492	3H-Dopamine	5.857e-06	8.068e-06	1.2139	1.5911	0.67
metab_3089	Goshonoside F4	1.818e-13	9.442e-13	1.3971	1.5909	0.6698
metab_3450	Dynorphin A 9-17	5e-14	2.889e-13	1.4066	1.5903	0.6693
metab_4985	Nicotyrine	3.431e-20	4.519e-18	1.5288	1.59	0.669
metab_85	Asp Pro Phe	8.977e-08	1.578e-07	1.3707	1.5898	0.6688
metab_7055	O-Desmethyl-lacosamide	7.291e-20	8.275e-18	1.7701	1.5891	0.6682
metab_7147	4-(7-Hydroxy-6,7-dihydro-5H-cyclopenta[d]pyrimidin-4-ylamino)benzonitrile	2.112e-10	8.692e-10	1.6907	1.5872	0.6665
metab_4764	Imazamox	4.032e-19	2.966e-17	1.6651	1.5847	0.6642
metab_2985	17a-Ethynylestradiol	1.331e-14	8.666e-14	1.3152	1.5847	0.6642
metab_4763	Dihydroouabain	4.825e-16	9.919e-15	1.69	1.5835	0.6631
metab_8268	Urocanic Acid	1.311e-10	5.671e-10	1.5162	1.5829	0.6626
metab_4852	Tyrosyl-Isoleucine	1.386e-11	7.52e-11	1.6195	1.5825	0.6622
metab_372	Fumonisin FP2	4.305e-15	3.144e-14	1.3908	1.5811	0.6609
metab_7039	Isoleucyl-Methionine	1.839e-12	1.266e-11	1.5911	1.5808	0.6607
metab_7487	Undeca-3,6,9-trienedioylcarnitine	2.126e-08	5.84e-08	1.6324	1.5794	0.6594
metab_6972	Biotripyrrin-b	1.734e-13	1.602e-12	1.6229	1.5792	0.6592
metab_3995	Ile Met	4.608e-10	1.225e-09	1.3076	1.5781	0.6582
metab_7062	Opiorphin	7.086e-14	7.525e-13	1.7213	1.5774	0.6575
metab_1139	His Ala Ile	1.617e-06	2.347e-06	1.3835	1.5767	0.6569
metab_3410	Mikamycin B	1.936e-15	1.564e-14	1.4167	1.5757	0.656
metab_1184	1,2,10-Trihydroxydihydro-trans-linalyl oxide 7-O-beta-D-glucopyranoside	2.093e-20	8.748e-19	1.3416	1.5753	0.6556
metab_191	5-Hydroxyvalproic acid	3.998e-14	2.351e-13	1.3236	1.5747	0.6551
metab_3479	1-Phenyl-2-decanoylamino-3-morpholino-1-propanol	2.135e-12	8.901e-12	1.3515	1.5739	0.6543
metab_6060	PE(16:0/16:1(9Z))	7.842e-13	5.944e-12	1.5804	1.5733	0.6538
metab_3423	Piriprost	1.076e-11	3.962e-11	1.3606	1.5715	0.6521
metab_3822	Ser Trp	5.196e-09	1.144e-08	1.321	1.5701	0.6509
metab_4319	S-(N,N-Diethylcarbamoyl)glutathione	2.172e-18	1.091e-16	1.6271	1.5699	0.6507
metab_4117	L-Theanine	1.476e-12	1.058e-11	1.6061	1.5699	0.6507
metab_3340	Ile Pro Ile	3.799e-15	2.821e-14	1.286	1.5684	0.6493
metab_4517	Ramiprilat	8.989e-23	5.101e-20	1.7004	1.5672	0.6482
metab_3797	Leu Ile	3.191e-11	1.074e-10	1.2954	1.5671	0.6481
metab_1682	3-((((-Oxoheptyl)amino)acetyl)amino)methyl-7-oxobicyclo(2.2.1)hept-2-yl-5-heptenoic acid	1.219e-19	3.621e-18	1.3308	1.5664	0.6475
metab_3804	[D-Lys3]-GHRP-6	1.778e-14	1.125e-13	1.3498	1.5649	0.6461
metab_5449	PE(18:1(9Z)/16:1(9Z))	2.182e-13	1.944e-12	1.5567	1.5647	0.6459
metab_3301	PGP(PGD2/a-21:0)	3.397e-13	1.663e-12	1.3374	1.5638	0.6451
metab_4030	Allysine	2.935e-17	3.98e-16	1.3692	1.5636	0.6449
metab_3767	Vincristine	8.074e-20	2.662e-18	1.3359	1.5634	0.6447
metab_4199	Glutamylglutamic acid	3.216e-17	9.98e-16	1.5407	1.5624	0.6438
metab_1921	Cyclosomatostatin	3.701e-12	1.486e-11	1.3448	1.5622	0.6436
metab_3756	CDP-DG(20:5(7Z,9Z,11E,13E,17Z)-3OH(5,6,15)/a-25:0)	1.539e-16	1.696e-15	1.3321	1.5604	0.6419
metab_7506	Valylvaline	2.182e-14	2.708e-13	1.5533	1.5585	0.6402
metab_7105	Uridine, 2'-deoxy-2'-fluoro-2'-methyl-, (2'R)-	8.255e-07	1.699e-06	1.5817	1.558	0.6397
metab_253	Nateglinide	5.94e-21	3.186e-19	1.3862	1.5556	0.6375
metab_3478	Blumenol C O-[rhamnosyl-(1->6)-glucoside]	3.71e-12	1.488e-11	1.2819	1.5537	0.6357
metab_2169	Isolimonic acid glucoside	1.133e-11	4.142e-11	1.3281	1.5525	0.6346
metab_2336	PE(14:0/18:1(9Z))	1.684e-13	8.786e-13	1.2534	1.5509	0.6331
metab_3515	Ginsenoside I	1.679e-09	4.064e-09	1.2999	1.55	0.6323
metab_4574	16-Deacetylgeyerline	1.376e-11	7.475e-11	1.6676	1.5493	0.6316
metab_362	7-Methylxanthine	1.582e-07	2.683e-07	1.2553	1.5492	0.6315
metab_1920	Ergobasin	6.426e-17	7.964e-16	1.3497	1.5482	0.6306
metab_3543	Sirolimus	1.414e-14	9.155e-14	1.3093	1.5479	0.6303
metab_1057	Ile Thr	5.386e-09	1.183e-08	1.3388	1.5475	0.6299
metab_91	Ile Val	3.141e-08	5.963e-08	1.3241	1.5475	0.6299
metab_208	6-(2,2-Diphenylethylamino)-9-[(2r,3r,4s,5s)-5-(Ethylcarbamoyl)-3,4-Dihydroxy-Oxolan-2-Yl]-N-[2-[(1-Pyridin-2-Ylpiperidin-4-Yl)carbamoylamino]ethyl]purine-2-Carboxamide	2.14e-18	4.114e-17	1.3596	1.5462	0.6287
metab_6718	Furylacryloylalanyllysine	9.69e-14	9.623e-13	1.5649	1.546	0.6285
metab_3832	E-64	7.588e-12	2.88e-11	1.3252	1.5455	0.6281
metab_1562	CDP-DG(20:3(8Z,11Z,14Z)-2OH(5,6)/16:0)	8.759e-15	5.947e-14	1.3015	1.5455	0.6281
metab_6299	Bpd-MA	3.278e-17	1.009e-15	1.6339	1.545	0.6276
metab_4195	Hydroxyprolyl-Lysine	3.48e-08	9.215e-08	1.5981	1.543	0.6257
metab_2962	PI(20:0/6 keto-PGF1alpha)	6.337e-07	9.737e-07	1.2333	1.5412	0.6241
metab_3407	Glucoconvallasaponin B	3.641e-14	2.156e-13	1.2838	1.541	0.6239
metab_1765	Bax inhibitor peptide V5	8.355e-15	5.742e-14	1.2846	1.539	0.622
metab_1964	PG(i-24:0/20:4(6E,8Z,11Z,13E)-2OH(5S,15S))	7.306e-07	1.113e-06	1.1815	1.5387	0.6217
metab_6678	Mupirocin	1.137e-11	6.37e-11	1.6008	1.5383	0.6213
metab_1534	PC(PGE2/18:4(6Z,9Z,12Z,15Z))	5.985e-11	1.909e-10	1.2896	1.5368	0.6199
metab_6463	Prolyl-Valine	1.628e-14	2.106e-13	1.5652	1.5361	0.6193
metab_389	Bufuralol	7.932e-21	3.853e-19	1.3597	1.5355	0.6187
metab_3758	TYLVALOSIN	5.713e-15	4.054e-14	1.3366	1.5346	0.6179
metab_1324	Ergocornine	1.406e-17	2.071e-16	1.3576	1.5345	0.6178
metab_4718	Postin	5.536e-16	1.105e-14	1.5282	1.5335	0.6168
metab_5049	Selpercatinib	9.031e-10	3.261e-09	1.4933	1.5333	0.6166
metab_6761	Gabazine	2.82e-08	7.603e-08	1.581	1.5321	0.6155
metab_3526	5-Acetamidovalerate	1.047e-19	3.217e-18	1.2731	1.5307	0.6142
metab_4467	Glycyl-D-proline	2.713e-15	4.381e-14	1.6011	1.5302	0.6137
metab_124	(S)-Edulinine	5.577e-13	2.603e-12	1.3692	1.5299	0.6134
metab_6293	Janthitrem G	4.795e-14	5.41e-13	1.6305	1.5291	0.6127
metab_3390	Pacific Ciguatoxin 4A	6.893e-15	4.82e-14	1.3559	1.5291	0.6127
metab_7045	Aconine	0.001282	0.001707	1.1036	1.5289	0.6125
metab_7521	Threonylmethionine	2.803e-15	4.507e-14	1.4977	1.5285	0.6121
metab_1088	Alanylmethionine	1.152e-15	9.909e-15	1.2576	1.5285	0.6121
metab_3710	CDP-DG(i-16:0/18:3(10,12,15)-OH(9))	3.082e-16	3.112e-15	1.294	1.5283	0.6119
metab_5123	Ergonovine	4.532e-13	3.689e-12	1.6449	1.5278	0.6115
metab_3662	LysoPE(0:0/20:1(11Z))	1.188e-08	2.44e-08	1.3446	1.5278	0.6115
metab_3623	Cyclo(D-trp-D-asp-pro-D-val-leu)	3.337e-21	2.104e-19	1.3292	1.5272	0.6109
metab_343	Lys Ala Leu Glu	8.162e-16	7.249e-15	1.3246	1.5251	0.6089
metab_3534	Gein	6.063e-16	5.559e-15	1.2285	1.5249	0.6087
metab_1477	Butabarbital	1.2e-14	7.94e-14	1.2935	1.5242	0.6081
metab_7078	Asparaginyl-Phenylalanine	6.843e-18	2.802e-16	1.5173	1.5241	0.608
metab_1620	Val Trp	3.601e-08	6.766e-08	1.2671	1.5238	0.6077
metab_5238	(1S)-Hydroxy-(2S)-glutathionyl-1,2-dihydronaphthalene	1.321e-15	2.332e-14	1.5499	1.5236	0.6075
metab_7023	Ala-phe	1.466e-07	3.444e-07	1.5759	1.5235	0.6074
metab_4428	Deoxyinosine	3.9e-08	1.022e-07	1.4604	1.5235	0.6074
metab_278	Sarmentosin	2.243e-17	3.15e-16	1.3653	1.5232	0.6071
metab_2315	LysoPC(16:1(9Z)/0:0)	4.467e-09	9.934e-09	1.3336	1.5227	0.6066
metab_376	Cholylglutamine	2.54e-13	1.284e-12	1.2962	1.5222	0.6062
metab_1742	Phenylalanylhydroxyproline	1.946e-15	1.569e-14	1.2389	1.5221	0.6061
metab_485	3-Octanol	2.169e-10	6.128e-10	1.2977	1.5216	0.6056
metab_6061	Leu Ile Glu Glu	2.23e-12	1.504e-11	1.5897	1.5211	0.6051
metab_5966	LysoPI(20:4(5Z,8Z,11Z,14Z)/0:0)	8.974e-08	2.196e-07	1.5671	1.5198	0.6039
metab_5225	Fungichromin	7.514e-12	4.408e-11	1.5516	1.5193	0.6034
metab_3215	PI(TXB2/16:1(9Z))	1.627e-09	3.948e-09	1.28	1.5191	0.6032
metab_6138	PE(17:1/0:0)	7.832e-08	1.948e-07	1.5083	1.5186	0.6027
metab_3476	Val Thr Phe	4.16e-12	1.654e-11	1.2086	1.5172	0.6014
metab_7545	5-Hydroxytryptophol glucuronide	7.873e-13	5.956e-12	1.4784	1.5171	0.6013
metab_6173	PE(22:6/0:0)	1.134e-14	1.534e-13	1.4972	1.5158	0.6001
metab_7491	D-Fucitol	4.958e-16	1.01e-14	1.5341	1.5118	0.5963
metab_3825	Protodioscin	4.842e-16	4.556e-15	1.2866	1.5117	0.5962
metab_4139	Ile Ser	1.651e-08	4.626e-08	1.6318	1.5115	0.596
metab_1843	Schidigerasaponin D3	2.554e-14	1.566e-13	1.2563	1.5111	0.5956
metab_4986	Epothilone B	1.382e-16	3.348e-15	1.4999	1.511	0.5955
metab_4256	Cenisertib	7.774e-14	8.154e-13	1.5778	1.5096	0.5942
metab_1718	Pro Tyr Leu	6.031e-14	3.414e-13	1.2324	1.5094	0.594
metab_6585	Plazomicin	4.344e-10	1.672e-09	1.5536	1.5087	0.5933
metab_1839	Leu Asp Phe	2.664e-15	2.059e-14	1.2457	1.5087	0.5933
metab_5001	LysoPE(0:0/22:6(4Z,7Z,10Z,13Z,16Z,19Z))	6.496e-13	5.089e-12	1.545	1.5086	0.5932
metab_1524	Gentamicin C2	3.235e-17	4.306e-16	1.3214	1.5084	0.593
metab_4122	N-Acetyl-DL-homocysteine	1.782e-13	1.639e-12	1.5929	1.5079	0.5925
metab_6754	Cyclo(-D-Tyr-Arg-Gly-Asp-Cys(carboxymethyl)-OH) sulfoxide	1.079e-12	7.951e-12	1.5994	1.5057	0.5904
metab_4901	2-Hydroxyestrone	1.764e-10	7.39e-10	1.5605	1.5047	0.5895
metab_7634	Pyridoxal 5'-Phosphate	6.584e-13	5.122e-12	1.5243	1.504	0.5888
metab_3547	Melilotussaponin O1	9.757e-09	2.038e-08	1.2238	1.5038	0.5886
metab_4693	PGP(i-13:0/i-15:0)	2.163e-21	6.138e-19	1.6787	1.5031	0.5879
metab_1090	3-Hydroxy-Hexanoyl-DL-Homoserine Lactone	1.896e-09	4.533e-09	1.257	1.5028	0.5877
metab_4503	1-palmitoyl-dihydroxyacetone-phosphate	1.946e-16	4.468e-15	1.5284	1.5011	0.586
metab_763	D-Ornithine	4.704e-14	2.74e-13	1.3174	1.4994	0.5844
metab_3495	Leu Glu Leu	7.748e-14	4.278e-13	1.292	1.4994	0.5844
metab_6457	Acetylsoyasaponin A3	2.735e-10	1.097e-09	1.5614	1.4987	0.5837
metab_1346	Leu Val	2.197e-07	3.627e-07	1.254	1.4976	0.5827
metab_7334	6-Acetylmorphine	4.094e-16	8.604e-15	1.5244	1.497	0.5821
metab_4321	Leu Glu Asp Arg	1.509e-15	2.595e-14	1.5732	1.4965	0.5816
metab_3602	P-Octopamine	2.501e-15	1.963e-14	1.2003	1.4957	0.5808
metab_5222	Alpha-(Dimethylaminomethyl)-2-(3-ethyl-5-methyl-4-isoxazolyl)-1H-indole-3-methanol	7.459e-14	7.879e-13	1.5995	1.4953	0.5804
metab_3660	Gly Pro Phe	3.535e-18	6.259e-17	1.2279	1.4948	0.58
metab_3711	PS(18:0/20:3(8Z,11Z,14Z)-2OH(5,6))	2.229e-07	3.676e-07	1.2042	1.4923	0.5775
metab_1795	DG(LTE4/10:0/0:0)	8.875e-12	3.33e-11	1.2631	1.492	0.5772
metab_1488	(2R,4S)-4-Carbamimidamido-3-acetamido-2-((1R,2R)-2-hydroxy-1-methoxy-3-(octanoyloxy)propyl)-3,4-dihydro-2H-pyran-6-carboxylic acid	1.281e-16	1.443e-15	1.2601	1.49	0.5753
metab_5103	N-Acetyl-D-phenylalanine	9.486e-22	3.14e-19	1.4199	1.4897	0.575
metab_7623	Serylvaline	5.885e-11	2.779e-10	1.4732	1.4891	0.5744
metab_3550	Grapiprant	1.899e-14	1.189e-13	1.2307	1.4884	0.5738
metab_4098	4-(Glutamylamino) butanoate	3.788e-14	4.4e-13	1.5831	1.4883	0.5737
metab_5394	2-Hydroxyoctadecanoic acid	3.656e-08	9.629e-08	1.451	1.4882	0.5736
metab_4525	Benzoylhypaconine	1.366e-12	9.867e-12	1.5648	1.4875	0.5729
metab_4013	Verdamicin	4.782e-12	1.883e-11	1.3284	1.4866	0.572
metab_7522	D-Dethiobiotin	6.886e-12	4.107e-11	1.4366	1.4856	0.571
metab_1291	SM(d18:2(4E,14Z)/PGE1)	4.929e-13	2.325e-12	1.2798	1.485	0.5705
metab_3752	PI(22:2(13Z,16Z)/PGJ2)	2.664e-16	2.727e-15	1.2603	1.4848	0.5703
metab_5019	Isoleucyl-Phenylalanine	2.466e-07	5.578e-07	1.5298	1.4839	0.5694
metab_635	Ile Pro Arg	4.184e-11	1.377e-10	1.2759	1.4837	0.5692
metab_3484	Mcp-tva-argipressin	3.106e-16	3.127e-15	1.2689	1.4834	0.5689
metab_1106	Val Leu His	8.014e-16	7.18e-15	1.3135	1.483	0.5685
metab_6860	1-Methyl-2-nitro-3-((tetrahydrofuran-3-yl)methyl)guanidine	1.017e-10	4.546e-10	1.4554	1.4823	0.5678
metab_7038	Isoleucyl-Tyrosine	2.057e-13	1.857e-12	1.481	1.4819	0.5674
metab_1136	(+/-)-2-Hydroxy-4-(methylthio)butanoic acid	1.023e-06	1.521e-06	1.1794	1.4808	0.5664
metab_6447	17-beta-Estradiol glucuronide	9.413e-12	5.38e-11	1.5027	1.4782	0.5638
metab_8309	Sulfolithocholylglycine	8.352e-12	4.836e-11	1.4535	1.4777	0.5634
metab_7010	3,3'-Dimethoxybenzidine	5.328e-14	5.803e-13	1.5222	1.4776	0.5633
metab_2649	Ser Leu Ile	5.463e-13	2.556e-12	1.195	1.4775	0.5632
metab_6713	Sisomicin sulfate	1.919e-14	2.412e-13	1.6152	1.4771	0.5628
metab_6563	Suloctidil	6.644e-08	1.669e-07	1.4866	1.477	0.5627
metab_6949	16, 17-dihydro-16alpha, 17-dihydroxy GA9	1.731e-12	1.206e-11	1.453	1.4766	0.5623
metab_1592	Biolimus	3.809e-16	3.73e-15	1.2828	1.4762	0.5619
metab_7817	2-(3-Carboxy-3-aminopropyl)-L-histidine	2.297e-13	2.028e-12	1.5023	1.4756	0.5613
metab_5193	Indole-3-acetyl-glutamine	2.841e-09	9.357e-09	1.3491	1.4755	0.5612
metab_4616	Dopamine	5.204e-12	3.205e-11	1.5444	1.4753	0.561
metab_4378	N-Tert-Butyl-3-(4-(2-methoxyphenyl)-piperazin-1-yl)-2-phenylpropanamide	5.279e-10	1.982e-09	1.6281	1.4752	0.5609
metab_7153	Mopidamol	3.09e-13	2.639e-12	1.5103	1.4752	0.5609
metab_230	PI(PGJ2/16:2(9Z,12Z))	5.827e-16	5.384e-15	1.2667	1.4747	0.5604
metab_1141	Cyclopentolate	1.917e-15	1.552e-14	1.26	1.4744	0.5601
metab_6337	Ile-Ile-Ile-Pro	1.005e-14	1.391e-13	1.5089	1.4742	0.5599
metab_3818	(4Z,7Z,10E,12E,16Z)-18-(3-Ethylcycloprop-1-en-1-yl)-14-hydroxyoctadeca-4,7,10,12,16-pentaenoylcarnitine	3.696e-19	9.29e-18	1.2706	1.4736	0.5593
metab_7276	3,4-Dephostatin, Ethyl-	5.313e-14	5.803e-13	1.4555	1.4734	0.5591
metab_288	Asp Leu Ser	2.275e-16	2.398e-15	1.2569	1.4728	0.5586
metab_4666	4-Hydroxydebrisoquine	2.872e-17	9.137e-16	1.4957	1.4717	0.5575
metab_295	Gln Trp	3.779e-15	2.812e-14	1.2488	1.4711	0.5569
metab_4169	Pretyrosine	1.386e-12	9.993e-12	1.4105	1.4705	0.5563
metab_4975	Taurochenodesoxycholic acid	2.498e-11	1.289e-10	1.4095	1.4704	0.5562
metab_2019	Pro Trp Phe	1.669e-13	8.716e-13	1.1924	1.4704	0.5562
metab_4392	1-Aminocyclopropanecarboxylic acid	2.455e-10	9.95e-10	1.42	1.4699	0.5557
metab_6821	Amprenavir	9.596e-17	2.475e-15	1.4281	1.4696	0.5554
metab_541	His Glu Leu	2.708e-12	1.111e-11	1.2911	1.4689	0.5547
metab_7082	PC(PGF1alpha/2:0)	5.984e-14	6.406e-13	1.4585	1.4681	0.554
metab_3247	Histidyllysine	3.65e-11	1.22e-10	1.2659	1.4677	0.5536
metab_6607	Perilloside A	2.064e-11	1.083e-10	1.515	1.4667	0.5526
metab_1885	Permetin A	6.056e-19	1.395e-17	1.3082	1.4643	0.5502
metab_8204	N-NITROSOMORPHOLINE	7.825e-16	1.492e-14	1.4128	1.4641	0.55
metab_1082	Gln Ser Ile Lys	9.155e-18	1.424e-16	1.3819	1.4639	0.5498
metab_1290	PG(i-13:0/PGD2)	1.637e-12	6.915e-12	1.2339	1.4632	0.5491
metab_13	8-Cyclopentyl-1,3-dipropylxanthine	9.71e-17	1.14e-15	1.2159	1.4632	0.5491
metab_1299	Pinolidoxin	3.781e-10	1.02e-09	1.2928	1.4631	0.549
metab_390	Ile Gln	5.735e-07	8.861e-07	1.2694	1.4624	0.5483
metab_7191	5,10-Methylene-THF	9.083e-11	4.095e-10	1.4824	1.4618	0.5477
metab_3836	posatirelin	7.318e-16	6.576e-15	1.2368	1.461	0.547
metab_6550	Pectenotoxin 2	1.525e-09	5.277e-09	1.5458	1.4607	0.5467
metab_1052	Valine lactate	2.814e-10	7.785e-10	1.3361	1.4603	0.5463
metab_1392	Val Glu Met	1.031e-10	3.12e-10	1.221	1.4592	0.5452
metab_494	N-alpha-Acetyl-L-lysine	1.713e-16	1.86e-15	1.2281	1.4591	0.5451
metab_6831	4,7,13,16,21,24-Hexaoxa-1,10-diazabicyclo[8.8.8]hexacosane	5.523e-17	1.556e-15	1.5922	1.4585	0.5445
metab_652	Glu Tyr	5.097e-07	7.951e-07	1.1575	1.4571	0.5431
metab_7541	Glutaminylmethionine	3.692e-13	3.087e-12	1.423	1.4564	0.5424
metab_3779	Phenylalanyl-Gamma-glutamate	6.846e-09	1.477e-08	1.2181	1.4547	0.5407
metab_248	PGP(LTE4/20:4(5Z,8Z,11Z,14Z))	1.175e-11	4.272e-11	1.2732	1.4544	0.5404
metab_7190	(3S,7E,9R)-4,7-Megastigmadiene-3,9-diol 9-[apiosyl-(1->6)-glucoside]	2.05e-14	2.552e-13	1.4757	1.4534	0.5394
metab_239	Phe Val Lys	3.522e-16	3.487e-15	1.2511	1.4534	0.5394
metab_6618	PE(DiMe(9,3)/PGJ2)	4.585e-12	2.882e-11	1.5576	1.4523	0.5383
metab_4919	Tirofiban	5.714e-12	3.476e-11	1.4482	1.4519	0.5379
metab_7478	Virginiamycin m1	3.36e-13	2.864e-12	1.549	1.4509	0.5369
metab_7391	Calanolide A	2.13e-13	1.906e-12	1.4547	1.447	0.5331
metab_3265	Leucyl-Glutamate	1.06e-14	7.134e-14	1.1377	1.4467	0.5328
metab_287	Gln Phe Lys	8.925e-12	3.344e-11	1.2377	1.4466	0.5327
metab_2124	Tramadol	3.701e-14	2.188e-13	1.1177	1.4438	0.5299
metab_1441	Asp Ala Phe	1.816e-15	1.483e-14	1.2002	1.4436	0.5297
metab_1599	Mabioside E	4.72e-13	2.232e-12	1.2355	1.4434	0.5295
metab_6559	5-Hydroxy-6-methoxyindole glucuronide	0.0002878	0.0004154	1.3472	1.4424	0.5285
metab_7536	4-Hydroxy Triamterene	3.144e-17	9.833e-16	1.4369	1.442	0.5281
metab_4160	Glycylvaline	8.488e-10	3.085e-09	1.4723	1.4418	0.5279
metab_5383	PE(22:4/0:0)	2.819e-06	5.352e-06	1.4301	1.4414	0.5275
metab_273	Trinexapac-ethyl	3.351e-08	6.342e-08	1.2263	1.4399	0.526
metab_3810	Cichorioside I	1.195e-16	1.372e-15	1.2016	1.439	0.5251
metab_7803	Glycerophosphoinositol	2.947e-08	7.93e-08	1.5567	1.4387	0.5248
metab_4604	LysoPA(0:0/16:0)	2.08e-13	1.869e-12	1.4495	1.4377	0.5238
metab_1403	PS(20:5(5Z,8Z,11Z,14Z,17Z)/14:0)	2.309e-16	2.419e-15	1.2983	1.4366	0.5227
metab_916	Glu Trp	5.446e-07	8.431e-07	1.1902	1.4357	0.5218
metab_6453	Macrocarpal C	1.867e-14	2.37e-13	1.4264	1.4356	0.5217
metab_4736	Fallypride	6.007e-12	3.631e-11	1.4014	1.4356	0.5217
metab_1265	Betaxolol	1.664e-15	1.368e-14	1.2115	1.4347	0.5207
metab_5122	18-hydroxyoleate	4.832e-13	3.901e-12	1.399	1.4342	0.5202
metab_6842	3-Amino-3-methyl-N-[(3R)-2-oxo-1-[[4-[2-(2H-tetrazol-5-yl)phenyl]phenyl]methyl]-4,5-dihydro-3H-1-benzazepin-3-yl]butanamide	7.574e-13	5.808e-12	1.4693	1.4338	0.5198
metab_6901	Agavoside A	1.353e-17	4.929e-16	1.5406	1.4332	0.5192
metab_4951	PC(2:0/PGE2)	7.92e-09	2.378e-08	1.4665	1.4331	0.5191
metab_7966	Beta-Alanyl-L-lysine	3.812e-08	1.002e-07	1.342	1.4298	0.5158
metab_7753	Glycyl-L-Proline	7.148e-09	2.164e-08	1.3805	1.4278	0.5138
metab_5730	Musabalbisiane B	3.418e-09	1.111e-08	1.4155	1.4266	0.5126
metab_1728	Aspartylglycosamine	2.602e-13	1.308e-12	1.1327	1.4245	0.5105
metab_166	Val Met	1.152e-15	9.909e-15	1.1703	1.4219	0.5078
metab_7273	Isoleucyl-Threonine	7.808e-17	2.124e-15	1.3546	1.4218	0.5077
metab_8303	N-Epsilon-Acetyl-L-Lysine	1.949e-08	5.386e-08	1.3788	1.4209	0.5068
metab_7591	Isoleucyl-Aspartate	4.25e-13	3.481e-12	1.6606	1.4208	0.5067
metab_4976	MG(LTE4/0:0/0:0)	5.632e-13	4.465e-12	1.3745	1.419	0.5049
metab_5993	Ethylmorphine	5.549e-10	2.069e-09	1.4141	1.4186	0.5045
metab_7067	5'-Hydroxycarvedilol	4.121e-06	7.609e-06	1.4359	1.4175	0.5033
metab_61	His Val Leu	1.744e-13	9.085e-13	1.179	1.4175	0.5033
metab_3990	Eravacycline	8.502e-11	2.618e-10	1.1956	1.4149	0.5007
metab_1494	Dimethylbenzimidazole	2.578e-17	3.55e-16	1.0617	1.4147	0.5005
metab_1369	Ultram	1.207e-14	7.975e-14	1.1219	1.4133	0.4991
metab_3277	Cellulose hydroxyethylate	1.245e-16	1.407e-15	1.1379	1.4131	0.4989
metab_7282	6-Hydroxymelatonin	4.389e-10	1.688e-09	1.5495	1.4121	0.4978
metab_3562	Glu Ile Leu	1.018e-06	1.515e-06	1.1208	1.4116	0.4973
metab_1169	Goshonoside F7	1.731e-09	4.174e-09	1.1526	1.4107	0.4964
metab_4837	Cortolone-3-glucuronide	8.957e-09	2.655e-08	1.4139	1.4106	0.4963
metab_3527	Fungizone	2.54e-11	8.702e-11	1.1199	1.4105	0.4962
metab_4578	Pheophorbide a	4.969e-12	3.094e-11	1.4153	1.4103	0.496
metab_4389	Bisphenol A	8.012e-17	2.165e-15	1.3683	1.41	0.4957
metab_4249	L-Ala-l-Val	1.5e-08	4.227e-08	1.489	1.4096	0.4953
metab_9	Asn Phe	3.488e-15	2.633e-14	1.1297	1.4096	0.4953
metab_7967	Glycyl-Lysine	9.981e-06	1.726e-05	1.2862	1.4095	0.4952
metab_8284	Aspartic Acid	4.492e-09	1.418e-08	1.5525	1.4089	0.4946
metab_4962	Tetra-methoxypropane	1.84e-16	4.274e-15	1.4672	1.4088	0.4945
metab_7588	Lichenin	7.382e-11	3.402e-10	1.3343	1.4043	0.4899
metab_6786	4-hydroxy-2-nonenal-[Cys-Gly] conjugate	6.288e-11	2.956e-10	1.4232	1.403	0.4885
metab_4799	Glycosides	4.857e-09	1.52e-08	1.397	1.403	0.4885
metab_3790	Cyclolinopeptide B	2.243e-05	2.917e-05	1.0357	1.4023	0.4878
metab_6650	Tautomycin	8.056e-14	8.333e-13	1.4536	1.4022	0.4877
metab_1481	Glu Glu Phe	7.474e-08	1.333e-07	1.0919	1.4003	0.4857
metab_283	Pectenotoxin 7	5.038e-10	1.327e-09	1.1437	1.4002	0.4856
metab_7141	Coroloside	1.211e-08	3.476e-08	1.419	1.4001	0.4855
metab_22	Kemptide	9.404e-10	2.372e-09	1.1335	1.3999	0.4853
metab_6835	Hypaconitine	2.246e-14	2.779e-13	1.4291	1.3978	0.4832
metab_5590	4-Hydroxy-5-(3',4'-dihydroxyphenyl)-valeric acid-O-methyl-O-glucuronide	5.01e-07	1.067e-06	1.3361	1.3977	0.4831
metab_5378	Mulberrin	4.349e-08	1.13e-07	1.4318	1.3973	0.4826
metab_6286	Tryptophyl-Proline	1.035e-15	1.902e-14	1.3936	1.3973	0.4826
metab_5053	Abbott-195773	6.684e-12	4.004e-11	1.4717	1.3957	0.481
metab_8283	Aconitic acid	1.622e-07	3.782e-07	1.1796	1.3955	0.4808
metab_4888	(3a,5b,7a,12a)-24-[(carboxymethyl)amino]-1,12-dihydroxy-24-oxocholan-3-yl-b-D-Glucopyranosiduronic acid	1.647e-13	1.528e-12	1.4213	1.395	0.4803
metab_6680	Valyltryptophan	2e-13	1.813e-12	1.3522	1.3946	0.4799
metab_6137	Indole-3-acetaldehyde	1.453e-11	7.851e-11	1.4536	1.3945	0.4797
metab_422	SM(d20:1/22:6(4Z,7Z,10Z,13E,15E,19Z)-OH(17))	6.797e-17	8.32e-16	1.1787	1.394	0.4792
metab_6716	4-Butyl-5-hydroxy-1,2-diphenylpyrazol-3-one	6.358e-11	2.974e-10	1.3577	1.3931	0.4783
metab_5145	Cobalamin	3.274e-08	8.711e-08	1.448	1.3918	0.477
metab_7504	Leu-Gly-Gly	2.851e-14	3.463e-13	1.3594	1.3916	0.4767
metab_5155	Streptomycin sulfate	3.271e-15	5.136e-14	1.484	1.3915	0.4766
metab_6594	9-Oxodecanoylcarnitine	2.627e-11	1.35e-10	1.3613	1.3905	0.4756
metab_198	CDP-DG(18:2(9Z,11Z)/i-24:0)	5.704e-18	9.361e-17	1.2082	1.3891	0.4742
metab_2154	4-Dodecylbenzenesulfonic Acid	1.916e-07	3.202e-07	1.1414	1.3891	0.4742
metab_543	Concanamycin	1.721e-16	1.863e-15	1.163	1.3888	0.4738
metab_3641	Suspensolide F	2.132e-10	6.034e-10	1.1211	1.3888	0.4738
metab_425	METAMITRON	1.364e-16	1.527e-15	1.1365	1.3885	0.4735
metab_1758	Glu Leu Leu	1.349e-06	1.983e-06	1.0527	1.3885	0.4735
metab_5354	LysoPE(0:0/16:1(9Z))	1.566e-05	2.637e-05	1.3966	1.3881	0.4731
metab_2655	LysoPC(20:4(8Z,11Z,14Z,17Z)/0:0)	1.412e-08	2.859e-08	1.194	1.387	0.472
metab_1845	Ala Val Leu	1.118e-11	4.099e-11	1.064	1.3865	0.4714
metab_6595	Quinapril	2.279e-13	2.021e-12	1.4045	1.3859	0.4708
metab_6317	Amikacin	8.173e-13	6.152e-12	1.3643	1.3858	0.4707
metab_1130	Ile Ala	6.277e-07	9.654e-07	1.181	1.3854	0.4703
metab_7311	Gly-pro-arg-pro	3.446e-14	4.098e-13	1.4649	1.385	0.4699
metab_3807	Asn Trp	1.176e-11	4.272e-11	1.0812	1.3833	0.4681
metab_7285	1,6-anhydro-N-acetyl-beta-muramate	1.128e-08	3.255e-08	1.3965	1.3811	0.4658
metab_233	Leu Pro His	3.085e-12	1.257e-11	1.139	1.3795	0.4641
metab_3860	Gly Pro Leu	2.678e-14	1.634e-13	1.1008	1.3794	0.464
metab_6667	BATRACHOTOXIN	1.056e-14	1.446e-13	1.3542	1.3767	0.4612
metab_7175	N-Acetyl-3-methylhistidine	3.554e-14	4.202e-13	1.3255	1.3753	0.4597
metab_3627	PS(20:5(5Z,8Z,11Z,14Z,17Z)/TXB2)	1.563e-12	6.648e-12	1.1436	1.3747	0.4591
metab_5037	16-Ketoestradiol	5.994e-12	3.629e-11	1.3417	1.3741	0.4585
metab_7139	Repaglinide aromatic amine	2.463e-11	1.275e-10	1.3193	1.374	0.4584
metab_5026	Ile-Val-Val	1.134e-13	1.112e-12	1.3794	1.3739	0.4583
metab_7507	Alanylproline	5.013e-14	5.585e-13	1.4607	1.3737	0.4581
metab_1582	Citrulline	3.255e-09	7.399e-09	1.1679	1.3731	0.4574
metab_104	Epsilon-(Carboxyethyl)lysine	2.551e-11	8.731e-11	1.0562	1.372	0.4563
metab_6613	Protease-Activated Receptor-4	3.26e-10	1.29e-09	1.3766	1.3718	0.4561
metab_381	N(6)-(Octanoyl)lysine	2.776e-08	5.329e-08	1.1604	1.3717	0.456
metab_3575	Dimerum acid	2.276e-13	1.157e-12	1.1602	1.3688	0.4529
metab_4589	Cucurbitacin I 2-glucoside	4.159e-12	2.631e-11	1.3695	1.3663	0.4503
metab_6254	Methyl 2-(3-(((3-(6-amino-2-butoxy-8-oxo-7,8-dihydro-9H-purin-9-yl)propyl)(3-morpholinopropyl)amino)methyl)phenyl)acetate	4.311e-09	1.371e-08	1.3718	1.3657	0.4496
metab_1417	Glu Met	4.584e-07	7.198e-07	1.084	1.3655	0.4494
metab_3799	Ile Gln Tyr	1.647e-12	6.948e-12	1.0915	1.3653	0.4492
metab_6951	LysoPC(14:0/0:0)	1.731e-12	1.206e-11	1.329	1.365	0.4489
metab_7107	Semustine	7.225e-12	4.271e-11	1.3385	1.3645	0.4484
metab_4433	Fluoromethylhistidine	9.34e-11	4.192e-10	1.317	1.3642	0.4481
metab_3768	Ketotrilostane	5.665e-13	2.637e-12	1.0879	1.3638	0.4476
metab_6787	Oxyphenbutazone	9.594e-10	3.452e-09	1.3551	1.3634	0.4472
metab_447	2-Hydroxy-L-methionine	9.488e-11	2.892e-10	1.0095	1.3632	0.447
metab_3465	Glutamylisoleucine	1.916e-13	9.908e-13	1.0181	1.361	0.4447
metab_109	[3-(2-Aminopropyl)-6-methylidenecyclohexa-1,3-dien-1-yl]methanediol	1.52e-14	9.753e-14	1.2196	1.3596	0.4432
metab_7249	5-Methyldeoxycytidine	3.145e-16	6.79e-15	1.3946	1.3585	0.442
metab_7453	Tyrosyl-Alanine	4.538e-10	1.738e-09	1.3564	1.358	0.4415
metab_3285	Erythromycin 2'-acetate	5.034e-07	7.863e-07	1.1312	1.3565	0.4399
metab_7625	Norepinephrine	3.859e-11	1.892e-10	1.1976	1.3555	0.4388
metab_4037	Hyoscyamine	3.904e-12	1.561e-11	1.0893	1.3551	0.4384
metab_3559	Asp Leu	2.661e-15	2.059e-14	1.029	1.3549	0.4382
metab_6681	Cis-and trans-Ethyl 2,4-dimethyl-1,3-dioxolane-2-acetate	1.016e-15	1.886e-14	1.3676	1.3546	0.4379
metab_8205	Serylasparagine	5.204e-15	7.86e-14	1.2629	1.3542	0.4374
metab_2925	(1R)-Hydroxy-(2R)-glutathionyl-1,2-dihydronaphthalene	6.831e-12	2.617e-11	1.0665	1.3541	0.4373
metab_6763	PE-NMe(18:3(6Z,9Z,12Z)/18:4(6Z,9Z,12Z,15Z))	4.549e-12	2.864e-11	1.3502	1.3539	0.4371
metab_1066	Acetophenone	4.955e-05	6.229e-05	1.1351	1.3524	0.4355
metab_3774	Pro Phe Gly	9.596e-11	2.92e-10	1.0553	1.3522	0.4353
metab_7761	Gamma glutamyl ornithine	2.884e-13	2.49e-12	1.2837	1.3517	0.4348
metab_1095	Arg Phe	2.405e-08	4.662e-08	1.1391	1.3509	0.4339
metab_5002	Lotaustralin	1.409e-10	6.057e-10	1.3466	1.3498	0.4327
metab_3400	PGP(22:6(4Z,7Z,10Z,12E,16Z,19Z)-OH(14)/i-22:0)	6.824e-13	3.112e-12	1.1263	1.3498	0.4327
metab_4812	Allithiamine	1.833e-11	9.732e-11	1.2746	1.3473	0.4301
metab_6628	3-Methoxy-4-[2-(4-methylpiperazin-1-yl)ethoxy]benzaldehyde	5.083e-09	1.584e-08	1.2898	1.347	0.4297
metab_1171	PS(5-iso PGF2VI/15:0)	9.714e-13	4.332e-12	1.0918	1.3467	0.4294
metab_4830	Pindolol	2.023e-15	3.389e-14	1.3247	1.3463	0.429
metab_133	ALANYL-dl-PHENYLALANINE	1.432e-15	1.2e-14	1.125	1.346	0.4287
metab_3314	Milbemycin A3	1.089e-10	3.28e-10	1.0746	1.3454	0.428
metab_2506	Ile Phe	6.024e-06	8.273e-06	1.1091	1.3452	0.4278
metab_116	Astragaloside III	2.628e-12	1.083e-11	1.1584	1.345	0.4276
metab_6450	Leukotriene D5	1.373e-09	4.787e-09	1.2908	1.3448	0.4274
metab_5020	Leu-leu-tyr	2.495e-11	1.289e-10	1.2876	1.3441	0.4266
metab_6807	Dovitinib	7.352e-17	2.024e-15	1.2994	1.3439	0.4264
metab_4916	PC(PGE2/2:0)	1.794e-10	7.494e-10	1.304	1.3438	0.4263
metab_6882	Lisinopril	3.783e-10	1.464e-09	1.2662	1.343	0.4255
metab_4827	10-Hydroxy-8-nor-2-fenchanone glucoside	8.647e-12	4.963e-11	1.316	1.342	0.4244
metab_4551	Gamma-Glutamylmethionine	1.826e-05	3.055e-05	1.2954	1.3417	0.4241
metab_1805	Citrusin II	8.117e-10	2.065e-09	1.0647	1.3416	0.424
metab_8285	Beclomethasone	4.582e-16	9.529e-15	1.3544	1.3409	0.4232
metab_6639	(R)-Heraclenol	1.215e-09	4.264e-09	1.3417	1.3397	0.4219
metab_7534	Mibefradil	6.53e-11	3.041e-10	1.302	1.3378	0.4199
metab_4271	Val Gln Ala Arg	1.346e-11	7.346e-11	1.2655	1.3373	0.4193
metab_4859	Afimoxifene	2.613e-12	1.73e-11	1.2331	1.3367	0.4187
metab_6691	Haloperidol decanoate	5.839e-11	2.761e-10	1.2685	1.3352	0.4171
metab_3095	CDP-DG(18:0/22:6(4Z,7Z,10Z,13Z,16Z,19Z))	1.626e-13	8.509e-13	1.1063	1.3349	0.4167
metab_8213	2-Oxazolidinone	2.794e-08	7.546e-08	1.3116	1.3346	0.4164
metab_7375	N(2)-Phe-I-Glu	1.165e-08	3.357e-08	1.3354	1.3329	0.4146
metab_3916	Exemestane	1.799e-15	1.473e-14	1.1996	1.3323	0.4139
metab_8256	Zanamivir	7.388e-17	2.024e-15	1.2667	1.3322	0.4138
metab_1129	Gly-Ile	9.797e-07	1.462e-06	1.111	1.3321	0.4137
metab_1419	4-oxo-Retinoic acid	1.579e-11	5.631e-11	1.0912	1.3302	0.4116
metab_7590	Biflorin	3.99e-11	1.949e-10	1.3041	1.3294	0.4108
metab_6995	Dodec-2-enedioylcarnitine	4.547e-09	1.435e-08	1.256	1.3293	0.4107
metab_5119	O-b-D-Gal-(1->3)-O-[O-b-D-Gal-(1->4)-2-(acetylamino)-2-deoxy-b-D-Glc-(1->6)]-2-(acetylamino)-2-deoxy-D-Galactose	4.217e-07	9.142e-07	1.3293	1.3289	0.4102
metab_4850	(S)-4-[(S)-2-((S)-1-Formyl-4-guanidino-butylcarbamoyl)-pyrrolidin-1-yl]-4-oxo-3-(2-propyl-pentanoylamino)-butyric acid methyl ester	1.893e-14	2.387e-13	1.3093	1.3275	0.4087
metab_4526	CDP-DG(a-21:0/i-12:0)	7.97e-12	4.642e-11	1.3744	1.3263	0.4074
metab_6605	Trilostane	1.112e-14	1.513e-13	1.3708	1.3254	0.4064
metab_5463	Glu-Phe	1.499e-06	2.966e-06	1.3671	1.3247	0.4057
metab_6898	1-Hydroxy-2,2,5,5-tetramethyl-2,5-dihydro-1h-pyrrole-3-carboxamide	1.552e-16	3.713e-15	1.3594	1.3231	0.4039
metab_2589	LysoPC(20:4(5Z,8Z,11Z,14Z)/0:0)	2.569e-08	4.956e-08	1.094	1.3228	0.4036
metab_6416	1-[Fluoro(methoxy)phosphoryl]oxyicosa-5,8,11,14-tetraene	2.202e-12	1.49e-11	1.3156	1.3227	0.4035
metab_5095	Momordicine III	1.507e-09	5.224e-09	1.3045	1.3226	0.4034
metab_7619	Tyrosyl-Serine	8.934e-12	5.121e-11	1.2096	1.3219	0.4026
metab_4533	O-6-deoxy-a-L-galactopyranosyl-(1->2)-O-b-D-galactopyranosyl-(1->4)-2-(acetylamino)-1,5-anhydro-2-deoxy-D-arabino-Hex-1-enitol	6.306e-11	2.96e-10	1.2987	1.3213	0.402
metab_7437	Melanostatin	3.596e-13	3.02e-12	1.2649	1.3212	0.4018
metab_6684	Argatroban	3.417e-12	2.214e-11	1.285	1.321	0.4016
metab_3624	Milbemycin alpha10	2.84e-10	7.827e-10	1.034	1.3207	0.4013
metab_4872	3-O-Acetylepisamarcandin	4.643e-14	5.269e-13	1.2818	1.3206	0.4012
metab_4158	Serylmethionine	1.832e-11	9.732e-11	1.2374	1.3205	0.4011
metab_6501	Penitrem A	8.524e-07	1.751e-06	1.2336	1.3202	0.4008
metab_6300	Glycochenodeoxycholic acid 3-glucuronide	3.577e-09	1.158e-08	1.293	1.3177	0.398
metab_4577	MPPa (Methyl pyropheophorbide-a)	2.939e-12	1.923e-11	1.2622	1.3153	0.3954
metab_4914	Implitapide	1.47e-13	1.387e-12	1.2838	1.3137	0.3936
metab_7245	Loganate	2.716e-06	5.169e-06	1.2758	1.3136	0.3935
metab_5102	Phenylpyruvic Acid	4.916e-05	7.767e-05	1.1653	1.3129	0.3928
metab_5237	Janthitrem E	3.255e-06	6.119e-06	1.1922	1.3119	0.3917
metab_3206	Nigericin	8.624e-07	1.299e-06	1.0176	1.3088	0.3882
metab_6310	Lisinopril-tryptophan	5.581e-08	1.429e-07	1.1879	1.3081	0.3875
metab_488	Epsilon-(Carboxymethyl)lysine	2.07e-08	4.059e-08	1.056	1.308	0.3874
metab_4285	5-Hydroxyfluvastatin	8.031e-09	2.406e-08	1.2092	1.3079	0.3873
metab_5243	Tenuifolin	2.182e-05	3.606e-05	1.1907	1.3076	0.3869
metab_6498	Glu-Ile-Leu-Asp-Val	1.424e-10	6.108e-10	1.2513	1.3075	0.3868
metab_1509	Canarigenin 3-[glucosyl-(1->4)-6-deoxy-alloside]	1.042e-11	3.853e-11	1.0429	1.3054	0.3845
metab_6663	Acuminoside	2.65e-10	1.065e-09	1.2396	1.305	0.384
metab_7355	Phe-Pro-Ile	4.257e-14	4.873e-13	1.2973	1.3048	0.3838
metab_4607	8-trans-Piperamide-C-9-1	2.011e-12	1.37e-11	1.2037	1.3048	0.3838
metab_3722	[(S)-1-Carboxy-2-phenyl-ethyl]-carbamoyl-Arg-Val-Arg-aldehyde	2.386e-18	4.466e-17	1.0562	1.3046	0.3836
metab_5152	PC(18:1(12Z)-2OH(9,10)/2:0)	8.801e-08	2.155e-07	1.167	1.304	0.3829
metab_2706	LysoPA(0:0/18:1(9Z))	1.063e-08	2.209e-08	1.0664	1.3027	0.3815
metab_8171	L-prolinamide	5.283e-11	2.528e-10	1.1327	1.3025	0.3813
metab_6862	Deoxypyridinoline	1.168e-11	6.525e-11	1.1647	1.3019	0.3806
metab_3769	Thr Trp	3.893e-15	2.885e-14	1.003	1.3018	0.3805
metab_6432	Prolyl-Tyrosine	2.632e-09	8.757e-09	1.2059	1.3001	0.3786
metab_5107	Aspartyl-Lysine	2.446e-07	5.543e-07	1.1816	1.2976	0.3758
metab_6732	Z-Leu-Leu-Norvalinal	1.425e-07	3.349e-07	1.1677	1.2976	0.3758
metab_7759	Linatine	6.688e-10	2.46e-09	1.2109	1.2958	0.3738
metab_2822	Streptomycin	3.977e-15	2.935e-14	1.0704	1.2945	0.3724
metab_6608	Corchoroside A	5.329e-08	1.367e-07	1.2794	1.2943	0.3722
metab_1739	13-Demethyl tacrolimus	1.421e-07	2.432e-07	1.0224	1.2943	0.3722
metab_5153	1,2-Dihexanoyl-sn-glycero-3-phosphoethanolamine	1.771e-12	1.23e-11	1.2096	1.2939	0.3717
metab_461	Tangeraxanthin	8.511e-11	2.619e-10	1.1034	1.2931	0.3708
metab_6554	Petromyzonol sulfate	8.009e-10	2.916e-09	1.2405	1.2918	0.3694
metab_1586	3-O-Protocatechuoylceanothic acid	4.354e-12	1.725e-11	1.0256	1.291	0.3685
metab_4930	DG(2:0/TXB2/0:0)	8.023e-14	8.333e-13	1.279	1.2909	0.3684
metab_7448	Prolyl-Alanine	1.156e-10	5.077e-10	1.1781	1.2906	0.368
metab_4770	3-Hydroxytamoxifen (Droloxifene)	2.57e-09	8.57e-09	1.2388	1.2902	0.3676
metab_6524	Triterpenoid	7.609e-07	1.575e-06	1.1634	1.29	0.3674
metab_6576	PGP(i-13:0/a-13:0)	5.204e-09	1.616e-08	1.2173	1.2891	0.3664
metab_1357	L-Threo-3-Phenylserine	3.074e-08	5.858e-08	1.0568	1.2891	0.3664
metab_7399	Asp Val Ala Arg	1.581e-14	2.059e-13	1.1812	1.2884	0.3656
metab_4397	Biotripyrrin-a	3.48e-07	7.654e-07	1.1611	1.2879	0.365
metab_4224	Carbamoyl (2R)-2,5-diaminopentanoate	7.12e-09	2.159e-08	1.2809	1.2872	0.3642
metab_7565	N-(2,3-Dihydroxypropyl)valine	9.245e-09	2.728e-08	1.1754	1.287	0.364
metab_6467	1,1-Dimethylbiguanide	4.909e-05	7.759e-05	1.0567	1.2867	0.3637
metab_7462	5-(N-Hexadecanoyl)aminofluorescin	2.074e-09	7.04e-09	1.2715	1.2856	0.3624
metab_6731	Fumonisin A1	7.825e-11	3.572e-10	1.249	1.2856	0.3624
metab_1126	Leu Asn Ala Lys	7.044e-08	1.263e-07	1.1037	1.2825	0.359
metab_5160	LysoPE(20:1(11Z)/0:0)	3.591e-08	9.483e-08	1.2018	1.2824	0.3588
metab_6378	Nopalinic acid	0.002489	0.003214	1.0236	1.2819	0.3583
metab_4528	PC(2:0/20:5(7Z,9Z,11E,13E,17Z)-3OH(5,6,15))	2.987e-14	3.583e-13	1.2277	1.281	0.3573
metab_5532	Aspartyl-Tryptophan	0.0001921	0.0002829	1.0675	1.28	0.3561
metab_6455	PS(15:0/PGF1alpha)	0.000778	0.001066	1.0452	1.2796	0.3557
metab_1772	Collagen	2.089e-09	4.95e-09	1.0566	1.2786	0.3546
metab_8290	Dehydrodolichol diphosphate	1.055e-09	3.752e-09	1.2737	1.2783	0.3542
metab_4956	Isepamicine	2.373e-12	1.59e-11	1.2179	1.2781	0.354
metab_6788	Propanamide, N-((1S,2S)-2-(3-cyanophenyl)-3-(4-(2-fluoroethoxy)phenyl)-1-methylpropyl)-2-methyl-2-((5-methyl-2-pyridinyl)oxy)-	1.042e-07	2.517e-07	1.1421	1.2772	0.353
metab_6600	4-[(S)-((2R,5S)-4-Allyl-2,5-dimethyl-piperazin-1-yl)-(3-methoxy-phenyl)-methyl]-N,N-diethyl-benzamide	1.126e-09	3.976e-09	1.2602	1.2766	0.3523
metab_338	Arginyl-glycyl-glutamyl-serine	2.44e-12	1.009e-11	1.0448	1.2757	0.3513
metab_4629	(+/-)-Tryptophan	1.019e-11	5.773e-11	1.2499	1.2741	0.3495
metab_1081	Gly Leu Arg	1.431e-07	2.447e-07	1.0273	1.2737	0.349
metab_1098	Tyr Glu	6.276e-11	1.993e-10	1.0252	1.2714	0.3464
metab_294	Val Val	4.109e-11	1.357e-10	1.0366	1.2704	0.3453
metab_5248	PG(22:4(7Z,10Z,13Z,16Z)/5-iso PGF2VI)	1.522e-06	3.006e-06	1.1913	1.2695	0.3443
metab_7294	Ala Tyr Asn Glu	9.062e-09	2.68e-08	1.1293	1.2684	0.343
metab_6384	LysoPS(18:1(9Z)/0:0)	1.645e-07	3.832e-07	1.1799	1.2669	0.3413
metab_6622	Tryptophyl-Lysine	3.466e-09	1.124e-08	1.1858	1.266	0.3403
metab_3680	ROSAMICIN	5.735e-09	1.253e-08	1.0297	1.2657	0.3399
metab_4204	Dihydrostreptomycin	7.251e-09	2.19e-08	1.1569	1.2649	0.339
metab_6738	Pyroglutamyl-glutamyl-proline amide	8.669e-11	3.931e-10	1.2745	1.2636	0.3375
metab_4867	Val Phe	8.19e-09	2.446e-08	1.2571	1.2635	0.3374
metab_7473	2-Keto-6-acetamidocaproate	2.174e-07	4.984e-07	1.1635	1.2628	0.3366
metab_4981	LysoPE(24:6(6Z,9Z,12Z,15Z,18Z,21Z)/0:0)	1.072e-08	3.106e-08	1.1634	1.2625	0.3363
metab_1080	Asp Ile Lys	5.382e-08	9.829e-08	1.0607	1.2617	0.3354
metab_6495	4,17-Dimethyltrilostane	1.88e-10	7.821e-10	1.2159	1.2603	0.3338
metab_1798	Glycyl-leucine	9.09e-12	3.389e-11	1.0431	1.2603	0.3338
metab_7104	((2R,3S)-3-Amino-2-hydroxy-2-(1H-imidazol-4-ylmethyl)-5-methyl)-5-methylhexanoic Acid	1.871e-05	3.123e-05	1.1444	1.2597	0.3331
metab_7232	Metoprolol	1.091e-13	1.075e-12	1.1722	1.2589	0.3322
metab_39	Ile Leu	4.951e-10	1.309e-09	1.0074	1.2577	0.3308
metab_5068	LysoPE(20:2(11Z,14Z)/0:0)	8.099e-08	2.009e-07	1.1257	1.2571	0.3301
metab_4189	(2S)-1-[2-[[(2S)-Pyrrolidine-2-carbonyl]amino]acetyl]pyrrolidine-2-carboxylic Acid	8.78e-16	1.637e-14	1.122	1.2544	0.327
metab_6637	Hippuryl-histidyl-leucine	3.365e-11	1.674e-10	1.1382	1.2543	0.3269
metab_4819	2-Oxoarginine	4.577e-13	3.718e-12	1.1814	1.2539	0.3264
metab_4631	Naltrexone	9.192e-09	2.714e-08	1.1069	1.2536	0.3261
metab_5016	3-(N-Maleimidopropionyl)biocytin	2.388e-10	9.698e-10	1.1701	1.2534	0.3258
metab_6081	PGP(PGD1/22:5(4Z,7Z,10Z,13Z,16Z))	5.546e-13	4.405e-12	1.2438	1.253	0.3254
metab_5168	Glutamylleucine	9.792e-09	2.87e-08	1.2986	1.2522	0.3245
metab_6905	Convalloside	3.945e-05	6.307e-05	1.1296	1.2517	0.3239
metab_7118	Kinetensin 1-3	1.253e-11	6.911e-11	1.1974	1.2499	0.3218
metab_4863	AB-MECA	1.427e-10	6.113e-10	1.1761	1.2494	0.3212
metab_6169	PE(22:5/0:0)	2.012e-08	5.545e-08	1.2258	1.2477	0.3193
metab_8306	Phenylacetylglutamine	3.702e-10	1.439e-09	1.2413	1.2476	0.3192
metab_7503	Gamma-Glu-Leu	1.537e-09	5.315e-09	1.3147	1.2473	0.3188
metab_6264	Atrolactic acid	3.531e-13	2.971e-12	1.249	1.2472	0.3187
metab_7269	Azelaic acid	4.83e-16	9.919e-15	1.0982	1.2469	0.3183
metab_4934	Artenolide	2.595e-15	4.206e-14	1.1995	1.2465	0.3179
metab_7668	Hydroxyprolyl-Histidine	4.853e-06	8.859e-06	1.0948	1.2465	0.3179
metab_4829	Armillaric acid	5.144e-06	9.347e-06	1.1422	1.2462	0.3175
metab_7008	8'-hydroxyabscisate	5.244e-13	4.191e-12	1.1645	1.246	0.3173
metab_7680	Adenosine 3',5'-diphosphate	1.705e-06	3.349e-06	1.13	1.2457	0.317
metab_1997	Lablabsaponin I	2.375e-11	8.184e-11	1.0088	1.2449	0.316
metab_4929	Triticonazole	1.117e-05	1.921e-05	1.0445	1.2448	0.3159
metab_6982	Alpha-Tetrasaccharide	0.0001971	0.0002897	1.1792	1.2446	0.3157
metab_6568	Val Leu Ser Pro Ala	8.5e-16	1.592e-14	1.2232	1.2441	0.3151
metab_2714	LysoPA(20:3(5Z,8Z,11Z)/0:0)	3.444e-08	6.502e-08	1.0025	1.2439	0.3149
metab_7965	Seryllysine	1.757e-08	4.896e-08	1.0089	1.2438	0.3148
metab_6424	Eplivanserin	0.0002129	0.0003115	1.019	1.2431	0.3139
metab_6449	1-Nonadecanoyl-glycero-3-phosphoserine	1.309e-09	4.577e-09	1.2177	1.243	0.3138
metab_4258	Asparaginyl-Tyrosine	6.534e-13	5.099e-12	1.1298	1.2424	0.3131
metab_7243	Guanadrel	1.289e-10	5.585e-10	1.2093	1.2421	0.3128
metab_6314	(1R*,2R*,4R*,8S*)-p-Menthane-1,2,8,9-tetrol 9-glucoside	4.462e-07	9.607e-07	1.178	1.2415	0.3121
metab_4953	24,24-Dfhv	1.333e-10	5.742e-10	1.1475	1.2413	0.3119
metab_4844	Moroxydine	4.831e-14	5.42e-13	1.2272	1.2407	0.3112
metab_6577	(+/-)-Methyl 5-acetoxyhexanoate	6.459e-11	3.018e-10	1.2837	1.2402	0.3106
metab_5018	17-AAG	8.991e-11	4.063e-10	1.1239	1.2385	0.3086
metab_5235	LysoPC(22:5(4Z,7Z,10Z,13Z,16Z)/0:0)	4.692e-12	2.94e-11	1.153	1.237	0.3068
metab_6247	Safficinolide	5.557e-06	9.996e-06	1.1296	1.2365	0.3063
metab_4175	Serylhydroxyproline	1.883e-07	4.355e-07	1.0815	1.2361	0.3058
metab_7319	3'-Ketolactose	0.0001303	0.0001952	1.0158	1.235	0.3045
metab_2819	Pelargonidin 3-sophoroside	3.794e-06	5.31e-06	1.0042	1.235	0.3045
metab_6123	Melleolide	1.208e-07	2.875e-07	1.2007	1.2344	0.3038
metab_6345	Dodecyl-beta-D-maltoside	4.399e-07	9.486e-07	1.1599	1.2343	0.3037
metab_6582	Penitrem D	1.642e-12	1.158e-11	1.1243	1.2338	0.3031
metab_7586	Alanylalanine	2.414e-11	1.252e-10	1.1564	1.2337	0.303
metab_7820	Threonylserine	7.477e-06	1.316e-05	1.0596	1.2332	0.3024
metab_5382	LysoPE(18:2(9Z,12Z)/0:0)	2.985e-09	9.791e-09	1.234	1.2329	0.3021
metab_4940	(2R,3R)-3-[[(2S)-1-[4-(Diaminomethylideneamino)butylamino]-4-methyl-1-oxopentan-2-yl]carbamoyl]oxirane-2-carboxylic acid	9.278e-11	4.169e-10	1.1444	1.2326	0.3017
metab_6817	Isopropyl beta-D-glucoside	1.171e-08	3.372e-08	1.0722	1.2324	0.3015
metab_6484	6-Hydroxypseudooxynicotine	3.517e-10	1.377e-09	1.1995	1.2319	0.3009
metab_8250	Succinic acid	6.74e-09	2.058e-08	1.089	1.2314	0.3003
metab_4455	Ala-Leu	1.9e-10	7.894e-10	1.2068	1.2313	0.3002
metab_6442	Withanolide B	1.978e-07	4.566e-07	1.0727	1.2308	0.2996
metab_5161	Dihydroergocristine	1.883e-06	3.665e-06	1.0855	1.23	0.2987
metab_7468	Guanosine 3'-monophosphate	1.547e-09	5.34e-09	1.0406	1.2299	0.2985
metab_7788	Alpha-AMINO-3-HYDROXY-5-METHYL-4-ISOXAZOLEPROPIONIC ACID	6.518e-08	1.643e-07	1.0612	1.2297	0.2983
metab_7610	Ribonic acid	2.158e-09	7.288e-09	1.3455	1.2282	0.2965
metab_5872	Olopatadine n-oxide	3.889e-06	7.218e-06	1.0952	1.2275	0.2957
metab_8236	Gamma-D-Glutamylglycine	9.084e-14	9.158e-13	1.2102	1.2272	0.2954
metab_4815	8-Hydroxymianserin	3.659e-08	9.632e-08	1.1504	1.2268	0.2949
metab_6361	20-Carboxyleukotriene B4	6.302e-14	6.729e-13	1.205	1.2266	0.2947
metab_4094	Leucyl-Histidine	5.159e-09	1.603e-08	1.0734	1.2263	0.2943
metab_6492	PG(22:6(5Z,8E,10Z,13Z,15E,19Z)-2OH(7S, 17S)/i-14:0)	3.791e-11	1.861e-10	1.2461	1.2252	0.293
metab_4624	Benzenebutanoic acid, alpha-(acetylamino)-2-amino-gamma-oxo-	2.566e-09	8.566e-09	1.0739	1.2251	0.2929
metab_7093	Furanodienone	2.093e-13	1.877e-12	1.1847	1.2247	0.2924
metab_4047	Nicotinic Acid	1.017e-13	5.529e-13	1.0353	1.2241	0.2917
metab_4306	Sulfobetaine	5.16e-08	1.327e-07	1.1471	1.2238	0.2914
metab_4377	Pegorgotein	2.314e-08	6.33e-08	1.1125	1.2238	0.2914
metab_5230	Ulimorelin	6.829e-09	2.082e-08	1.128	1.2233	0.2908
metab_6736	(2E)-Hept-2-enedioylcarnitine	5.801e-12	3.523e-11	1.1648	1.2222	0.2895
metab_5030	Leukotriene C5	2.91e-11	1.476e-10	1.171	1.2218	0.289
metab_4836	Chymostatin	1.182e-09	4.156e-09	1.1161	1.2213	0.2884
metab_7351	Taltirelin	1.44e-11	7.793e-11	1.1084	1.2213	0.2884
metab_6418	Digoxigenin bisdigitoxoside	1.498e-05	2.532e-05	1.0856	1.2206	0.2876
metab_7204	4-[3-[3-[Bis[4-(2-methylpropyl)phenyl]methylamino]benzoyl]indol-1-yl]butanoic acid	4.573e-06	8.375e-06	1.0248	1.2205	0.2875
metab_6370	Cortistatin A	9.839e-08	2.387e-07	1.067	1.2183	0.2849
metab_1427	L-phenylalanyl-L-proline	1.508e-10	4.385e-10	1.0044	1.2181	0.2846
metab_4254	Docebenone	2.436e-09	8.18e-09	1.0904	1.2177	0.2842
metab_4197	Sudan II	2.857e-08	7.693e-08	1.0767	1.2175	0.2839
metab_5024	Linalool oxide D 3-[apiosyl-(1->6)-glucoside]	7.29e-07	1.514e-06	1.0718	1.2172	0.2836
metab_7796	Morpholine-4-carboxamide	1.187e-13	1.158e-12	1.1175	1.2161	0.2823
metab_4842	Threonyltryptophan	1.8e-09	6.175e-09	1.0134	1.2161	0.2823
metab_6854	Fluphenazine enanthate	1.434e-10	6.136e-10	1.0774	1.2154	0.2814
metab_4758	Phenylbutyrylglutamine	4.216e-14	4.84e-13	1.1379	1.2148	0.2807
metab_4207	Valproic acid glucuronide	4.961e-07	1.059e-06	1.0601	1.2129	0.2785
metab_6798	11,13-Dihydrotaraxinic acid glucosyl ester	4.917e-13	3.961e-12	1.1471	1.2113	0.2766
metab_6586	Allyl-isopropyl-acetylharnstoff	3.503e-13	2.961e-12	1.1708	1.2112	0.2764
metab_6863	PA(20:5(5Z,8Z,11Z,14Z,17Z)/18:4(6Z,9Z,12Z,15Z))	4.99e-07	1.064e-06	1.093	1.2102	0.2752
metab_6726	Benzarone	3.368e-10	1.323e-09	1.1058	1.2101	0.2751
metab_6698	Glu Thr Asp Arg	1.607e-09	5.541e-09	1.1079	1.2098	0.2748
metab_7429	Cortivazol	2.087e-10	8.601e-10	1.1105	1.208	0.2726
metab_4489	(9S,10S)-10-hydroxy-9-(phosphonooxy)octadecanoate	3.703e-08	9.74e-08	1.0255	1.2073	0.2718
metab_6360	Avenestergenin A1	3.692e-12	2.38e-11	1.1555	1.207	0.2714
metab_6415	Phaseollinisoflavan	1.883e-08	5.224e-08	1.1074	1.2068	0.2712
metab_4851	10-(Phosphonooxy)decyl methacrylate	3.405e-10	1.336e-09	1.0978	1.2063	0.2706
metab_7573	Glucose pyruvate lactate	1.099e-06	2.219e-06	1.1549	1.206	0.2702
metab_4602	Leukotriene D4	5.436e-11	2.595e-10	1.1415	1.2056	0.2698
metab_6759	Deoxycholic acid 3-glucuronide	1.823e-07	4.223e-07	1.1466	1.2055	0.2696
metab_4749	3-[[(2S)-2,4-Dihydroxy-3,3-dimethylbutanoyl]amino]propanoic acid	5.232e-06	9.464e-06	1.0391	1.2039	0.2677
metab_4494	Dauricine	8.178e-09	2.444e-08	1.045	1.2034	0.2671
metab_4941	Z-Vdvad-fmk	5.154e-13	4.127e-12	1.1672	1.2029	0.2665
metab_6743	Valylphenylalanine	2.672e-11	1.371e-10	1.1178	1.2026	0.2662
metab_6986	Tert-butyl (2-{7-[(2S)-3-(4-cyanophenoxy)-2-hydroxypropyl]-9-oxa-3,7-diazabicyclo[3.3.1]non-3-yl}ethyl)carbamate	4.265e-08	1.11e-07	1.0268	1.2026	0.2662
metab_5148	PC(20:5(7Z,9Z,11E,13E,17Z)-3OH(5,6,15)/2:0)	2.871e-11	1.46e-10	1.1327	1.2025	0.266
metab_7539	Nelfinavir	7.522e-08	1.878e-07	1.0431	1.2019	0.2653
metab_4800	3-Cyclohexyl-1-propylsulfonic acid	7.777e-13	5.918e-12	1.1118	1.2012	0.2645
metab_3700	LysoPC(18:1(11Z)/0:0)	1.931e-08	3.805e-08	1.027	1.2007	0.2639
metab_5089	Nodulisporic acid	2.566e-13	2.235e-12	1.1228	1.2005	0.2636
metab_7289	Geneticin	5.668e-09	1.751e-08	1.0834	1.2002	0.2633
metab_7461	5-Hydroxydantrolene	5.132e-05	8.079e-05	1.0275	0.8239	-0.2795
metab_7628	Ophthalmic Acid	1.698e-05	2.85e-05	1.0632	0.8132	-0.2983
metab_4213	L-Glutamine	1.817e-16	4.248e-15	1.2962	0.8122	-0.3001
metab_7538	D-(+)-Malic acid	1.018e-08	2.968e-08	1.3536	0.8091	-0.3056
metab_950	L-Serine	4.752e-12	1.873e-11	1.0391	0.8064	-0.3104
metab_3693	5-Hydroxyheptanoylcarnitine	5.417e-11	1.738e-10	1.005	0.7981	-0.3254
metab_3268	5-Hydroxyoctanoylcarnitine	4.039e-10	1.086e-09	1.0411	0.796	-0.3292
metab_7535	S-Adenosylhomocysteine	3.316e-09	1.079e-08	1.1695	0.7922	-0.3361
metab_1114	Carbadox	7.669e-05	9.495e-05	1.0457	0.789	-0.3419
metab_1410	Uridine 5'-diphosphate	2.061e-06	2.959e-06	1.01	0.7887	-0.3425
metab_4228	Arabinogalactose	4.459e-05	7.081e-05	1.1772	0.7864	-0.3467
metab_7658	Deoxycytidine	7.061e-06	1.25e-05	1.1783	0.7832	-0.3525
metab_4174	Penicilloic acid	1.525e-09	5.277e-09	1.2301	0.7807	-0.3572
metab_5413	PE(18:0/0:0)	7.833e-13	5.944e-12	1.316	0.7794	-0.3596
metab_5682	Uridine	0.0005175	0.0007235	1.2252	0.7776	-0.3629
metab_7554	NADHX	5.924e-05	9.249e-05	1.2739	0.7754	-0.367
metab_3924	Garcinia acid	2.119e-09	5.013e-09	1.0704	0.773	-0.3715
metab_4229	7-Hydroxy-6-methyl-8-ribityl lumazine	0.001398	0.001852	1.1771	0.7717	-0.3739
metab_4196	Xylenol orange	2.814e-08	7.593e-08	1.2213	0.7651	-0.3863
metab_7621	Maleic Acid	4.947e-10	1.869e-09	1.35	0.7647	-0.387
metab_4361	D-Erythrose 4-phosphate	4.576e-11	2.211e-10	1.3939	0.7579	-0.3999
metab_2797	Tetradecanoylcarnitine	3.488e-05	4.461e-05	1.0652	0.7573	-0.4011
metab_365	Oxoxylopine	6.335e-08	1.147e-07	1.13	0.7555	-0.4045
metab_2781	3-Hydroxyheptadecanoylcarnitine	5.016e-13	2.36e-12	1.1007	0.7472	-0.4204
metab_4246	Rosmarinic acid	0.001395	0.001848	1.2117	0.7379	-0.4385
metab_2134	8-Hydroxydecanoylcarnitine	1.678e-08	3.348e-08	1.1631	0.7348	-0.4446
metab_3337	3-Hydroxylinoleoylcarnitine	6.144e-08	1.115e-07	1.1317	0.7314	-0.4513
metab_1068	QUISQUALIC ACID	1.843e-12	7.747e-12	1.1142	0.7287	-0.4566
metab_7577	2-O-(6-Phospho-alpha-mannosyl)-D-glycerate	6.506e-17	1.807e-15	1.3764	0.7227	-0.4685
metab_7463	(1S,2R)-1-C-(indol-3-yl)glycerol 3-phosphate	3.257e-07	7.204e-07	1.3724	0.7227	-0.4685
metab_4252	Sedoheptulose 7-phosphate	0.0004436	0.0006238	1.2952	0.7181	-0.4777
metab_3051	Pantolactone	8.186e-06	1.11e-05	1.1353	0.7143	-0.4854
metab_342	Arabinosylhypoxanthine	8.033e-06	1.09e-05	1.1893	0.7127	-0.4886
metab_139	Butyrylcarnitine	0.0004683	0.0005514	1.1466	0.7127	-0.4886
metab_7602	Glucose-6-phosphate lactate	9.578e-13	7.111e-12	1.3635	0.7106	-0.4929
metab_4077	Dihydroxyacetone	8.834e-10	3.196e-09	1.4346	0.7022	-0.51
metab_946	Inosine 2'-phosphate	2.616e-17	3.588e-16	1.3096	0.7021	-0.5103
metab_6861	Flumioxazin	2.543e-11	1.309e-10	1.361	0.6964	-0.522
metab_4599	Inosinic acid	1.057e-11	5.974e-11	1.8125	0.6949	-0.5251
metab_4033	Cyclophosphamide	6.202e-08	1.124e-07	1.2628	0.6924	-0.5303
metab_4086	Beta-D-Glucosamine	1.124e-08	3.246e-08	1.3754	0.6844	-0.5471
metab_7386	5'-O-Desmethyl omeprazole	4.27e-07	9.232e-07	1.4196	0.6828	-0.5505
metab_3632	Prenalterol	1.64e-11	5.838e-11	1.2854	0.6807	-0.5549
metab_8235	DL-Methionine Sulfone	1.196e-10	5.208e-10	1.4792	0.6806	-0.5551
metab_4092	Uridine-5'-Monophosphate	3.517e-12	2.271e-11	1.5517	0.68	-0.5564
metab_7743	Uridine monophosphate (UMP)	9.827e-10	3.525e-09	1.548	0.6743	-0.5685
metab_8300	Malic Acid	8.149e-08	2.019e-07	1.387	0.6728	-0.5718
metab_14	N-Acetyl-D-tryptophan	0.0002869	0.0003421	1.1654	0.6724	-0.5726
metab_7654	5'-Guanylic Acid	4.863e-09	1.521e-08	1.6408	0.6533	-0.6142
metab_7363	Inosine 5'-Phosphate	6.5e-11	3.034e-10	1.8237	0.6525	-0.616
metab_1399	Fructose lactate	2.825e-07	4.607e-07	1.3991	0.6166	-0.6976
metab_1400	Allopurinol riboside	7.949e-13	3.585e-12	1.5273	0.571	-0.8084
metab_2081	Bisacurone epoxide	1.859e-12	7.804e-12	1.4043	0.5627	-0.8296
metab_4931	Lintitript	7.673e-20	8.466e-18	1.9013	0.554	-0.852
metab_8234	N-Acetyl-D-Glucosamine 6-Phosphate	9.492e-05	0.0001446	1.7721	0.4099	-1.2867
metab_7057	2,6-Dichloro-4-nitrophenol	5.341e-23	3.536e-20	2.5502	0.115	-3.1203

## Sheet: Table S7
Table S7 The list of DAMs identified for LC_12 vs. LC_6
Metab ID	Metabolite	P_value	FDR	VIP_pred_OPLS-DA	FC	Log2FC
metab_1363	Trp Gly	2.829e-19	9.161e-18	2.1557	234.795	7.8753
metab_318	6-Carboxy-5,6,7,8-tetrahydropterin	1.233e-20	8.208e-19	2.3314	169.325	7.4036
metab_1438	(1R,9S,14S,18E,21S,23S,24R)-1,14-Dihydroxy-12-[(E)-1-[(3R)-4-hydroxy-3-methoxycyclohexyl]prop-1-en-2-yl]-23,25-dimethoxy-13,19,21,27-tetramethyl-17-prop-2-enyl-11,28-dioxa-4-azatricyclo[22.3.1.04,9]octacos-18-ene-2,3,10,16-tetrone	5.125e-19	1.449e-17	2.3988	39.2509	5.2947
metab_3362	Leu Phe	8.138e-14	4.798e-13	2.31	38.0469	5.2497
metab_1568	Ile Glu Lys	5.125e-18	9.495e-17	2.2229	19.4589	4.2824
metab_234	Retinyl beta-glucuronide	1.289e-11	4.862e-11	2.1356	15.9157	3.9924
metab_3071	Pro Trp Ile	1.216e-19	4.808e-18	2.1373	12.1704	3.6053
metab_3076	Mytilus Small cardioactive peptide	6.647e-14	4.002e-13	2.2568	10.3433	3.3706
metab_6182	LysoPE(20:5(5Z,8Z,11Z,14Z,17Z)/0:0)	8.989e-07	1.824e-06	2.4389	9.8595	3.3015
metab_3357	Gly Leu Leu	2.145e-18	4.535e-17	2.0153	8.5993	3.1042
metab_1996	Glycyl-histidyl-arginyl-proline	2.58e-10	7.257e-10	2.0845	8.5903	3.1027
metab_2943	Glu Glu Val Leu Ile	9.109e-07	1.375e-06	1.992	8.2742	3.0486
metab_79	Asp Val Lys	5.168e-25	6.755e-22	2.2659	8.1012	3.0181
metab_7769	Asparaginylhydroxyproline	1.109e-08	3.243e-08	2.3223	7.8436	2.9715
metab_3584	4-Hydroxy-3-methoxy-2,10-bisaboladien-9-one	1.783e-11	6.573e-11	2.0445	6.8574	2.7777
metab_1609	Prolylhydroxyproline	2.201e-21	2.197e-19	2.091	6.3769	2.6729
metab_7317	10-Deacetyltaxol	4.868e-18	2.125e-16	2.5076	6.1792	2.6274
metab_1723	1,1'-(Tetrahydro-6a-hydroxy-2,3a,5-trimethylfuro[2,3-d]-1,3-dioxole-2,5-diyl)bis-ethanone	1.447e-08	2.86e-08	2.1098	6.0503	2.597
metab_2232	Pulchinenoside B4	4.463e-08	8.197e-08	2.16	5.5196	2.4646
metab_1960	PGP(20:4(6E,8Z,11Z,13E)-2OH(5S,15S)/i-24:0)	3.51e-06	4.955e-06	2.135	5.0732	2.3429
metab_4002	Lyciumoside VII	4.513e-18	8.536e-17	2.1121	5.0132	2.3257
metab_2707	LysoPE(16:1(9Z)/0:0)	1.257e-07	2.146e-07	1.9571	4.9846	2.3175
metab_7450	Aminopterin	2.194e-22	1.245e-19	2.6824	4.5898	2.1984
metab_1229	Neuromedin N (1-4)	8.496e-08	1.489e-07	2.1822	4.3209	2.1113
metab_3683	CDP-DG(18:2(9Z,11Z)/i-19:0)	1.388e-16	1.646e-15	2.0629	4.32	2.111
metab_2994	(3b,16a,20R)-25-Acetoxy-3,16,20,22-tetrahydroxy-5-cucurbiten-11-one 3-glucoside	1.867e-09	4.392e-09	2.0715	4.2256	2.0792
metab_3296	N-Methoxysuccinyl-Ala-Ala-Pro-Val	1.202e-22	2.535e-20	2.0381	3.9627	1.9865
metab_3093	Esculentoside E	3.224e-07	5.18e-07	1.9681	3.9458	1.9803
metab_2051	Erythromycin A enol ether	1.433e-05	1.894e-05	1.9896	3.9126	1.9681
metab_1909	3-O-p-trans-Coumaroylalphitolic acid	2.282e-09	5.243e-09	1.9649	3.8208	1.9339
metab_1727	Cycloheximide	2.162e-19	7.453e-18	1.9509	3.791	1.9226
metab_1487	PS(16:0/20:4(8Z,11Z,14Z,17Z)-2OH(5S,6R))	5.532e-17	7.283e-16	2.0493	3.7666	1.9133
metab_242	Globotriaosylsphingosine from porcine blood	9.634e-18	1.626e-16	1.9978	3.3884	1.7606
metab_3192	Paxilline	1.644e-14	1.103e-13	1.9125	3.3127	1.728
metab_7338	Aklavin	3.046e-12	2.079e-11	2.3319	3.3061	1.7251
metab_1550	PS(6 keto-PGF1alpha/20:4(8Z,11Z,14Z,17Z))	3.82e-14	2.398e-13	1.8743	3.292	1.719
metab_6494	Nivacortol	1.341e-21	4.097e-19	2.5048	3.2851	1.7159
metab_4564	Sar-Pro-Arg-pNA	3.363e-23	3.34e-20	2.2516	3.2674	1.7081
metab_1393	Gentamicin B	2.95e-16	3.165e-15	1.9168	3.2635	1.7064
metab_4794	Cytidine, 2'-deoxy-2',2'-difluoro-N-(1-oxo-2-propylpentyl)-	2.013e-21	5.33e-19	2.4285	3.2391	1.6956
metab_4242	Carbutamide	3.459e-17	1.126e-15	2.2628	3.2024	1.6792
metab_902	Leu-LHRH-EA	9.202e-15	6.614e-14	2.1543	3.1006	1.6325
metab_4983	2-Methylindoline	7.32e-22	2.643e-19	2.1363	3.1001	1.6323
metab_1460	N(4)-Oleylcytosine arabinoside	1.336e-18	3.098e-17	2.0044	2.9633	1.5672
metab_7099	Quassimarin	6.505e-05	0.0001019	2.1674	2.9577	1.5645
metab_3035	CDP-DG(PGF1alpha/i-19:0)	0.0001027	0.0001258	1.7148	2.927	1.5494
metab_4709	LysoPS(16:0/0:0)	1.176e-07	2.763e-07	2.2871	2.8821	1.5271
metab_3207	Propofol glucuronide	3.039e-10	8.375e-10	1.6866	2.8644	1.5182
metab_1556	CDP-DG(PGJ2/20:1(11Z))	4.711e-17	6.389e-16	1.8689	2.8266	1.4991
metab_75	Gln Ile Val Glu	2.94e-20	1.672e-18	1.9094	2.8188	1.4951
metab_4008	Gln Val Leu Leu Gly	9.616e-20	4.019e-18	1.8613	2.7842	1.4773
metab_3032	Arctiopicrin	4.252e-16	4.329e-15	1.8209	2.7677	1.4687
metab_888	Val Asp Gly Thr Ile	4.379e-16	4.408e-15	1.8934	2.7465	1.4576
metab_3524	Ala Leu Leu	2.666e-10	7.48e-10	1.7761	2.7387	1.4535
metab_3187	4,5-Dihydroniveusin A	0.0002154	0.0002576	1.4075	2.662	1.4125
metab_6757	Paquinimod	6.711e-12	4.205e-11	2.1416	2.6163	1.3875
metab_3907	1,2-Dihydroxy-3-keto-5-methylthiopentene	8.033e-20	3.478e-18	1.7247	2.6133	1.3859
metab_1882	PGP(a-25:0/20:5(7Z,9Z,11E,13E,17Z)-3OH(5,6,15))	6.255e-06	8.564e-06	1.7547	2.5325	1.3406
metab_436	Hordatine A glucoside	1.145e-18	2.743e-17	1.9579	2.5268	1.3373
metab_938	Hovenine A	9.433e-05	0.0001158	1.7587	2.5136	1.3298
metab_3430	Val Leu Leu Gly Thr	2.187e-10	6.338e-10	1.6829	2.5123	1.329
metab_4452	Acetyl-Ser-Asp-Lys-Pro	8.19e-12	4.99e-11	1.9802	2.4762	1.3081
metab_1649	3-Oxo-alpha-ionol 9-[apiosyl-(1->6)-glucoside]	2.988e-10	8.275e-10	1.7767	2.4743	1.307
metab_1000	N-[2-(azepan-1-yl)ethyl]-1-(1-methylindol-5-yl)sulfonylpiperidine-3-carboxamide	3.312e-09	7.37e-09	1.9685	2.4467	1.2908
metab_4922	Isofloxythepin	3.73e-17	1.205e-15	2.0658	2.3983	1.262
metab_7183	8-AHA-cAMP	1.401e-15	2.53e-14	2.1221	2.3809	1.2515
metab_1530	CDP-DG(a-21:0/PGF1alpha)	7.892e-15	5.777e-14	1.834	2.3721	1.2462
metab_82	3-O-Sulfogalactosylceramide (d18:1/14:0)	1.203e-15	1.062e-14	1.7725	2.3305	1.2206
metab_4007	Leonurine	1.656e-19	5.95e-18	1.6535	2.2757	1.1863
metab_446	CDP-DG(20:4(5Z,8Z,11Z,14Z)/18:0)	6.879e-17	8.809e-16	1.8728	2.2682	1.1815
metab_3310	PIP(20:1(11Z)/6 keto-PGF1alpha)	5.276e-10	1.38e-09	1.7809	2.2676	1.1812
metab_1267	Pro Ile Ala	2.254e-19	7.644e-18	1.7682	2.2612	1.1771
metab_3434	[6]-Gingerdiol 5-O-beta-D-glucopyranoside	1.291e-17	2.08e-16	1.8146	2.2281	1.1558
metab_1015	Ile Ser	1.359e-09	3.278e-09	1.7725	2.2251	1.1539
metab_1626	12-Ketoporrigenin 3-[4'-(2''-glucosyl-3''-xylosyl)-glucosyl)-galactoside]	3.205e-14	2.042e-13	1.7238	2.2214	1.1515
metab_4052	S-(2-Methylpropionyl)-dihydrolipoamide-E	7.279e-18	1.302e-16	1.7501	2.2206	1.1509
metab_3466	PS(14:1(9Z)/14:0)	0.0003369	0.0003981	1.3643	2.2198	1.1504
metab_1155	Phe Gln	1.089e-05	1.457e-05	1.6071	2.2035	1.1398
metab_6318	Lucidenic acid G	2.102e-12	1.488e-11	2.0508	2.1951	1.1343
metab_3557	1-(1-ethylindol-5-yl)sulfonyl-N-(3-pyrrolidin-1-ylbutyl)piperidine-4-carboxamide	8.206e-21	5.565e-19	1.698	2.1946	1.134
metab_7416	10-Hydroxy-3-methoxy-1,3,5,7-cadinatetraen-9-one	2.642e-17	9.288e-16	1.8777	2.1943	1.1338
metab_4431	2-Acetylaminofluorene	2.932e-12	2.008e-11	1.8198	2.1834	1.1266
metab_2191	DG(8:0/0:0/20:5(7Z,9Z,11E,13E,17Z)-3OH(5,6,15))	2.876e-10	7.993e-10	1.6276	2.155	1.1077
metab_2642	Glu Phe	7.071e-10	1.813e-09	1.7227	2.1387	1.0967
metab_6923	Dodec-6-enedioylcarnitine	7.904e-18	3.376e-16	1.9598	2.1042	1.0733
metab_4932	Fingolimod phosphate ester, S-	1.019e-22	6.747e-20	2.1117	2.086	1.0607
metab_3605	Capsianoside V	9.304e-13	4.378e-12	1.6305	2.0737	1.0522
metab_4858	2-Isopropylmalic Acid	1.384e-19	1.375e-17	2.0437	2.0346	1.0247
metab_6809	Asparaginyl-Tryptophan	2.661e-20	3.915e-18	1.8117	2.0336	1.024
metab_1406	Epothilone D	4.79e-16	4.769e-15	1.6917	2.0279	1.02
metab_1454	Microcystin-LR	4.544e-22	6.282e-20	1.779	2.0153	1.011
metab_2506	Ile Phe	1.59e-06	2.328e-06	1.6179	1.9736	0.9808
metab_1711	PE(PGJ2/18:4(6Z,9Z,12Z,15Z))	1.744e-13	9.628e-13	1.5848	1.9667	0.9758
metab_3794	5-Hydroxy-L-tryptophan	3.654e-16	3.818e-15	1.6433	1.9647	0.9743
metab_3487	Rifametane	6.887e-17	8.809e-16	1.7202	1.9536	0.9661
metab_6552	DG(8:0/PGE1/0:0)	4.308e-18	1.922e-16	1.9228	1.9481	0.9621
metab_3649	PS(22:6(4Z,7Z,10Z,13Z,16Z,19Z)/PGD2)	1.528e-18	3.431e-17	1.6526	1.9448	0.9596
metab_1361	4-Hydroxyretinoic acid glucuronide	4.339e-16	4.393e-15	1.7033	1.9321	0.9502
metab_1698	Lys Ile Trp	6.609e-18	1.2e-16	1.6187	1.9261	0.9457
metab_1519	Methohexital	1.404e-13	7.898e-13	1.5975	1.92	0.9411
metab_3702	PS(20:4(5Z,8Z,11Z,14Z)-OH(20)/15:0)	1.813e-20	1.143e-18	1.5973	1.9194	0.9407
metab_2038	Neuronostatin	3.761e-12	1.576e-11	1.5502	1.9116	0.9348
metab_7383	L-beta-aspartyl-L-phenylalanine	8.674e-17	2.443e-15	2.0561	1.9087	0.9326
metab_2701	Ile Glu Phe	5.063e-17	6.841e-16	1.7223	1.9022	0.9277
metab_5141	PE(PGJ2/14:0)	2.197e-12	1.545e-11	1.8463	1.9019	0.9274
metab_1826	(11S,14S,17R,20S,23R)-20-Benzyl-17-[3-(diaminomethylideneamino)propyl]-14-(1H-indol-3-ylmethyl)-2,5,13,16,19,22-hexaoxo-1,6,12,15,18,21-hexazabicyclo[21.3.0]hexacosane-11-carboxamide	1.969e-12	8.725e-12	1.6537	1.8986	0.9249
metab_3348	PS(20:4(5Z,8Z,11Z,14Z)-OH(20)/18:0)	1.889e-08	3.66e-08	1.5464	1.8829	0.913
metab_7775	Glycine formate	5.213e-16	1.078e-14	1.767	1.8788	0.9098
metab_87	Glu Met Lys	3.706e-16	3.85e-15	1.6324	1.8773	0.9087
metab_4404	5-Azanonane deriv.	1.324e-08	3.786e-08	1.8077	1.8742	0.9063
metab_3509	N-(8-Amino-1-carboxyoctyl)-alanyl-proline	1.913e-13	1.05e-12	1.638	1.868	0.9015
metab_2976	CDP-DG(i-12:0/i-13:0)	2.685e-18	5.546e-17	1.6788	1.8656	0.8996
metab_1859	Adouetine Y	1.175e-16	1.421e-15	1.6262	1.8605	0.8957
metab_4761	Porphobilinogen	1.773e-13	1.669e-12	1.901	1.8559	0.8921
metab_168	Glu Leu Met	2.552e-20	1.504e-18	1.6959	1.8508	0.8881
metab_58	Physagulin C	2.062e-20	1.278e-18	1.6008	1.8508	0.8881
metab_1862	Pro Leu Leu	7.577e-16	7.037e-15	1.646	1.8483	0.8862
metab_3295	PS(22:6(4Z,7Z,11E,13Z,15E,19Z)-2OH(10S,17)/20:2(11Z,14Z))	3.885e-10	1.049e-09	1.5581	1.8473	0.8854
metab_7160	Ethyl beta-D-fructofuranoside	4.075e-13	3.473e-12	1.7895	1.8472	0.8853
metab_4340	N-Acetylmuramate	9.461e-14	9.736e-13	1.9329	1.8394	0.8792
metab_7584	Leucyl-Threonine	2.757e-16	6.186e-15	1.9213	1.8388	0.8788
metab_3148	Citrusin III	1.224e-09	2.991e-09	1.5203	1.8384	0.8785
metab_1753	Val Ala Ile Glu	5.781e-12	2.34e-11	1.5971	1.8315	0.873
metab_7442	Glycyl-L-Tyrosine	3.829e-17	1.217e-15	1.8998	1.8276	0.87
metab_3671	Asp Asp Trp	3.075e-09	6.9e-09	1.4138	1.8197	0.8637
metab_1741	Ziziphin	6.307e-17	8.243e-16	1.5554	1.8143	0.8594
metab_3039	Cholic acid glucuronide	1.843e-13	1.013e-12	1.6787	1.8133	0.8586
metab_6641	Pinometostat	2.823e-17	9.65e-16	2.0524	1.8097	0.8558
metab_2587	Ile Trp	1.35e-18	3.111e-17	1.5757	1.8091	0.8553
metab_2332	Val Asp Ile	2.26e-18	4.749e-17	1.6136	1.8079	0.8543
metab_3104	Isoachifolidiene	2.832e-11	9.968e-11	1.5339	1.8074	0.8539
metab_7309	(1R,2S,5S,6R,9S,10S)-3,6,17,20-Tetrahydroxy-6-(2-hydroxyacetyl)-1,5-dimethylpentacyclo[11.8.0.02,10.05,9.016,21]henicosa-13,16,18,20-tetraen-15-one	1.362e-11	7.804e-11	2.0066	1.8051	0.8521
metab_4437	Histidinohydroxylysinonorleucine	1.488e-17	5.628e-16	1.8238	1.803	0.8504
metab_8033	Val-Ala-OH	1.951e-16	4.754e-15	1.9381	1.7973	0.8458
metab_1486	Gomisin D	9.181e-16	8.332e-15	1.526	1.7964	0.8451
metab_1156	1-(2-Hydroxyethoxy)methyl-5-methyluracil	1.207e-17	1.963e-16	1.5658	1.7852	0.8361
metab_4040	Kanamycin	4.648e-12	1.918e-11	1.4896	1.7845	0.8355
metab_7023	Ala-phe	2.113e-16	4.996e-15	1.844	1.7821	0.8336
metab_3686	Lys Glu Ile	8.065e-14	4.775e-13	1.5501	1.7796	0.8316
metab_328	Glu Ala Leu Val Lys	2.295e-21	2.229e-19	1.6649	1.7729	0.8261
metab_7105	Uridine, 2'-deoxy-2'-fluoro-2'-methyl-, (2'R)-	1.462e-08	4.135e-08	1.8047	1.7722	0.8255
metab_323	Gln Leu Tyr	1.791e-16	2.05e-15	1.5443	1.7714	0.8249
metab_85	Asp Pro Phe	1.653e-16	1.91e-15	1.5788	1.7685	0.8225
metab_3576	Gln Val Trp	1.381e-15	1.205e-14	1.5973	1.7676	0.8218
metab_6893	2-[(E)-2-(3-Nitrophenyl)vinyl]quinoline	2.121e-11	1.149e-10	1.8949	1.7649	0.8196
metab_3223	Ile Glu Trp	3.582e-15	2.817e-14	1.5742	1.7647	0.8194
metab_5354	LysoPE(0:0/16:1(9Z))	8.577e-11	4.056e-10	1.8445	1.7601	0.8157
metab_1139	His Ala Ile	1.253e-12	5.779e-12	1.6171	1.7588	0.8146
metab_1449	Pro Asp Leu	7.154e-18	1.292e-16	1.6025	1.7546	0.8111
metab_5019	Isoleucyl-Phenylalanine	7.262e-17	2.121e-15	1.8232	1.7536	0.8103
[truncated: 720 more rows]

## Sheet: Table S8
Table S8 The list of DAMs identified for HC_6 vs. HC_3
[truncated: 190 more rows]

[truncated: 12 more sheets: Table S9, Table S10, Table S11, Table S12, Table S13, Table S14, Table S15, Table S16, Table S17, Table S18, Table S19, Table S20]
